# Supplementary material for: iRhom2 regulates ectodomain shedding and surface expression of the major histocompatibility complex (MHC) class I
Source: Cell Mol Life Sci. 2024 Apr 4;81(1):163. doi: 10.1007/s00018-024-05201-7 (PMC10991058; doi:10.1007/s00018-024-05201-7)
Supplement: Supplementary file 5 — Supplementary file5 (XLSX 304 KB) [file 18_2024_5201_MOESM5_ESM.xlsx]

## Sheet: Summary
Sheet 1	The 1st sheet includes data of the secretome analysis of PBMCs LPS/PMA stimulated for 3 h versus unstimulated controls. The data were aquired using data dependent aquisition (DDA) using Maxquant on a Exploris 480 mass spectrometer.
Sheet 2	The 2nd sheet includes data of the secretome analysis of iRhom2 KD BMDMs or WT controls, both stimulated with LPS and PMA for 3 h. The data were aquired using data dependent aquisition (DDA) using Maxquant on a Exploris 480 mass spectrometer.
Sheet 3	The 3rd sheet includes data of the secretome analysis of LPS/PMA stimulated THP-1 cells, in the presence or absence of the ADAM17 inhibitor JG26. The data were aquired using data dependent aquisition (DDA) using Maxquant on a Exploris 480 mass spectrometer.

## Sheet: (1) PBMC_LPSPMA
Quantified proteins of the secretome of LPS stimulated with high dose mouse BMDMs data set filtered according the following criteria: -At least 3 replicates in each group -no contaminant according the contaminants file in Andromeda - at least 2 unique peptides			Number of identified unique peptides per protein group	Difference between the mean of LFQ values of PMA/LPS stimulated and unstimualted control PBMCs of all biological replicates (see column I-Q)	Minus log10 transformed p-value of two-sample T-test on log2 LFQ values between PMA/LPS stimulated and unstimualted PBMC	Transmembrane proteins increased upon LPS/PMA stimulation (p-value <0.05; difference > 0.3)	"Transmembrane" proteins according to Uniprot Keyword	Log2 transformed LFQ intensity values of stimulated WT PBMCs (biological replicate 1: PBMC_CT_LPS_1)	Log2 transformed LFQ intensity values of stimulated WT PBMCs (biological replicate 2: PBMC_CT_LPS_2)	Log2 transformed LFQ intensity values of stimulated WT PBMCs (biological replicate 3: PBMC_CT_LPS_3)	Log2 transformed LFQ intensity values of stimulated WT PBMCs (biological replicate 4: PBMC_CT_LPS_4)	Log2 transformed LFQ intensity values of unstimulated PBMCs (biological replicate 1: PBMC_CT_NT_1)	Log2 transformed LFQ intensity values of unstimulated PBMCs (biological replicate 2: PBMC_CT_NT_2)	Log2 transformed LFQ intensity values of unstimulated PBMCs (biological replicate 3: PBMC_CT_NT_3)	Log2 transformed LFQ intensity values of unstimulated PBMCs (biological replicate 4: PBMC_CT_NT_4)	Log2 transformed LFQ intensity values of unstimulated PBMCs (biological replicate 5: PBMC_CT_NT_5)
Protein names	Protein Ids	Gene names	Peptides	Log LFQ difference	-Log(P-value)	Significant	Filter	LFQ intensity PBMC_CT_LPS_1	LFQ intensity PBMC_CT_LPS_2	LFQ intensity PBMC_CT_LPS_5	LFQ intensity PBMC_CT_LPS_6	LFQ intensity PBMC_CT_NT_1	LFQ intensity PBMC_CT_NT_2	LFQ intensity PBMC_CT_NT_3	LFQ intensity PBMC_CT_NT_4	LFQ intensity PBMC_CT_NT_5	Cytosol	Cytoplasm	Nucleus	Membrane	Mitochondrion	Secreted	Lysosome	Endosome	Melanosome	Golgi	ERGIC	ER	TGN	Unknown	Transmembrane	GPI	TM1	TM2	TM3	TM4	Multi	Other Membrane
Tyrosine-protein phosphatase non-receptor type substrate 1	P78324	SIRPA	15	2.14354	5.34874	+	Keep	25.7249	25.7312	25.8534	25.9171	23.661	23.4643	23.24	24.035	23.9153	0	0	0	0	0	1	1	0	1	0	0	0	0	0	0	0	0	0	0	0	0	0
CD166 antigen	Q13740	ALCAM	10	2.08642	5.03362	+	Keep	23.9901	23.6606	23.7839	23.6392	21.7584	21.8966	21.0929	21.8806	21.7818	0	0	0	1	0	0	0	0	0	0	0	0	0	0	1	0	1	0	0	0	0	0
HLA class I histocompatibility antigen, Cw-17 alpha chain	Q95604	HLA-C	11	1.44948	4.40433	+	Keep	25.6406	24.9381	25.1211	25.1538	23.6453	23.7026	23.9982	23.5799	23.8937	0	0	0	1	0	1	0	0	0	0	0	0	0	0	1	0	1	0	0	0	0	0
Macrophage mannose receptor 1	P22897	MRC1	36	1.34781	4.29122	+	Keep	23.647	23.918	23.9418	24.1803	22.5391	22.8032	22.784	22.5244	22.2192	0	0	0	0	0	0	0	0	1	0	0	1	0	0	0	0	0	0	0	0	0	0
Prolow-density lipoprotein receptor-related protein 1;Low-density lipoprotein receptor-related protein 1 85 kDa subunit;Low-density lipoprotein receptor-related protein 1 515 kDa subunit;Low-density lipoprotein receptor-related protein 1 intracellular domain	Q07954	LRP1	20	2.48079	4.09372	+	Keep	21.6917	21.7442	22.7673	22.4658	19.9277	19.443	19.5445	19.2912	20.2261	0	0	0	0	0	0	0	0	1	0	0	1	0	0	0	0	0	0	0	0	0	0
Intercellular adhesion molecule 1	P05362	ICAM1	9	1.11035	3.75328	+	Keep	23.3551	23.2674	23.221	23.1674	21.9815	21.759	22.0974	22.4674	22.4065	0	0	0	0	0	0	0	0	0	0	0	0	0	1	0	0	0	0	0	0	0	0
Cation-independent mannose-6-phosphate receptor	P11717	IGF2R	23	2.59477	3.68093	+	Keep	22.5678	21.5316	22.9329	22.6225	19.4788	20.08	20.3294	20.0906	19.116	0	0	0	1	0	0	0	1	0	0	0	0	0	0	1	0	1	0	0	0	0	0
Transferrin receptor protein 1;Transferrin receptor protein 1, serum form	P02786	TFRC	14	0.674611	3.61234	+	Keep	22.6176	22.7278	22.5375	22.3739	22.0105	21.7797	21.8611	22.0673	21.7293	0	0	0	0	0	1	0	0	0	0	0	0	0	0	0	0	0	0	0	0	0	0
Neuropilin-1	O14786	NRP1	6	0.831824	3.53954	+	Keep	22.8254	22.5354	22.7369	22.4866	21.7548	21.4833	21.9646	21.9229	21.9458	0	0	0	0	0	0	0	0	0	0	0	1	0	0	0	0	0	0	0	0	0	0
Low affinity immunoglobulin gamma Fc region receptor III-A;Low affinity immunoglobulin gamma Fc region receptor III-B	P08637;O75015	FCGR3A;FCGR3B	5	2.17134	3.50747	+	Keep	23.0089	22.9666	23.5648	24.3988	21.4182	21.387	21.5243	21.4518	20.7858	0	1	1	1	0	0	0	0	0	1	0	0	0	0	1	0	1	0	0	0	0	0
Amyloid-like protein 2	Q06481	APLP2	8	1.96952	3.39828	+	Keep	22.7672	22.4202	22.8106	22.2444	20.563	20.2522	20.958	NaN	NaN	0	0	0	1	0	0	0	0	0	0	0	0	0	0	1	0	1	0	0	0	0	0
Putative HLA class I histocompatibility antigen, alpha chain H	P01893	HLA-H	5	1.32597	3.10043	+	Keep	24.4196	24.4317	24.5694	24.2523	23.2001	23.1113	23.6619	23.0865	22.4017	0	0	0	0	0	1	1	0	0	0	0	0	0	0	0	0	0	0	0	0	0	0
HLA class I histocompatibility antigen, A-68 alpha chain	P01891	HLA-A	10	1.54019	2.92108	+	Keep	24.306	24.6368	24.8431	24.8877	23.1829	22.3419	23.1627	23.8425	23.1111	0	0	0	1	0	0	1	0	0	0	0	0	0	0	1	0	1	0	0	0	0	0
Platelet endothelial cell adhesion molecule	P16284	PECAM1	13	1.33606	2.91501	+	Keep	22.334	21.5928	22.5252	21.6043	21.074	20.446	20.4145	20.6225	20.8331	0	0	0	1	0	1	0	0	1	0	0	0	0	0	1	0	0	1	0	0	0	0
Phospholipase D3	Q8IV08	PLD3	5	1.07263	2.85751	+	Keep	23.9478	23.7525	23.6075	22.945	22.4637	22.2054	22.6356	22.5484	22.5997	0	1	0	1	1	1	0	0	0	0	0	0	0	0	1	0	1	0	0	0	0	0
Basigin	P35613	BSG	4	1.09981	2.05571	+	Keep	23.7039	23.2839	23.6149	23.6095	23.1133	NaN	22.0487	22.6877	21.9633	0	0	0	1	0	1	0	0	0	0	0	0	0	0	1	0	1	0	0	0	0	0
Aminopeptidase N	P15144	ANPEP	12	0.645769	1.88127	+	Keep	22.5031	22.1632	22.4871	22.1209	21.5817	21.2649	22.2067	21.5839	21.7268	0	0	0	0	0	1	0	0	0	1	0	0	0	0	0	0	0	0	0	0	0	0
Plexin domain-containing protein 2	Q6UX71	PLXDC2	5	1.21358	1.74265	+	Keep	22.8662	23.465	23.244	23.48	NaN	22.226	22.6971	22.2171	21.0607	0	0	1	1	0	0	0	0	0	0	0	0	0	0	1	0	1	0	0	0	0	0
Cathepsin D;Cathepsin D light chain;Cathepsin D heavy chain	P07339	CTSD	12	1.12195	5.53583		Discard	23.8884	23.7897	23.5587	23.5702	22.722	22.5838	22.5206	22.5354	22.5373	0	1	0	0	0	0	0	0	0	0	0	0	0	0	0	0	0	0	0	0	0	0
Endoplasmin	P14625	HSP90B1	19	0.800037	4.66669		Discard	22.2059	22.3846	22.384	22.5458	21.4461	21.5323	21.5814	21.7223	21.6181	0	0	0	0	0	1	0	0	0	0	0	0	0	0	0	0	0	0	0	0	0	0
Protein disulfide-isomerase A4	P13667	PDIA4	18	1.74964	4.42129		Discard	23.3156	23.2646	23.4324	23.5871	21.5334	21.7307	21.0954	21.9103	21.9816	0	0	1	0	0	0	0	0	0	0	0	0	0	0	0	0	0	0	0	0	0	0
Alpha-2-macroglobulin	P01023	A2M	50	-1.15039	4.24187		Discard	24.2885	24.2323	24.2543	23.8883	25.2981	25.2078	25.6553	25.3204	25.0995	0	1	0	0	0	1	0	0	0	0	0	1	0	0	0	0	0	0	0	0	0	0
Liver carboxylesterase 1	P23141	CES1	10	1.07482	4.15791		Discard	21.4048	21.6802	21.7842	21.9366	20.4337	20.7489	20.514	20.8318	20.6049	0	0	0	1	0	0	0	0	0	0	0	0	0	0	1	0	0	0	0	0	0	1
Cathepsin S	P25774	CTSS	12	0.902541	3.69266		Discard	26.3646	26.2625	26.4362	25.9212	25.427	25.098	25.3141	25.3596	25.519	0	0	0	0	0	0	1	0	0	0	0	0	0	0	0	0	0	0	0	0	0	0
Serglycin	P10124	SRGN	6	-1.09983	3.45646		Discard	24.2681	23.9159	24.6654	24.1659	25.2875	25.1579	25.5859	25.1905	25.5465	0	0	0	0	0	0	1	0	0	0	0	0	0	0	0	0	0	0	0	0	0	0
Retinal dehydrogenase 2	O94788	ALDH1A2	5	0.761939	3.39033		Discard	22.6514	23.0185	22.761	22.7646	NaN	22.0426	21.8332	22.1923	22.0798	0	1	1	1	1	1	0	0	0	0	0	1	0	0	0	0	0	0	0	0	0	1
Osteopontin	P10451	SPP1	6	-0.711597	3.33521		Discard	23.4103	23.4409	23.5384	23.019	23.9613	24.213	24.0843	24.117	23.9432	0	0	0	0	0	0	0	0	0	0	0	0	0	1	0	0	0	0	0	0	0	0
Heterogeneous nuclear ribonucleoproteins C1/C2;Heterogeneous nuclear ribonucleoprotein C-like 4;Heterogeneous nuclear ribonucleoprotein C-like 1;Heterogeneous nuclear ribonucleoprotein C-like 3;Heterogeneous nuclear ribonucleoprotein C-like 2	P07910;A0A0G2JPF8;A0A0G2JNQ3;P0DMR1;O60812;B7ZW38;B2RXH8	HNRNPC;HNRNPCL4;HNRNPCL1;HNRNPCL3;HNRNPCL2	3	-0.413199	3.19556		Discard	NaN	20.983	20.7701	20.8586	21.3006	21.3098	21.2817	21.2428	NaN	0	0	0	1	0	0	0	0	0	0	0	0	0	0	1	0	1	0	0	0	0	0
Chitinase-3-like protein 1	P36222	CHI3L1	20	-1.17546	3.19078		Discard	25.7868	25.7709	25.8469	25.0132	27.0329	26.5038	26.8833	26.6716	26.808	0	1	0	1	0	0	0	0	1	0	0	0	0	0	0	0	0	0	0	0	0	1
Beta-hexosaminidase subunit beta;Beta-hexosaminidase subunit beta chain B;Beta-hexosaminidase subunit beta chain A	P07686	HEXB	11	1.0218	3.01199		Discard	22.7489	22.8716	22.7368	22.1687	21.8642	21.6125	21.2266	21.5424	21.8028	0	1	1	0	0	0	0	0	0	0	0	0	0	0	0	0	0	0	0	0	0	0
Ganglioside GM2 activator;Ganglioside GM2 activator isoform short	P17900	GM2A	5	1.23736	2.97647		Discard	23.8142	24.1214	24.5609	23.9888	22.6697	23.4305	23.0608	22.5314	22.7275	0	0	0	1	0	0	1	1	0	1	0	1	0	0	1	0	0	1	0	0	0	0
Clusterin;Clusterin beta chain;Clusterin alpha chain	P10909	CLU	9	-1.20011	2.9306		Discard	21.2716	21.0588	21.125	20.8553	21.8903	21.8226	22.2688	22.6946	22.7125	1	1	1	0	0	0	0	0	0	0	0	1	0	0	0	0	0	0	0	0	0	0
Erythrocyte band 7 integral membrane protein	P27105	STOM	5	-0.699043	2.86969		Discard	21.1757	21.4956	21.2919	21.7178	22.2319	21.9479	22.313	21.9306	22.1729	0	1	0	0	0	0	0	0	0	0	0	0	0	0	0	0	0	0	0	0	0	0
Coactosin-like protein	Q14019	COTL1	8	0.308359	2.85815		Discard	24.8913	24.9015	24.9539	24.8099	24.7494	24.6187	24.5109	24.4813	24.5437	0	0	0	0	0	1	0	0	0	0	0	1	0	0	0	0	0	0	0	0	0	0
Cellular retinoic acid-binding protein 2	P29373	CRABP2	8	0.769249	2.71119		Discard	24.4175	24.1634	23.8694	24.0146	23.2929	23.7758	23.2147	23.2271	23.2244	0	0	0	0	0	0	1	0	0	0	0	0	0	0	0	0	0	0	0	0	0	0
40S ribosomal protein S18	P62269	RPS18	5	0.671053	2.70713		Discard	21.321	21.4429	21.6394	21.6039	20.8079	NaN	21.0636	20.5592	20.8924	0	0	0	0	0	1	0	0	0	0	0	0	0	0	0	0	0	0	0	0	0	0
Alpha-1-antitrypsin;Short peptide from AAT	P01009	SERPINA1	12	-0.913564	2.68576		Discard	22.9192	23.3152	22.9831	23.1231	23.7713	24.0336	23.5993	24.5107	24.0786	0	0	0	0	0	0	0	0	1	0	0	1	0	0	0	0	0	0	0	0	0	0
N-acetylglucosamine-6-sulfatase	P15586	GNS	6	0.978945	2.67086		Discard	22.966	22.8331	22.7609	22.3515	21.4895	21.4005	21.729	22.2496	21.8761	0	1	1	1	0	1	0	0	0	1	0	1	0	0	0	0	0	0	0	0	0	1
Apolipoprotein E	P02649	APOE	34	-0.625982	2.64681		Discard	26.2825	26.0959	26.0321	26.007	26.477	26.7114	27.0047	26.9435	26.5152	0	1	0	0	0	0	0	0	0	0	0	0	0	0	0	0	0	0	0	0	0	0
Peptidyl-prolyl cis-trans isomerase B	P23284	PPIB	12	0.980418	2.56281		Discard	23.3864	22.785	23.3427	22.9287	22.2714	21.6299	21.9445	22.3326	22.473	0	1	0	0	0	0	0	0	0	0	0	0	0	0	0	0	0	0	0	0	0	0
Prostaglandin-H2 D-isomerase	P41222	PTGDS	3	-0.903704	2.54844		Discard	22.5763	22.6867	23.1737	22.4315	23.7797	23.5677	NaN	23.756	23.3797	0	0	0	0	0	1	1	0	0	0	0	0	0	0	0	0	0	0	0	0	0	0
Fatty acid-binding protein, heart	P05413	FABP3	8	0.968809	2.54527		Discard	22.1555	22.8159	22.7101	22.6854	21.4421	21.6077	21.4368	21.4128	22.2152	0	0	0	0	0	0	1	0	0	0	0	0	0	0	0	0	0	0	0	0	0	0
Rho GDP-dissociation inhibitor 2	P52566	ARHGDIB	8	0.659913	2.49477		Discard	24.3286	24.4628	24.29	24.1068	23.9981	23.7556	23.5399	23.2726	23.6194	1	1	1	0	0	1	0	0	0	0	0	0	0	0	0	0	0	0	0	0	0	0
Gamma-interferon-inducible lysosomal thiol reductase	P13284	IFI30	4	1.16419	2.49432		Discard	25.3199	26.0342	26.372	26.3967	24.7164	24.6527	24.8405	24.7496	25.3733	0	1	0	0	0	0	0	0	1	0	0	1	0	0	0	0	0	0	0	0	0	0
Lysosomal alpha-mannosidase;Lysosomal alpha-mannosidase A peptide;Lysosomal alpha-mannosidase B peptide;Lysosomal alpha-mannosidase C peptide;Lysosomal alpha-mannosidase D peptide;Lysosomal alpha-mannosidase E peptide	O00754	MAN2B1	16	0.744209	2.45725		Discard	23.4185	23.4068	23.391	23.036	22.9577	22.3139	22.7532	22.5808	22.2387	0	0	0	0	0	0	0	0	0	0	0	0	0	1	0	0	0	0	0	0	0	0
Hepatoma-derived growth factor	P51858	HDGF	8	0.484732	2.41982		Discard	21.1453	21.3561	21.3131	21.5524	20.9144	20.7685	20.6105	20.9321	21.0595	0	0	1	0	0	0	0	0	0	0	0	0	0	0	0	0	0	0	0	0	0	0
78 kDa glucose-regulated protein	P11021	HSPA5	24	0.751244	2.41402		Discard	23.4343	23.611	23.8882	23.6244	22.6918	22.4955	22.8811	23.2681	23.1046	0	0	0	1	0	0	1	0	0	0	0	0	0	0	0	0	0	0	0	0	0	1
Proteasome activator complex subunit 1	Q06323	PSME1	9	0.655275	2.40581		Discard	22.4294	22.3725	22.2433	22.0516	21.4986	21.9902	21.6361	21.2591	21.7105	0	0	1	0	0	0	0	0	0	0	0	0	0	0	0	0	0	0	0	0	0	0
Histone H4	P62805	HIST1H4A	10	-0.990839	2.38712		Discard	23.2574	23.544	23.7459	24.1021	24.3273	24.473	24.9774	25.085	24.4031	0	0	0	0	0	1	0	0	0	0	0	0	0	0	0	0	0	0	0	0	0	0
Lysosomal alpha-glucosidase;76 kDa lysosomal alpha-glucosidase;70 kDa lysosomal alpha-glucosidase	P10253	GAA	7	1.14383	2.35847		Discard	23.6495	23.296	23.4934	22.6509	22.1615	21.742	NaN	22.2519	22.359	0	1	0	0	0	0	0	0	0	0	0	0	0	0	0	0	0	0	0	0	0	0
Histone H2B type 1-L;Histone H2B type 1-M;Histone H2B type 1-N;Histone H2B type 1-H;Histone H2B type 2-F;Histone H2B type 1-C/E/F/G/I;Histone H2B type 1-D;Histone H2B type F-S;Histone H2B type 1-K;Histone H2B type 1-A	Q99880;Q99879;Q99877;Q93079;Q5QNW6;P62807;P58876;P57053;O60814;Q96A08	HIST1H2BL;HIST1H2BM;HIST1H2BN;HIST1H2BH;HIST2H2BF;HIST1H2BC;HIST1H2BD;H2BFS;HIST1H2BK;HIST1H2BA	6	-0.555339	2.33572		Discard	23.6374	23.9075	23.7591	24.1708	24.3483	24.6743	24.3557	24.5283	24.2136	0	0	0	1	0	0	0	0	1	0	0	0	0	0	1	0	0	0	0	0	0	1
Matrix metalloproteinase-9;67 kDa matrix metalloproteinase-9;82 kDa matrix metalloproteinase-9	P14780	MMP9	36	-0.822742	2.29293		Discard	26.1556	25.58	26.0626	25.5218	26.9658	26.5226	26.8465	26.7015	26.2275	0	0	0	0	0	1	0	0	0	0	0	0	0	0	0	0	0	0	0	0	0	0
Plectin	Q15149	PLEC	53	-0.503716	2.24621		Discard	21.5558	21.3745	21.3392	21.7963	22.007	21.7359	22.107	22.2072	22.044	0	1	0	1	0	0	0	0	0	0	0	0	0	0	0	0	0	0	0	0	0	1
Sodium/potassium-transporting ATPase subunit alpha-1	P05023	ATP1A1	24	-0.617758	2.21675		Keep	21.9086	21.8667	22.225	21.773	22.5679	22.3284	22.9184	22.7061	22.2845	0	0	0	0	0	0	0	0	0	0	0	0	0	1	0	0	0	0	0	0	0	0
Fibronectin;Anastellin;Ugl-Y1;Ugl-Y2;Ugl-Y3	P02751	FN1	16	-0.556859	2.20129		Discard	22.0754	21.7543	21.6275	21.4907	22.1636	22.2807	22.5678	22.0922	22.365	0	0	1	0	0	0	0	0	0	0	0	0	0	0	0	0	0	0	0	0	0	0
Plastin-2	P13796	LCP1	46	0.456626	2.15453		Discard	26.2476	26.187	26.0232	26.1543	25.9292	25.9212	25.6731	25.4481	25.5104	0	0	0	0	0	1	0	0	0	0	0	0	0	0	0	0	0	0	0	0	0	0
Transgelin-2	P37802	TAGLN2	8	0.996168	2.14747		Discard	24.3161	24.1306	24.0062	24.0052	23.1992	23.5737	22.3876	22.8528	23.5785	0	1	1	0	0	0	0	0	0	0	0	0	0	0	0	0	0	0	0	0	0	0
Histone H1,2;Histone H1,4;Histone H1,3	P16403;P10412;P16402	HIST1H1C;HIST1H1E;HIST1H1D	4	-0.783399	2.14121		Discard	21.2431	21.9234	21.6886	22.286	22.4472	22.4246	22.5317	22.8326	22.6072	0	0	0	0	0	0	1	0	1	0	0	0	0	0	0	0	0	0	0	0	0	0
Lysozyme C	P61626	LYZ	11	-0.92637	2.13147		Discard	26.2945	27.1085	27.3368	26.6202	27.9543	27.8113	27.8116	27.9575	27.297	0	0	0	1	0	0	0	0	0	0	0	0	0	0	0	0	0	0	0	0	0	1
Actin-related protein 2/3 complex subunit 3	O15145	ARPC3	5	0.458093	2.1285		Discard	24.0128	23.6601	23.5763	23.602	23.2623	23.3558	23.0395	23.4656	23.1504	0	0	0	0	0	0	0	0	0	1	0	1	0	0	0	0	0	0	0	0	0	0
Tripeptidyl-peptidase 1	O14773	TPP1	3	0.807845	2.12765		Discard	22.5359	22.2201	21.8483	22.5025	NaN	21.1113	21.5008	21.7111	21.5522	0	0	0	1	0	0	0	0	1	0	0	0	0	0	1	0	1	0	0	0	0	0
cAMP-dependent protein kinase type I-alpha regulatory subunit;cAMP-dependent protein kinase type I-alpha regulatory subunit, N-terminally processed	P10644	PRKAR1A	6	0.650385	2.06639		Discard	21.0348	20.6301	20.5707	21.0374	20.0882	19.7212	20.3571	20.2534	20.4195	0	1	0	1	0	1	0	0	0	0	0	0	0	0	0	0	0	0	0	0	0	1
Acyl-CoA-binding protein	P07108	DBI	4	0.66279	2.06586		Discard	24.0348	24.5052	24.0846	23.5593	23.2361	23.5425	23.3644	23.2707	23.5023	0	0	0	1	1	0	0	0	0	0	0	0	0	0	0	0	0	0	0	0	0	1
Protein S100-A9	P06702	S100A9	8	-0.66126	2.05347		Discard	26.4112	26.883	26.3269	27.0756	27.3352	27.6294	27.3129	27.2673	27.1323	0	0	0	0	0	0	0	0	0	0	0	0	0	1	0	0	0	0	0	0	0	0
ATP synthase subunit alpha, mitochondrial	P25705	ATP5A1	5	-0.831267	2.02935		Discard	NaN	19.9096	19.9675	20.7807	21.1093	20.8247	21.1843	21.0434	21.091	0	1	0	1	0	0	0	0	0	0	0	0	0	0	0	0	0	0	0	0	0	1
60S ribosomal protein L35	P42766	RPL35	2	0.587061	2.00734		Discard	21.3262	21.2626	21.6626	21.28	20.3774	20.8067	20.8786	21.1743	20.7421	0	1	0	1	0	1	0	0	0	0	0	0	0	0	0	0	0	0	0	0	0	1
Alpha-actinin-1	P12814	ACTN1	46	0.341631	1.92086		Discard	24.8715	24.8023	24.6247	24.6928	24.6148	24.3391	24.2933	24.2148	24.569	0	0	0	1	0	0	0	0	0	0	0	0	0	0	1	0	0	1	0	0	0	0
Protein S100-A8;Protein S100-A8, N-terminally processed	P05109	S100A8	9	-0.596895	1.89317		Discard	25.4225	25.6706	25.8776	26.2604	26.1768	26.6481	26.3079	26.4797	26.4106	0	1	1	0	0	0	0	0	0	0	0	0	0	0	0	0	0	0	0	0	0	0
Nucleoside diphosphate kinase A	P15531	NME1	6	0.440331	1.8439		Discard	23.0243	23.1422	22.8959	23.0056	22.8787	22.4347	22.5753	22.239	22.7556	0	1	1	0	0	0	0	0	1	0	0	0	0	0	0	0	0	0	0	0	0	0
14-3-3 protein epsilon	P62258	YWHAE	15	0.200427	1.82678		Discard	24.7753	24.7337	24.7174	24.8236	24.6366	24.4937	24.609	24.3939	24.6773	0	1	0	0	0	0	0	0	0	0	0	0	0	0	0	0	0	0	0	0	0	0
Aldose reductase	P15121	AKR1B1	5	0.395392	1.81443		Discard	22.7966	22.4249	22.4694	22.5386	22.0327	22.1151	NaN	22.0929	22.4073	0	1	1	0	0	0	0	0	1	0	0	0	0	0	0	0	0	0	0	0	0	0
Annexin A11	P50995	ANXA11	10	-0.452197	1.81386		Discard	20.9918	21.52	21.3276	21.6362	21.9503	21.7617	21.6144	21.8526	21.9266	0	0	0	0	0	0	1	0	0	0	0	0	0	0	0	0	0	0	0	0	0	0
Deoxyribonuclease-2-alpha	O00115	DNASE2	4	1.05705	1.79276		Discard	22.1426	21.1572	21.7744	21.3659	20.7772	NaN	20.6672	20.2145	NaN	0	0	0	0	1	0	0	0	0	0	0	0	0	0	0	0	0	0	0	0	0	0
Isocitrate dehydrogenase [NADP], mitochondrial	P48735	IDH2	5	-0.550661	1.78576		Discard	NaN	20.7086	20.8673	20.7305	21.2138	21.0681	NaN	21.6612	21.3346	0	0	0	0	0	0	0	0	0	0	0	0	0	1	0	0	0	0	0	0	0	0
Protein S100-A4	P26447	S100A4	5	0.499299	1.77739		Discard	23.266	23.4951	23.1384	23.295	22.6183	23.0426	22.4526	22.7431	23.1401	0	0	1	0	0	0	0	0	0	0	0	0	0	0	0	0	0	0	0	0	0	0
Histone H2A type 1-J;Histone H2A type 1-H;Histone H2A,J;Histone H2A type 1-C;Histone H2A type 3;Histone H2A type 1-D;Histone H2A type 1;Histone H2A type 1-B/E;Histone H2AX;Histone H2A type 1-A;Histone H2A type 2-B	Q99878;Q96KK5;Q9BTM1;Q93077;Q7L7L0;P20671;P0C0S8;P04908;P16104;Q96QV6;Q8IUE6	HIST1H2AJ;HIST1H2AH;H2AFJ;HIST1H2AC;HIST3H2A;HIST1H2AD;HIST1H2AG;HIST1H2AB;H2AFX;HIST1H2AA;HIST2H2AB	4	-0.495	1.74554		Discard	23.6863	23.4481	23.3756	23.4816	23.6059	24.091	23.9989	23.8598	24.4089	0	0	0	1	0	0	0	0	0	0	0	0	0	0	1	0	1	0	0	0	0	0
Pyridoxal kinase	O00764	PDXK	10	0.317013	1.74082		Discard	23.5787	23.7048	23.8017	23.7629	23.6064	23.1767	23.3615	23.2679	23.5628	0	1	0	0	0	0	0	0	0	0	0	0	0	0	0	0	0	0	0	0	0	0
Elongation factor 2	P13639	EEF2	21	0.46234	1.73343		Discard	23.3262	23.0549	22.7268	23.0511	22.5026	22.853	22.3578	22.435	22.7386	0	1	1	0	0	0	0	0	0	0	0	0	0	0	0	0	0	0	0	0	0	0
SH3 domain-binding glutamic acid-rich-like protein 3	Q9H299	SH3BGRL3	8	0.761692	1.71432		Discard	25.9115	25.949	25.4339	24.9066	24.8409	25.1388	24.5946	24.8911	24.4775	0	1	1	0	0	0	0	0	0	0	0	0	0	0	0	0	0	0	0	0	0	0
Dipeptidyl peptidase 2	Q9UHL4	DPP7	7	0.555807	1.71157		Discard	21.4262	21.1122	21.5921	21.3178	20.8022	20.6208	21.2142	20.5879	NaN	0	0	0	0	0	1	1	0	0	0	0	0	0	0	0	0	0	0	0	0	0	0
Superoxide dismutase [Mn], mitochondrial	P04179	SOD2	10	-0.656081	1.70545		Discard	24.9108	25.4622	25.4608	25.7578	26.0144	25.5703	26.0886	26.2318	26.3647	0	0	0	0	1	0	0	0	0	0	0	0	0	0	0	0	0	0	0	0	0	0
Peroxiredoxin-1	Q06830	PRDX1	13	0.509273	1.69108		Discard	25.8466	25.8175	25.7317	25.4641	25.4558	25.3143	24.7551	25.0515	25.4517	0	1	0	0	0	0	0	0	1	0	0	0	0	0	0	0	0	0	0	0	0	0
Flavin reductase (NADPH)	P30043	BLVRB	5	0.608957	1.68559		Discard	23.4256	23.6706	23.6359	23.376	22.7118	23.0721	22.5727	23.5175	22.7161	0	1	0	0	0	0	0	0	0	0	0	0	0	0	0	0	0	0	0	0	0	0
Glyoxalase domain-containing protein 4	Q9HC38	GLOD4	5	0.68394	1.67432		Discard	NaN	21.2862	21.4131	21.117	20.4354	21.2047	20.3624	20.5724	20.3658	0	0	0	0	1	0	0	0	0	0	0	0	0	0	0	0	0	0	0	0	0	0
Macrophage-capping protein	P40121	CAPG	14	0.41861	1.64747		Discard	26.0367	25.9689	25.6069	25.4564	25.2163	25.3013	25.4007	25.2471	25.5778	0	1	1	0	0	0	0	0	1	0	0	0	0	0	0	0	0	0	0	0	0	0
Importin subunit beta-1	Q14974	KPNB1	8	0.374533	1.64718		Discard	22.6669	22.7246	22.314	22.4852	21.8709	22.2425	22.1475	22.1956	22.409	0	1	1	0	0	0	0	0	0	0	0	0	0	0	0	0	0	0	0	0	0	0
Heterogeneous nuclear ribonucleoprotein Q;Heterogeneous nuclear ribonucleoprotein R	O60506;O43390	SYNCRIP;HNRNPR	4	-0.260162	1.63873		Discard	NaN	20.4736	20.3161	20.5267	20.6358	20.7461	20.5664	20.8826	20.6638	0	1	1	0	0	0	0	0	0	0	0	1	0	0	0	0	0	0	0	0	0	0
Histone H3,2;Histone H3,1t;Histone H3,3;Histone H3,1	Q71DI3;Q16695;P84243;P68431	HIST2H3A;HIST3H3;H3F3A;HIST1H3A	5	-0.71987	1.63481		Discard	22.7898	23.1014	22.9128	23.8168	23.4363	23.7922	23.9021	24.1829	24.0617	0	0	1	0	0	0	0	0	0	0	0	0	0	0	0	0	0	0	0	0	0	0
Glyceraldehyde-3-phosphate dehydrogenase	P04406	GAPDH	20	-0.449211	1.63468		Discard	25.6175	25.3001	25.2711	25.654	25.7689	25.5745	25.9136	26.2057	26.0867	1	1	1	1	0	0	0	0	0	0	0	0	0	0	0	0	0	0	0	0	0	1
Proteasome activator complex subunit 2	Q9UL46	PSME2	8	0.697404	1.63009		Discard	22.4832	22.5917	21.8554	22.466	21.7417	22.1847	21.1255	21.6099	21.5966	0	0	0	0	0	0	0	0	0	0	0	0	0	1	0	0	0	0	0	0	0	0
Leukocyte immunoglobulin-like receptor subfamily A member 3	Q8N6C8	LILRA3	5	-0.517173	1.6147		Keep	21.3291	21.0596	20.5757	20.8304	21.7517	21.368	21.1529	21.5496	21.5071	0	0	0	0	0	1	0	0	0	0	0	0	0	0	0	0	0	0	0	0	0	0
Galectin-3-binding protein	Q08380	LGALS3BP	11	-0.734989	1.61176		Discard	22.8177	22.816	22.8993	22.7538	24.1401	23.0245	23.9205	23.6465	23.0518	0	0	0	0	0	1	0	0	0	0	0	0	0	0	0	0	0	0	0	0	0	0
Golgi-associated plant pathogenesis-related protein 1	Q9H4G4	GLIPR2	2	-0.388418	1.57935		Discard	22.2662	22.0931	22.2678	22.2072	22.4795	22.4275	23.0135	22.6963	22.3683	0	0	0	1	0	0	0	0	0	1	0	0	0	0	0	0	0	0	0	0	0	1
Fumarate hydratase, mitochondrial	P07954	FH	5	-0.466478	1.57906		Discard	21.5296	21.0906	21.3513	21.624	22.1704	21.7884	21.9564	21.9373	21.4743	1	1	1	0	1	0	0	0	0	0	0	0	0	0	0	0	0	0	0	0	0	0
BTB/POZ domain-containing protein KCTD12	Q96CX2	KCTD12	2	0.411982	1.57827		Discard	21.0661	21.1244	21.1003	21.2652	NaN	20.4555	NaN	20.772	20.9535	0	0	0	1	0	0	0	0	0	0	0	0	0	0	0	0	0	0	0	0	0	1
Transitional endoplasmic reticulum ATPase	P55072	VCP	25	0.381868	1.56696		Discard	24.3758	24.2111	24.2624	24.2886	24.1479	23.8564	23.8919	23.4937	24.1231	1	1	1	0	0	0	0	0	0	0	0	1	0	0	0	0	0	0	0	0	0	0
Phosphoglycerate mutase 1;Phosphoglycerate mutase 2	P18669;P15259	PGAM1;PGAM2	12	0.431588	1.55453		Discard	24.998	24.7735	24.6676	24.9927	24.2912	24.2773	24.5811	24.1557	24.8265	0	0	0	0	0	0	0	0	0	0	0	0	0	1	0	0	0	0	0	0	0	0
Heat shock protein HSP 90-beta	P08238	HSP90AB1	32	0.272384	1.55343		Discard	25.241	25.263	24.9566	25.1448	24.7845	24.7861	24.8421	24.835	25.147	0	1	1	1	0	1	0	0	1	0	0	0	0	0	0	0	0	0	0	0	0	1
Neuroblast differentiation-associated protein AHNAK	Q09666	AHNAK	24	-0.682124	1.54698		Discard	21.4914	22.1513	22.2454	22.1817	22.3475	22.2777	22.7286	23.0474	23.0965	0	0	1	0	0	0	0	0	0	0	0	0	0	0	0	0	0	0	0	0	0	0
Vimentin	P08670	VIM	65	-0.593828	1.54401		Discard	27.2363	27.1095	27.287	26.9691	27.1562	27.4864	28.0033	28.1215	27.9539	0	1	1	0	0	0	0	0	0	0	0	0	0	0	0	0	0	0	0	0	0	0
Complement C1q subcomponent subunit C	P02747	C1QC	2	-0.555621	1.5413		Discard	21.5787	21.7511	21.9897	21.8248	NaN	22.0746	22.6898	NaN	22.2606	0	0	0	0	0	1	0	0	0	0	0	0	0	0	0	0	0	0	0	0	0	0
Annexin A5	P08758	ANXA5	24	-0.206417	1.53447		Discard	25.935	25.8758	25.8488	25.5936	26.06	25.9305	26.1076	26.0352	25.9654	0	0	0	0	0	0	0	0	0	0	0	0	0	1	0	0	0	0	0	0	0	0
6-phosphogluconolactonase	O95336	PGLS	4	0.306265	1.53122		Discard	21.5967	21.2566	21.2464	21.2319	21.0557	20.8333	20.9429	21.2668	21.0346	0	1	0	0	0	0	0	0	0	0	0	0	0	0	0	0	0	0	0	0	0	0
4F2 cell-surface antigen heavy chain	P08195	SLC3A2	10	-0.484706	1.52997		Keep	21.5094	21.6823	22.077	21.9345	22.5736	21.8639	22.2509	22.4762	22.263	0	0	0	1	0	0	1	0	1	0	0	0	0	0	1	0	0	1	0	0	0	0
WD repeat-containing protein 1	O75083	WDR1	22	0.371771	1.52113		Discard	24.7292	24.638	24.6978	24.36	24.5444	24.0086	24.0101	24.3074	24.3018	0	1	0	0	0	0	0	0	0	0	0	0	0	0	0	0	0	0	0	0	0	0
Twinfilin-2	Q6IBS0	TWF2	5	0.569729	1.50304		Discard	23.0638	22.7768	23.4801	23.1033	22.3278	22.6685	NaN	NaN	22.6125	0	1	0	0	0	0	0	0	0	0	0	0	0	0	0	0	0	0	0	0	0	0
Beta-2-microglobulin;Beta-2-microglobulin form pI 5,3	P61769	B2M	7	0.744366	1.49746		Discard	27.9992	28.4773	28.8981	28.8281	28.3839	28.0405	27.4365	27.7792	27.3914	0	0	0	0	0	1	0	0	0	0	0	0	0	0	0	0	0	0	0	0	0	0
Hexokinase-3	P52790	HK3	22	0.422098	1.48603		Discard	25.3392	25.4227	25.3663	25.5132	25.3047	25.2538	25.0413	24.6669	24.6745	0	0	0	0	0	0	0	0	0	0	0	0	0	1	0	0	0	0	0	0	0	0
Vinculin	P18206	VCL	16	0.297504	1.47262		Discard	21.6139	21.6511	21.5245	21.8221	21.1576	21.475	21.2338	21.277	21.6336	0	1	0	1	0	0	0	0	0	0	0	0	0	0	0	0	0	0	0	0	0	1
Cathepsin Z	Q9UBR2	CTSZ	8	0.604143	1.44777		Discard	24.3708	23.9699	23.8744	23.5483	23.0866	23.1766	23.7481	23.3355	NaN	0	0	0	0	0	0	1	0	0	0	0	0	0	0	0	0	0	0	0	0	0	0
Moesin	P26038	MSN	38	0.183033	1.44251		Discard	26.0999	26.241	26.1577	26.1573	25.8406	25.9568	25.9919	25.9243	26.1911	0	1	0	1	0	0	0	0	0	0	0	0	0	0	0	0	0	0	0	0	0	1
Coronin-1A	P31146	CORO1A	9	0.468749	1.43302		Discard	22.8567	23.1311	22.4859	22.7471	22.326	22.3429	21.9941	22.2595	22.7597	0	1	0	1	0	0	0	0	0	0	0	0	0	0	0	0	0	0	0	0	0	1
Vacuolar protein sorting-associated protein 29	Q9UBQ0	VPS29	2	0.48045	1.4138		Discard	20.6788	20.8228	21.0035	21.3424	20.5201	20.5187	NaN	20.4054	NaN	0	1	0	1	0	0	0	1	0	0	0	0	0	0	0	0	0	0	0	0	0	1
Heat shock cognate 71 kDa protein	P11142	HSPA8	31	0.350628	1.41375		Discard	25.4783	25.5	25.1262	25.0169	25.0627	24.9298	24.6471	25.0622	24.9468	0	1	1	1	0	0	0	0	1	0	0	0	0	0	0	0	0	0	0	0	0	1
Phosphoglucomutase-2	Q96G03	PGM2	11	0.301156	1.41149		Discard	22.8048	22.8143	22.7106	22.6702	22.1743	22.2703	22.4689	22.63	22.7007	0	1	0	0	0	0	0	0	0	0	0	0	0	0	0	0	0	0	0	0	0	0
Actin-related protein 3	P61158	ACTR3	16	0.419234	1.40906		Discard	23.7876	24.0034	23.3961	23.2857	23.3254	23.2545	22.9859	23.3236	23.1055	0	1	1	0	0	0	0	0	0	0	0	0	0	0	0	0	0	0	0	0	0	0
14-3-3 protein eta	Q04917	YWHAH	10	0.358607	1.39301		Discard	23.3636	23.5216	23.1303	23.2242	23.1941	23.1961	22.681	22.9291	22.7562	0	0	0	0	0	0	0	0	0	0	0	0	0	1	0	0	0	0	0	0	0	0
Dipeptidyl peptidase 1;Dipeptidyl peptidase 1 exclusion domain chain;Dipeptidyl peptidase 1 heavy chain;Dipeptidyl peptidase 1 light chain	P53634	CTSC	5	0.696191	1.37968		Discard	23.4198	23.3224	23.2426	23.041	22.1517	22.2096	22.3208	23.4433	22.676	0	0	0	0	0	0	1	0	0	0	0	0	0	0	0	0	0	0	0	0	0	0
Cathepsin B;Cathepsin B light chain;Cathepsin B heavy chain	P07858	CTSB	12	0.473144	1.36784		Discard	24.4681	24.6211	24.3744	24.5281	24.4114	24.1404	23.7197	24.2893	23.5633	0	0	0	1	0	1	1	0	1	0	0	0	0	0	0	0	0	0	0	0	0	1
Myeloid-derived growth factor	Q969H8	MYDGF	6	0.239784	1.3258		Discard	22.8178	22.8166	22.6894	22.4382	NaN	22.4966	22.5274	22.3809	22.3981	0	0	0	0	0	1	0	0	0	1	1	1	0	0	0	0	0	0	0	0	0	0
Histidine triad nucleotide-binding protein 1	P49773	HINT1	3	0.344274	1.30484		Discard	NaN	22.7143	22.4627	22.7369	22.2211	22.5728	22.1586	22.2222	NaN	0	1	1	0	0	0	0	0	0	0	0	0	0	0	0	0	0	0	0	0	0	0
Cytochrome b-245 heavy chain	P04839	CYBB	4	-0.744858	1.30382		Keep	23.0457	23.1728	23.7006	22.965	24.4987	23.7528	NaN	24.2524	23.3596	0	0	0	1	0	0	0	0	0	0	0	0	0	0	1	0	0	0	0	0	0	1
Malate dehydrogenase, mitochondrial	P40926	MDH2	10	-0.453005	1.2925		Discard	22.5966	22.7438	22.5312	23.0919	23.3675	22.8649	22.8432	23.4452	23.4487	0	0	0	0	1	0	0	0	0	0	0	0	0	0	0	0	0	0	0	0	0	0
Coronin-1B	Q9BR76	CORO1B	6	0.451868	1.29127		Keep	21.9025	21.5744	21.4409	21.2892	NaN	21.3696	20.979	20.7892	21.2618	0	1	0	0	0	0	0	0	0	0	0	0	0	0	0	0	0	0	0	0	0	0
Fibroleukin	Q14314	FGL2	5	0.289133	1.28821		Discard	21.9815	NaN	21.8549	21.8042	21.6735	21.8656	21.5763	21.386	21.454	0	0	0	0	0	1	0	0	0	0	0	0	0	0	0	0	0	0	0	0	0	0
EF-hand domain-containing protein D2	Q96C19	EFHD2	2	0.256573	1.28551		Discard	20.8942	20.8195	20.8926	20.7694	20.3452	20.6539	20.4282	20.6293	20.8802	0	0	0	1	0	0	0	0	0	0	0	0	0	0	0	0	0	0	0	0	0	1
Biliverdin reductase A	P53004	BLVRA	6	0.248655	1.27337		Discard	22.1512	22.1317	21.9045	22.1318	21.7045	21.995	21.8096	21.6068	22.0399	0	1	0	0	0	0	0	0	0	0	0	0	0	0	0	0	0	0	0	0	0	0
Phostensin	Q6NYC8	PPP1R18	6	-0.367555	1.27315		Discard	20.5085	20.8782	20.3384	20.5947	20.7271	NaN	20.8193	21.1612	21.0825	0	1	0	0	0	0	0	0	0	0	0	0	0	0	0	0	0	0	0	0	0	0
CD9 antigen	P21926	CD9	3	-0.683013	1.25251		Keep	NaN	22.04	22.9217	22.3379	23.3705	23.1027	23.0966	23.478	22.5332	0	0	0	1	0	1	0	0	0	0	0	0	0	0	1	0	0	0	0	0	0	1
Ribosome-binding protein 1	Q9P2E9	RRBP1	14	-0.567634	1.24914		Keep	25.3199	25.7602	25.5005	24.5806	25.5993	25.6839	26.0019	25.8757	26.1289	0	0	0	1	0	0	0	0	0	0	0	1	0	0	1	0	0	0	1	0	0	0
F-actin-capping protein subunit beta	P47756	CAPZB	9	0.397284	1.2456		Discard	22.1584	22.0282	21.6505	21.757	21.5463	21.556	21.0243	21.7321	21.6476	0	1	0	0	0	0	0	0	0	0	0	0	0	0	0	0	0	0	0	0	0	0
Protein deglycase DJ-1	Q99497	PARK7	9	-0.242076	1.23556		Discard	23.0898	23.3629	23.3016	23.4086	23.2492	23.7109	23.6003	23.575	23.5287	0	1	1	1	1	0	0	0	0	0	0	1	0	0	0	0	0	0	0	0	0	1
40S ribosomal protein S8	P62241	RPS8	6	0.34993	1.23555		Discard	21.8745	21.9203	21.6148	21.6013	21.0995	21.2791	21.616	21.2733	21.7461	0	1	0	1	0	0	0	0	0	0	0	0	0	0	0	0	0	0	0	0	0	1
Alpha-actinin-4	O43707	ACTN4	39	0.341095	1.2332		Discard	23.7255	23.9222	23.511	23.7534	23.5828	23.3061	23.0118	23.359	23.6749	0	1	1	0	0	0	0	0	0	0	0	0	0	0	0	0	0	0	0	0	0	0
Peroxiredoxin-2	P32119	PRDX2	5	0.53317	1.23248		Discard	21.7633	21.896	21.0281	21.8873	20.848	21.3421	20.7787	21.1289	21.4547	0	1	0	0	0	0	0	0	0	0	0	0	0	0	0	0	0	0	0	0	0	0
Aconitate hydratase, mitochondrial	Q99798	ACO2	6	-0.352049	1.23178		Discard	21.2309	21.4905	21.1294	21.6826	21.8774	21.4082	21.6221	21.8329	21.9363	0	0	0	0	1	0	0	0	0	0	0	0	0	0	0	0	0	0	0	0	0	0
Integrin alpha-X	P20702	ITGAX	7	-0.432998	1.22497		Keep	22.599	22.5413	22.7775	22.4732	22.9925	22.6352	23.0388	23.6168	22.8703	0	0	0	1	0	0	0	0	0	0	0	0	0	0	1	0	1	0	0	0	0	0
Aspartate aminotransferase, mitochondrial	P00505	GOT2	4	-0.546712	1.21888		Discard	NaN	20.233	19.8143	20.1877	20.7786	NaN	NaN	20.7988	20.2978	0	0	0	1	1	0	0	0	0	0	0	0	0	0	0	0	0	0	0	0	0	1
Clathrin heavy chain 1	Q00610	CLTC	49	-0.193657	1.21673		Discard	23.6954	23.7498	23.8139	23.7645	23.6938	23.8985	24.002	24.1348	24.0186	0	1	0	1	0	0	0	0	1	0	0	0	0	0	0	0	0	0	0	0	0	1
Pro-cathepsin H;Cathepsin H mini chain;Cathepsin H;Cathepsin H heavy chain;Cathepsin H light chain	P09668	CTSH	5	1.01254	1.2144		Discard	23.4224	23.68	23.962	23.5465	23.1284	22.6866	21.1181	23.1774	23.0904	0	0	0	0	0	0	1	0	0	0	0	0	0	0	0	0	0	0	0	0	0	0
Proteasome subunit beta type-2	P49721	PSMB2	5	0.450262	1.21038		Discard	23.302	22.5679	22.7182	22.7736	22.2476	22.121	22.1811	22.7339	22.6673	0	1	1	0	0	0	0	0	0	0	0	0	0	0	0	0	0	0	0	0	0	0
Transaldolase	P37837	TALDO1	19	0.156477	1.20977		Discard	25.5016	25.5485	25.5963	25.3764	25.3233	25.1734	25.3582	25.4528	25.4385	0	1	0	0	0	0	0	0	0	0	0	0	0	0	0	0	0	0	0	0	0	0
40S ribosomal protein S16	P62249	RPS16	3	0.406107	1.2015		Discard	21.4319	21.2101	21.0583	20.9016	NaN	20.5961	20.9955	NaN	20.6417	0	0	0	0	0	0	0	0	0	0	0	0	0	1	0	0	0	0	0	0	0	0
Actin-related protein 2/3 complex subunit 2	O15144	ARPC2	12	0.352998	1.19588		Discard	23.5959	23.5793	23.3999	23.525	23.4442	23.0086	22.8984	22.9484	23.5607	0	1	1	0	0	0	0	0	0	0	0	0	0	0	0	0	0	0	0	0	0	0
Interferon-induced protein with tetratricopeptide repeats 3	O14879	IFIT3	5	0.529074	1.17048		Discard	21.8479	21.1897	20.7481	21.0403	20.5998	20.5991	20.7137	NaN	20.7971	0	1	0	0	1	0	0	0	0	0	0	0	0	0	0	0	0	0	0	0	0	0
Rho GDP-dissociation inhibitor 1	P52565	ARHGDIA	6	0.557961	1.16855		Discard	23.1855	22.7502	22.9773	23.2191	21.9963	23.1551	22.172	22.2909	22.7609	0	1	0	0	0	0	0	0	0	0	0	0	0	0	0	0	0	0	0	0	0	0
Guanine nucleotide-binding protein G(i) subunit alpha-2	P04899	GNAI2	13	-0.360352	1.16799		Discard	23.0147	22.9658	23.3051	23.2723	23.6868	23.4242	23.7757	23.5816	23.0308	0	1	0	1	0	0	0	0	0	0	0	0	0	0	0	0	0	0	0	0	0	1
Heat shock protein HSP 90-alpha	P07900	HSP90AA1	31	0.331471	1.16102		Discard	24.5736	24.4948	24.1592	24.6015	23.9109	24.1506	23.8612	24.2386	24.4677	0	1	1	1	0	0	0	0	1	0	0	0	0	0	0	0	0	0	0	0	0	1
Interferon-induced guanylate-binding protein 1	P32455	GBP1	20	0.360113	1.16062		Discard	24.1742	24.0951	24.1641	24.4201	23.9492	23.7902	23.3667	23.9687	24.1914	0	1	0	1	0	1	0	0	0	1	0	0	0	0	0	0	0	0	0	0	0	1
SPARC	P09486	SPARC	10	-0.977702	1.15504		Discard	22.6763	22.7544	23.8305	23.6248	24.3629	24.7711	24.6814	24.2537	22.9269	0	0	0	0	0	1	0	0	0	0	0	0	0	0	0	0	0	0	0	0	0	0
Proto-oncogene tyrosine-protein kinase Src	P12931	SRC	4	-0.310696	1.15228		Discard	20.5521	20.6497	20.9813	20.8849	20.8747	NaN	21.1935	21.2971	20.9454	0	1	1	1	1	0	0	0	0	0	0	0	0	0	0	0	0	0	0	0	0	1
Synaptic vesicle membrane protein VAT-1 homolog	Q99536	VAT1	8	-0.399556	1.11839		Discard	21.4625	21.4061	21.3215	21.6731	21.5758	21.5977	21.9039	22.4529	21.7964	0	1	0	1	1	0	0	0	0	0	0	0	0	0	0	0	0	0	0	0	0	1
Translationally-controlled tumor protein;TPT1-like protein	P13693;Q56UQ5	TPT1	5	-0.469452	1.11247		Discard	21.5134	22.1988	21.8341	22.0098	22.6612	22.0697	21.8797	22.7192	22.4626	0	1	0	0	0	0	0	0	0	0	0	0	0	0	0	0	0	0	0	0	0	0
Transketolase	P29401	TKT	30	-0.275585	1.10138		Discard	24.9316	24.9671	25.1341	25.0317	25.2624	24.8735	25.3934	25.3917	25.5376	0	0	0	0	0	0	0	0	0	0	0	0	0	1	0	0	0	0	0	0	0	0
Long-chain-fatty-acid--CoA ligase 1	P33121	ACSL1	4	0.287715	1.10099		Keep	20.8878	NaN	20.8826	21.0303	20.5151	20.5518	20.8708	NaN	NaN	0	0	0	1	1	0	0	0	0	0	0	1	0	0	1	0	0	0	1	0	0	0
Tubulin beta-4B chain;Tubulin beta-4A chain	P68371;P04350	TUBB4B;TUBB4A	15	0.30576	1.09753		Discard	23.859	24.3045	23.9152	24.1836	23.7768	23.7535	23.9471	23.94	23.3818	0	1	0	0	0	0	0	0	0	0	0	0	0	0	0	0	0	0	0	0	0	0
Proteasome subunit alpha type-3	P25788	PSMA3	6	-0.32875	1.08592		Discard	22.9659	22.9347	23.2488	23.3164	23.3876	23.201	23.8789	23.5126	23.2461	0	1	1	0	0	0	0	0	0	0	0	0	0	0	0	0	0	0	0	0	0	0
Tropomyosin alpha-3 chain	P06753	TPM3	11	0.534858	1.07784		Discard	24.1608	24.4146	24.1326	23.9397	23.2045	23.7498	NaN	23.3044	24.2495	0	1	0	0	0	0	0	0	0	0	0	0	0	0	0	0	0	0	0	0	0	0
Glucose-6-phosphate 1-dehydrogenase	P11413	G6PD	16	0.281621	1.06105		Discard	24.1881	24.1883	23.8284	23.9797	23.4133	23.8059	23.7992	23.7359	24.0683	1	1	0	1	0	0	0	0	0	0	0	0	0	0	0	0	0	0	0	0	0	1
Cystatin-B	P04080	CSTB	8	0.592367	1.05589		Discard	27.1135	26.7619	26.2405	26.4376	26.4474	26.2163	25.4978	25.5551	26.5133	0	1	1	0	0	0	0	0	0	0	0	0	0	0	0	0	0	0	0	0	0	0
N-acetyl-D-glucosamine kinase	Q9UJ70	NAGK	8	-0.347289	1.05148		Discard	23.0175	22.4209	22.79	22.8143	23.3869	22.9822	23.3367	22.7209	23.1129	0	0	0	0	0	0	0	0	0	0	0	0	0	1	0	0	0	0	0	0	0	0
Aldehyde dehydrogenase, mitochondrial	P05091	ALDH2	10	-0.548913	1.05005		Discard	20.9039	21.6275	21.1115	22.1691	22.1663	21.9345	21.6805	21.9107	22.3175	0	0	0	0	1	0	0	0	0	0	0	0	0	0	0	0	0	0	0	0	0	0
Integrin beta-2	P05107	ITGB2	14	-0.412171	1.04591		Keep	22.3549	22.5819	23.149	22.8606	23.3636	23.0474	23.314	23.3302	22.6887	0	0	0	1	0	0	0	0	0	0	0	0	0	0	1	0	1	0	0	0	0	0
Serotransferrin	P02787	TF	28	-0.285654	1.0403		Discard	23.1868	23.0129	23.6944	23.0684	23.6285	23.4294	23.6164	23.5433	23.4139	0	0	0	0	0	1	0	0	0	0	0	0	0	0	0	0	0	0	0	0	0	0
	P0DPI2;A0A0B4J2D5;A0A096LPI6		3	-0.492417	1.03902		Discard	20.5571	20.8105	21.2326	21.4349	21.995	21.0257	21.3873	21.6579	21.44	0	0	0	0	1	0	0	0	0	0	0	0	0	0	0	0	0	0	0	0	0	0
Unconventional myosin-If	O00160	MYO1F	5	0.368124	1.03859		Discard	21.2297	20.7625	20.4634	21.1217	20.1969	20.6545	20.5941	20.4412	20.7444	0	0	0	0	0	0	0	0	0	0	0	0	0	1	0	0	0	0	0	0	0	0
Acid ceramidase;Acid ceramidase subunit alpha;Acid ceramidase subunit beta	Q13510	ASAH1	3	0.796549	1.02793		Discard	22.4966	22.48	23.1613	22.0666	20.8324	22.1549	22.0652	22.5245	21.196	0	1	1	0	0	1	1	0	0	0	0	0	0	0	0	0	0	0	0	0	0	0
Peptidyl-prolyl cis-trans isomerase A;Peptidyl-prolyl cis-trans isomerase A, N-terminally processed	P62937	PPIA	11	0.304787	1.02697		Discard	26.0171	25.9564	25.6333	25.403	25.4673	25.6752	25.5324	25.3886	25.1747	0	1	0	0	0	1	0	0	0	0	0	0	0	0	0	0	0	0	0	0	0	0
Niban-like protein 1	Q96TA1	FAM129B	6	0.460604	1.02162		Discard	21.9311	22.2217	21.5124	21.5424	NaN	21.5726	20.913	21.5972	21.2823	1	1	0	1	0	0	0	0	0	0	0	0	0	0	0	0	0	0	0	0	0	1
Ubiquitin-like modifier-activating enzyme 1	P22314	UBA1	12	0.235425	1.00181		Discard	22.742	22.3641	22.1599	22.4786	22.1732	22.2467	22.1152	22.3927	22.0758	0	1	1	0	1	0	0	0	0	0	0	0	0	0	0	0	0	0	0	0	0	0
GTP-binding nuclear protein Ran	P62826	RAN	5	0.213621	0.992601		Discard	22.4126	22.5295	22.631	22.6661	22.1303	22.1248	22.4765	22.5273	22.472	1	1	1	0	0	0	0	0	1	0	0	0	0	0	0	0	0	0	0	0	0	0
40S ribosomal protein S3a	P61247	RPS3A	4	-0.250098	0.980205		Discard	21.6722	21.7365	21.9812	NaN	21.9715	22.2028	21.8476	22.1649	NaN	0	1	1	0	0	0	0	0	0	0	0	0	0	0	0	0	0	0	0	0	0	0
Farnesyl pyrophosphate synthase	P14324	FDPS	4	0.219394	0.979538		Discard	21.9226	21.8888	22.1389	21.9271	21.6093	NaN	21.9419	21.5492	21.8995	0	1	0	0	0	0	0	0	0	0	0	0	0	0	0	0	0	0	0	0	0	0
60S ribosomal protein L7a	P62424	RPL7A	7	0.261059	0.975619		Discard	21.6939	21.7515	21.7788	21.6839	21.0452	21.5086	21.4209	21.5532	21.802	0	0	0	0	0	0	0	0	0	0	0	0	0	1	0	0	0	0	0	0	0	0
Tartrate-resistant acid phosphatase type 5	P13686	ACP5	5	-0.368534	0.967368		Discard	21.8735	21.8467	22.0009	21.5368	21.9505	22.2911	22.7419	22.0939	21.8376	0	0	0	0	0	0	1	0	0	0	0	0	0	0	0	0	0	0	0	0	0	0
Serine/arginine-rich splicing factor 4;Serine/arginine-rich splicing factor 6;Serine/arginine-rich splicing factor 5	Q08170;Q13247;Q13243	SRSF4;SRSF6;SRSF5	2	-0.494404	0.951574		Discard	NaN	22.0043	22.5836	21.9456	22.5606	22.917	22.3825	23.1837	22.3174	0	0	1	0	0	0	0	0	0	0	0	0	0	0	0	0	0	0	0	0	0	0
Chitotriosidase-1	Q13231	CHIT1	9	-0.264552	0.951393		Discard	22.7029	22.3095	22.764	22.3931	23.1162	22.6533	22.7152	22.6198	22.93	0	0	0	0	0	1	1	0	0	0	0	0	0	0	0	0	0	0	0	0	0	0
Tyrosine-protein phosphatase non-receptor type 6	P29350	PTPN6	13	0.440087	0.927728		Discard	22.7596	22.8754	22.9413	22.6451	22.3739	22.6895	21.8638	21.936	22.9633	0	1	1	0	0	0	0	0	0	0	0	0	0	0	0	0	0	0	0	0	0	0
Glycogenin-1	P46976	GYG1	6	-0.419957	0.915129		Discard	22.1822	22.8914	22.4881	22.2196	23.16	22.495	22.8182	23.3327	22.5207	0	0	0	0	0	0	0	0	0	0	0	0	0	1	0	0	0	0	0	0	0	0
Tropomyosin alpha-4 chain	P67936	TPM4	15	0.159177	0.915046		Discard	24.1248	24.3054	24.0348	24.1467	24.0203	23.9221	23.8487	23.9403	24.2373	0	1	0	0	0	0	0	0	0	0	0	0	0	0	0	0	0	0	0	0	0	0
Chloride intracellular channel protein 4	Q9Y696	CLIC4	8	0.329605	0.903682		Keep	24.2591	24.6717	24.2883	24.6845	23.867	24.258	24.5795	24.2119	23.8152	0	1	1	1	1	0	0	0	0	0	0	0	0	0	1	0	0	0	0	0	0	1
Hydroxyacylglutathione hydrolase, mitochondrial	Q16775	HAGH	6	0.462167	0.886489		Discard	22.9649	22.3727	22.2351	22.4359	22.3788	21.6714	22.0697	NaN	NaN	0	1	0	0	1	0	0	0	0	0	0	0	0	0	0	0	0	0	0	0	0	0
DNA damage-binding protein 1	Q16531	DDB1	6	0.220206	0.848646		Discard	21.1205	21.0292	21.2646	20.7127	20.8567	20.705	20.6128	20.8313	21.0521	0	1	1	0	0	0	0	0	0	0	0	0	0	0	0	0	0	0	0	0	0	0
60S ribosomal protein L31	P62899	RPL31	3	0.391721	0.83424		Discard	22.1548	22.3283	22.7877	21.9656	21.6945	NaN	NaN	22.0248	22.0328	0	0	0	0	0	0	0	0	0	0	0	0	0	1	0	0	0	0	0	0	0	0
60S ribosomal protein L13	P26373	RPL13	5	0.24755	0.827156		Discard	22.4954	22.1553	22.4982	22.3389	21.9243	21.8123	22.2464	22.485	22.1542	0	0	0	0	0	0	0	0	0	0	0	0	0	1	0	0	0	0	0	0	0	0
Ena/VASP-like protein	Q9UI08	EVL	4	0.544966	0.816115		Discard	21.7566	21.4061	21.2406	21.2965	20.266	20.8956	NaN	NaN	21.4784	0	1	0	0	0	0	0	0	0	0	0	0	0	0	0	0	0	0	0	0	0	0
14-3-3 protein beta/alpha;14-3-3 protein beta/alpha, N-terminally processed	P31946	YWHAB	13	0.268528	0.811745		Discard	24.817	24.8184	25.1536	24.8966	24.5389	24.6008	24.4475	24.4945	25.1827	0	1	0	1	0	0	0	0	1	0	0	0	0	0	0	0	0	0	0	0	0	1
40S ribosomal protein S9	P46781	RPS9	3	0.208255	0.790729		Discard	21.4294	21.36	21.4233	21.6571	21.015	21.0485	21.3488	21.594	21.2897	0	1	0	0	0	0	0	0	0	0	0	0	0	0	0	0	0	0	0	0	0	0
Coatomer subunit beta	P35606	COPB2	4	0.245822	0.785533		Discard	21.0871	20.9668	20.4677	20.8194	20.5862	20.2397	20.7407	20.7497	20.6309	1	1	0	1	0	0	0	0	0	1	0	0	0	0	0	0	0	0	0	0	0	1
Interferon-induced GTP-binding protein Mx1;Interferon-induced GTP-binding protein Mx1, N-terminally processed	P20591	MX1	12	0.342348	0.769875		Discard	21.9916	22.0726	21.1176	21.9221	21.3278	21.7117	21.1827	21.605	21.341	0	1	1	1	0	0	0	0	0	0	0	1	0	0	0	0	0	0	0	0	0	1
Alcohol dehydrogenase [NADP(+)]	P14550	AKR1A1	12	0.161002	0.756026		Discard	23.4018	23.0621	23.2703	23.1776	23.1488	22.9692	23.3291	22.942	22.9456	1	1	0	1	0	0	0	0	0	0	0	0	0	0	0	0	0	0	0	0	0	1
Catalase	P04040	CAT	10	0.18658	0.751022		Discard	22.0812	22.0445	22.1958	22.185	21.9619	21.68	22.2628	21.7428	22.0527	0	0	0	0	0	0	0	0	0	0	0	0	0	1	0	0	0	0	0	0	0	0
40S ribosomal protein S3	P23396	RPS3	4	0.365579	0.74797		Discard	21.7	21.9666	21.2238	21.1037	NaN	21.511	20.9872	21.086	20.9476	0	1	1	1	1	0	0	0	0	0	0	0	0	0	0	0	0	0	0	0	0	1
T-complex protein 1 subunit alpha	P17987	TCP1	5	-0.434012	0.745033		Discard	22.1693	20.9452	20.7737	21.4818	21.5787	21.7322	22.0144	21.9164	21.6408	1	1	0	0	0	0	0	0	0	0	0	0	0	0	0	0	0	0	0	0	0	0
Gamma-glutamylcyclotransferase	O75223	GGCT	6	0.112217	0.736849		Discard	21.7056	21.7741	21.7777	22.0109	21.6982	21.6647	21.6552	NaN	21.8012	0	0	0	0	0	0	0	0	0	0	0	0	0	1	0	0	0	0	0	0	0	0
V-type proton ATPase catalytic subunit A	P38606	ATP6V1A	12	0.265727	0.734963		Discard	22.4299	22.5344	22.2634	22.6016	21.7961	22.0499	22.1291	22.2908	22.6921	0	1	0	0	0	0	0	0	0	0	0	0	0	0	0	0	0	0	0	0	0	0
Tetraspanin-14	Q8NG11	TSPAN14	1	-0.599903	0.72951		Keep	27.4833	28.1566	26.93	NaN	27.9516	28.3707	28.0473	NaN	NaN	0	0	0	1	0	0	0	0	0	0	0	0	0	0	1	0	0	0	0	0	0	1
Polyadenylate-binding protein 1	P11940	PABPC1	5	-0.343508	0.721737		Discard	20.7935	21.3363	21.1706	21.2593	NaN	21.7515	21.0092	21.307	21.8659	0	1	1	0	0	0	0	0	0	0	0	0	0	0	0	0	0	0	0	0	0	0
Eukaryotic initiation factor 4A-I	P60842	EIF4A1	9	0.353535	0.719856		Discard	23.215	23.1909	22.3364	23.314	22.4126	23.0203	22.6056	22.8662	22.3979	0	0	0	0	0	0	0	0	0	0	0	0	0	1	0	0	0	0	0	0	0	0
40S ribosomal protein S25	P62851	RPS25	4	0.374953	0.716272		Discard	NaN	21.0754	21.2767	20.5181	NaN	20.4962	20.5157	20.7334	NaN	0	0	0	0	0	0	0	0	0	0	0	0	0	1	0	0	0	0	0	0	0	0
Proteasome subunit beta type-10	P40306	PSMB10	5	-0.358881	0.702415		Discard	22.1702	22.2353	22.5012	21.7809	22.2844	22.3836	NaN	22.9244	NaN	0	1	1	0	0	0	0	0	0	0	0	0	0	0	0	0	0	0	0	0	0	0
Actin, alpha cardiac muscle 1;Actin, gamma-enteric smooth muscle;Actin, alpha skeletal muscle;Actin, aortic smooth muscle	P68032;P63267;P68133;P62736	ACTC1;ACTG2;ACTA1;ACTA2	20	1.57302	0.69971		Discard	25.7867	26.0873	25.6473	NaN	NaN	25.5124	22.2525	NaN	25.0373	0	1	0	0	0	0	0	0	0	0	0	0	0	0	0	0	0	0	0	0	0	0
Myosin-9	P35579	MYH9	86	-0.142319	0.694826		Discard	23.5511	23.5495	23.4569	23.6916	23.4882	23.5747	23.6963	23.8359	23.9278	0	1	0	0	0	0	0	0	0	0	0	0	0	0	0	0	0	0	0	0	0	0
Galectin-3	P17931	LGALS3	5	0.272278	0.679523		Discard	23.0535	23.498	22.9105	23.3965	22.5581	22.782	22.9156	23.098	23.358	0	1	1	0	0	1	0	0	0	0	0	0	0	0	0	0	0	0	0	0	0	0
Lymphocyte-specific protein 1	P33241	LSP1	9	0.20183	0.673928		Discard	23.3171	23.5291	23.0514	23.2225	22.9586	23.1306	22.849	22.9992	23.4536	0	0	0	1	0	0	0	0	0	0	0	0	0	0	0	0	0	0	0	0	0	1
Malate dehydrogenase, cytoplasmic	P40925	MDH1	12	0.171241	0.664264		Discard	25.2502	25.1757	25.1002	25.0892	25.0723	24.9736	24.5877	25.0472	25.2322	0	1	0	0	0	0	0	0	0	0	0	0	0	0	0	0	0	0	0	0	0	0
Stress-70 protein, mitochondrial	P38646	HSPA9	8	-0.413768	0.659245		Discard	20.5978	20.9411	20.6831	21.7474	21.0629	21.2877	NaN	21.5163	21.7575	0	0	1	0	1	0	0	0	0	0	0	0	0	0	0	0	0	0	0	0	0	0
Protein S100-A11;Protein S100-A11, N-terminally processed	P31949	S100A11	8	0.261645	0.638365		Discard	25.7034	25.358	26.1058	26.005	25.5792	25.8852	25.6406	25.3305	25.2214	0	1	1	0	0	0	0	0	0	0	0	0	0	0	0	0	0	0	0	0	0	0
Hsc70-interacting protein;Putative protein FAM10A4;Putative protein FAM10A5	P50502;Q8IZP2;Q8NFI4	ST13;ST13P4;ST13P5	5	0.293285	0.630903		Discard	21.5494	21.1152	20.7986	21.4286	20.5149	21.007	NaN	21.0146	21.182	0	1	0	0	0	0	0	0	0	0	0	0	0	0	0	0	0	0	0	0	0	0
Syntaxin-binding protein 2	Q15833	STXBP2	2	-0.297652	0.618315		Discard	NaN	20.0593	20.7076	20.7854	20.7115	NaN	20.626	21.0659	20.857	0	0	0	0	0	0	0	0	0	0	0	0	0	1	0	0	0	0	0	0	0	0
Serine/threonine-protein phosphatase CPPED1	Q9BRF8	CPPED1	7	0.416214	0.616412		Discard	23.9072	23.6419	23.5598	23.7212	23.4786	23.2533	22.2492	23.5616	23.9136	0	1	0	0	0	0	0	0	0	0	0	0	0	0	0	0	0	0	0	0	0	0
Xaa-Pro dipeptidase	P12955	PEPD	13	0.129302	0.616357		Discard	23.681	23.3806	23.3938	23.5891	23.64	23.3232	23.3869	23.2451	23.3138	0	0	0	0	0	0	0	0	0	0	0	0	0	1	0	0	0	0	0	0	0	0
Proteasome subunit alpha type-4	P25789	PSMA4	6	-0.175433	0.61187		Discard	22.6227	22.6411	22.9637	22.6054	22.7715	22.5657	23.0707	23.1289	22.8815	0	1	1	0	0	0	0	0	0	0	0	0	0	0	0	0	0	0	0	0	0	0
T-complex protein 1 subunit epsilon	P48643	CCT5	3	0.204906	0.609813		Discard	21.3186	21.6796	21.2594	21.3825	20.8893	21.2998	20.9414	21.3912	21.5039	0	1	0	0	0	0	0	0	0	0	0	0	0	0	0	0	0	0	0	0	0	0
60S ribosomal protein L18	Q07020	RPL18	6	-0.145925	0.605665		Discard	21.9922	22.1809	22.1435	21.8743	22.2632	21.9385	22.2834	22.4231	22.0601	1	1	0	0	0	0	0	0	0	0	0	1	0	0	0	0	0	0	0	0	0	0
Vasodilator-stimulated phosphoprotein	P50552	VASP	8	-0.237365	0.590127		Discard	21.747	21.7533	21.6092	NaN	21.8198	22.2825	21.7193	NaN	NaN	0	1	0	1	0	0	0	0	0	0	0	0	0	0	0	0	0	0	0	0	0	1
Tubulin-specific chaperone A	O75347	TBCA	8	0.187771	0.588235		Discard	22.2906	21.7532	22.1133	21.9481	21.8261	21.8295	21.9278	21.4937	22.1155	0	1	0	0	0	0	0	0	0	0	0	0	0	0	0	0	0	0	0	0	0	0
Actin-related protein 2	P61160	ACTR2	10	0.182383	0.58667		Discard	23.9856	23.9921	23.7385	23.7013	23.3092	23.8512	23.6275	23.5884	23.9838	0	1	1	0	0	0	0	0	0	0	0	0	0	0	0	0	0	0	0	0	0	0
14-3-3 protein gamma;14-3-3 protein gamma, N-terminally processed	P61981	YWHAG	13	0.148015	0.585529		Discard	26.0262	25.9905	25.9342	26.0047	26.0703	25.72	26.0014	25.491	25.9217	0	1	0	0	0	0	0	0	0	0	0	0	0	0	0	0	0	0	0	0	0	0
Thymidine phosphorylase	P19971	TYMP	23	0.182063	0.571359		Discard	24.2163	24.4112	24.1034	24.4228	23.7606	24.0562	24.0596	24.5036	24.1517	0	0	0	0	0	0	0	0	0	0	0	0	0	1	0	0	0	0	0	0	0	0
Hematopoietic lineage cell-specific protein	P14317	HCLS1	5	-0.569684	0.571129		Discard	19.6806	21.0877	21.3687	21.296	21.5411	21.6462	20.709	NaN	21.8155	0	1	0	1	1	0	0	0	0	0	0	0	0	0	0	0	0	0	0	0	0	1
	P0DP25;P0DP24;P0DP23		10	0.170402	0.567423		Discard	27.6619	27.13	27.4323	27.2742	27.2103	26.8976	27.2507	27.2054	27.457	0	1	0	0	0	0	0	0	0	0	0	0	0	0	0	0	0	0	0	0	0	0
Actin-related protein 2/3 complex subunit 1B	O15143	ARPC1B	11	0.208585	0.564517		Discard	24.3299	24.2975	23.9894	23.9921	24.1251	23.5988	23.7493	23.8788	24.3663	0	1	1	0	0	0	0	0	0	0	0	0	0	0	0	0	0	0	0	0	0	0
UV excision repair protein RAD23 homolog B	P54727	RAD23B	5	0.153683	0.563791		Discard	21.695	21.7161	21.6305	21.501	21.2167	21.5702	21.3026	21.4903	21.83	0	1	1	0	0	0	0	0	0	0	0	0	0	0	0	0	0	0	0	0	0	0
Tryptophan--tRNA ligase, cytoplasmic;T1-TrpRS;T2-TrpRS	P23381	WARS	27	0.146107	0.563667		Discard	26.0959	26.1428	25.673	25.9013	25.6057	25.6845	25.8516	25.9306	25.9633	0	1	0	0	0	0	0	0	0	0	0	0	0	0	0	0	0	0	0	0	0	0
Dihydropyrimidinase-related protein 2	Q16555	DPYSL2	10	0.195405	0.558337		Discard	21.7677	22.0725	21.5868	21.6874	21.5056	21.6803	21.1461	21.7687	21.8154	1	1	0	1	0	0	0	0	0	0	0	0	0	0	0	0	0	0	0	0	0	1
Cytosol aminopeptidase	P28838	LAP3	22	0.094218	0.553735		Discard	24.5217	24.6754	24.4203	24.5591	24.3853	24.3246	24.3681	24.5426	24.6288	0	1	0	0	0	0	0	0	0	0	0	0	0	0	0	0	0	0	0	0	0	0
Peptidyl-prolyl cis-trans isomerase FKBP1A	P62942	FKBP1A	5	0.30478	0.551732		Discard	22.5876	22.9886	22.6103	23.2337	22.3435	22.4453	22.1429	22.5311	23.2884	1	1	0	1	0	0	0	0	0	0	0	0	0	0	0	0	0	0	0	0	0	1
26S protease regulatory subunit 7	P35998	PSMC2	4	-0.220472	0.535935		Discard	20.5361	20.5738	20.4837	20.7796	20.6505	20.388	NaN	21.1508	21.0657	0	1	0	0	0	0	0	0	0	0	0	0	0	0	0	0	0	0	0	0	0	0
Glutamate--cysteine ligase catalytic subunit	P48506	GCLC	6	0.225823	0.515727		Discard	22.5459	22.9562	22.2663	22.1458	22.0668	22.0517	22.5258	22.0826	22.5368	0	0	0	0	0	0	0	0	0	0	0	0	0	1	0	0	0	0	0	0	0	0
S-adenosylmethionine synthase isoform type-2	P31153	MAT2A	6	0.227887	0.513663		Discard	21.6344	22.2203	21.2062	21.5726	21.2589	21.3111	21.6365	21.6244	21.3214	0	0	0	0	0	0	0	0	0	0	0	0	0	1	0	0	0	0	0	0	0	0
HLA class II histocompatibility antigen, DR alpha chain	A0A0G2JMH6;P01903	HLA-DRA	8	0.181631	0.507539		Keep	23.227	23.1645	23.3541	23.2065	22.4854	23.1823	23.2419	23.1858	23.1865	0	0	0	0	0	0	0	0	0	0	0	0	0	1	0	0	0	0	0	0	0	0
Carboxypeptidase M	P14384	CPM	4	0.304445	0.50338		Keep	21.9951	21.5543	22.1393	21.9368	21.9145	20.8893	NaN	21.6472	21.9566	0	0	0	1	0	0	0	0	0	0	0	0	0	0	0	1	0	0	0	0	0	0
Aldose 1-epimerase	Q96C23	GALM	6	0.186568	0.499061		Discard	23.2683	23.0127	22.9485	22.8679	22.8209	22.4646	22.7273	22.8651	23.3109	0	1	0	0	0	0	0	0	0	0	0	0	0	0	0	0	0	0	0	0	0	0
Integrin alpha-M	P11215	ITGAM	15	0.224967	0.498115		Keep	22.8467	22.5314	22.8847	22.493	22.656	22.1528	23.0035	22.3963	22.1116	0	0	0	1	0	0	0	0	0	0	0	0	0	0	1	0	1	0	0	0	0	0
Gelsolin	P06396	GSN	28	0.135802	0.497954		Discard	26.3523	26.4615	26.0615	26.2207	25.9317	26.1603	25.9552	26.2367	26.4071	0	1	0	0	0	1	0	0	0	0	0	0	0	0	0	0	0	0	0	0	0	0
Annexin A2;Putative annexin A2-like protein	P07355;A6NMY6	ANXA2;ANXA2P2	31	-0.0916442	0.488937		Discard	25.2666	25.1871	25.3437	25.3226	25.2842	25.2742	25.404	25.2585	25.6374	0	0	0	0	0	1	0	0	1	0	0	0	0	0	0	0	0	0	0	0	0	0
Phosphoserine aminotransferase	Q9Y617	PSAT1	2	0.214904	0.478734		Discard	21.6263	21.3944	20.8192	20.7752	21.0273	20.9368	20.995	21.0959	20.6394	0	0	0	0	0	0	0	0	0	0	0	0	0	1	0	0	0	0	0	0	0	0
Ras-related protein Rab-11B;Ras-related protein Rab-11A	Q15907;P62491	RAB11B;RAB11A	5	-0.167384	0.477642		Discard	20.9925	21.2944	21.3306	21.2004	21.0276	21.2521	21.2364	21.6316	21.7116	0	0	0	1	0	0	0	1	0	0	0	0	0	0	0	0	0	0	0	0	0	1
Rab GDP dissociation inhibitor beta	P50395	GDI2	22	0.130216	0.477214		Discard	24.52	24.7003	24.3382	24.127	24.2029	24.2817	24.5071	24.2035	24.2604	0	1	0	1	0	0	0	0	0	0	0	0	0	0	0	0	0	0	0	0	0	1
6-phosphogluconate dehydrogenase, decarboxylating	P52209	PGD	27	0.118869	0.468119		Discard	26.212	26.1022	25.8083	25.7452	25.9933	25.735	25.9509	25.8236	25.7375	0	1	0	0	0	0	0	0	0	0	0	0	0	0	0	0	0	0	0	0	0	0
Ribonuclease inhibitor	P13489	RNH1	10	0.14149	0.465071		Discard	21.9328	22.5172	22.2319	22.2875	21.9266	22.0798	22.0013	22.1016	22.3949	0	1	0	0	0	0	0	0	0	0	0	0	0	0	0	0	0	0	0	0	0	0
Fermitin family homolog 3	Q86UX7	FERMT3	13	-0.107604	0.462738		Discard	22.2875	22.1207	22.2855	22.5101	22.584	22.2869	22.562	22.3687	22.2412	0	0	0	0	0	0	0	0	0	0	0	0	0	1	0	0	0	0	0	0	0	0
Fructose-1,6-bisphosphatase 1	P09467	FBP1	26	-0.116998	0.461584		Discard	26.8201	26.9523	26.8915	26.6882	26.9585	26.7727	26.7268	27.1836	27.1335	0	0	0	0	0	0	0	0	0	0	0	0	0	1	0	0	0	0	0	0	0	0
Coatomer subunit alpha;Xenin;Proxenin	P53621	COPA	3	0.173278	0.459691		Discard	21.2286	20.6451	20.5104	20.7468	NaN	20.6128	20.5361	20.4943	20.7946	0	1	0	1	0	1	0	0	0	1	0	0	0	0	0	0	0	0	0	0	0	1
Staphylococcal nuclease domain-containing protein 1	Q7KZF4	SND1	10	0.149432	0.456556		Discard	21.422	21.5191	21.0513	21.1807	21.0043	20.9223	21.2655	21.0458	21.4813	0	1	1	0	0	0	0	0	1	0	0	0	0	0	0	0	0	0	0	0	0	0
Acidic leucine-rich nuclear phosphoprotein 32 family member A	P39687	ANP32A	7	-0.160033	0.456454		Discard	22.1167	22.4196	22.6451	22.1878	22.482	22.1843	22.7856	22.6728	22.3869	0	1	1	0	0	0	0	0	0	0	0	1	0	0	0	0	0	0	0	0	0	0
Cytoplasmic dynein 1 heavy chain 1	Q14204	DYNC1H1	14	-0.170854	0.455325		Discard	20.6315	20.5711	20.2355	20.793	20.5187	20.3664	20.875	20.912	20.971	0	1	0	0	0	0	0	0	0	0	0	0	0	0	0	0	0	0	0	0	0	0
BH3-interacting domain death agonist;BH3-interacting domain death agonist p15;BH3-interacting domain death agonist p13;BH3-interacting domain death agonist p11	P55957	BID	3	0.161408	0.45289		Discard	20.7731	20.9763	NaN	20.7723	NaN	20.4535	20.4896	20.9642	20.8093	0	1	0	1	1	0	0	0	0	0	0	0	0	0	0	0	0	0	0	0	0	1
Triosephosphate isomerase	P60174	TPI1	22	0.0970901	0.452411		Discard	27.922	27.5954	27.9618	27.887	27.857	27.6614	27.9048	27.6745	27.6246	0	1	0	0	0	0	0	0	0	0	0	0	0	0	0	0	0	0	0	0	0	0
Proteasome subunit alpha type-2	P25787	PSMA2	9	-0.143478	0.445029		Discard	22.7384	22.8149	22.8868	22.8945	22.8947	22.6026	22.882	23.1909	23.3155	0	1	1	0	0	0	0	0	0	0	0	0	0	0	0	0	0	0	0	0	0	0
Growth factor receptor-bound protein 2	P62993	GRB2	7	0.152275	0.443405		Discard	22.5051	23.0391	22.5735	22.4462	22.4205	22.6734	22.2699	22.3594	22.7203	0	1	1	0	0	0	0	1	0	1	0	0	0	0	0	0	0	0	0	0	0	0
14-3-3 protein theta	P27348	YWHAQ	14	0.258439	0.443013		Discard	22.9764	23.8038	23.9883	23.8749	23.8323	23.353	23.0762	23.648	23.1026	0	1	0	0	0	0	0	0	0	0	0	0	0	0	0	0	0	0	0	0	0	0
Elongation factor 1-gamma	P26641	EEF1G	4	0.207465	0.440848		Discard	21.8029	22.2443	21.4586	21.8624	21.2353	21.4051	21.9367	21.6602	21.9355	0	0	0	0	0	0	0	0	0	0	0	0	0	1	0	0	0	0	0	0	0	0
UTP--glucose-1-phosphate uridylyltransferase	Q16851	UGP2	8	0.277886	0.425593		Discard	21.4176	21.8501	21.2384	21.8272	21.7668	21.2993	20.4461	21.3848	21.6301	0	1	0	0	0	0	0	0	0	0	0	0	0	0	0	0	0	0	0	0	0	0
Glutathione S-transferase omega-1	P78417	GSTO1	12	0.13803	0.416945		Discard	23.8406	23.7868	23.8627	24.0654	23.7344	23.757	23.3188	24.0514	23.8925	1	1	0	0	0	0	0	0	0	0	0	0	0	0	0	0	0	0	0	0	0	0
Protein Niban	Q9BZQ8	FAM129A	3	0.119892	0.416863		Discard	20.6152	20.5493	20.6765	20.3802	20.3172	20.28	20.8379	20.3529	20.389	0	1	0	1	0	0	0	0	0	0	0	0	0	0	0	0	0	0	0	0	0	1
Serine/arginine-rich splicing factor 2;Serine/arginine-rich splicing factor 8	Q01130;Q9BRL6	SRSF2;SRSF8	4	-0.201545	0.416192		Discard	21.4446	21.3108	21.5969	NaN	21.2271	21.5694	NaN	21.7964	22.0163	0	0	1	0	0	0	0	0	0	0	0	0	0	0	0	0	0	0	0	0	0	0
Glutathione synthetase	P48637	GSS	10	0.109939	0.415022		Discard	22.5852	22.538	22.2205	22.0788	22.2365	22.1372	22.2935	22.1776	22.3834	0	0	0	0	0	0	0	0	0	0	0	0	0	1	0	0	0	0	0	0	0	0
Glia maturation factor gamma	O60234	GMFG	4	0.11319	0.409847		Discard	22.4829	22.4271	22.3079	22.6841	NaN	22.2312	NaN	22.3188	22.537	0	0	0	0	0	0	0	0	0	0	0	0	0	1	0	0	0	0	0	0	0	0
Cytosolic non-specific dipeptidase	Q96KP4	CNDP2	13	-0.123779	0.406669		Discard	22.4491	22.7636	22.6395	22.564	22.6788	22.5602	22.4462	22.9679	22.986	0	1	0	0	0	0	0	0	0	0	0	0	0	0	0	0	0	0	0	0	0	0
Rab GDP dissociation inhibitor alpha	P31150	GDI1	13	0.279819	0.402811		Discard	21.7525	21.6659	21.2687	21.1526	21.9623	21.0965	20.849	NaN	20.8126	0	1	0	0	0	0	0	0	0	1	0	0	1	0	0	0	0	0	0	0	0	0
GDP-L-fucose synthase	Q13630	TSTA3	2	-0.202948	0.400174		Discard	NaN	20.6257	20.7405	20.3403	20.5333	NaN	20.5739	21.2521	20.7278	0	0	0	0	0	0	0	0	0	0	0	0	0	1	0	0	0	0	0	0	0	0
ATP-citrate synthase	P53396	ACLY	12	0.129656	0.398765		Discard	21.8274	21.9835	21.4547	21.9341	21.5814	21.8202	21.4687	21.5507	21.9304	1	1	0	0	0	0	0	0	0	0	0	0	0	0	0	0	0	0	0	0	0	0
Ras-related protein Rap-1b;Ras-related protein Rap-1A;Ras-related protein Rap-1b-like protein	P61224;P62834;A6NIZ1	RAP1B;RAP1A	5	-0.14309	0.398442		Discard	22.8194	23.0979	23.2814	23.0383	22.9543	23.0698	23.4879	23.4968	23.0029	1	1	0	1	0	0	0	0	0	0	0	0	0	0	0	0	0	0	0	0	0	1
Epididymal secretory protein E1	P61916	NPC2	6	0.571764	0.391972		Discard	22.4617	NaN	24.9853	24.9781	23.5439	23.7978	23.4354	23.9174	23.1553	0	0	0	0	0	1	1	0	0	0	0	1	0	0	0	0	0	0	0	0	0	0
Proteasome subunit beta type-6	P28072	PSMB6	3	0.158885	0.391221		Discard	22.7075	22.2605	22.3425	22.3736	22.3506	21.8691	NaN	22.2487	22.5801	0	1	1	0	0	0	0	0	0	0	0	0	0	0	0	0	0	0	0	0	0	0
V-type proton ATPase subunit B, brain isoform	P21281	ATP6V1B2	6	-0.222169	0.38888		Discard	21.7467	22.297	22.6486	22.266	22.0451	22.0852	22.6955	22.9035	22.5794	0	0	0	1	0	0	0	0	1	0	0	0	0	0	0	0	0	0	0	0	0	1
Prelamin-A/C;Lamin-A/C	P02545	LMNA	18	-0.216148	0.385534		Discard	21.5146	21.9464	21.5509	22.6425	21.9705	22.0423	22.014	22.2152	22.4066	0	0	1	0	0	0	0	0	0	0	0	0	0	0	0	0	0	0	0	0	0	0
Phosphatidylethanolamine-binding protein 1;Hippocampal cholinergic neurostimulating peptide	P30086	PEBP1	8	0.117037	0.383714		Discard	23.9775	23.8529	23.9903	23.6561	23.8123	23.6003	23.6685	23.5566	24.1233	0	1	0	0	0	0	0	0	0	0	0	0	0	0	0	0	0	0	0	0	0	0
V-type proton ATPase subunit E 1	P36543	ATP6V1E1	3	0.346004	0.383128		Discard	21.781	21.8889	21.6155	21.8968	21.766	21.6756	20.308	22.0487	NaN	0	0	0	0	0	0	0	0	0	0	0	0	0	1	0	0	0	0	0	0	0	0
Nuclease-sensitive element-binding protein 1	P67809	YBX1	4	0.116112	0.382936		Discard	22.3163	22.4037	22.8131	22.4844	22.1817	22.4618	22.5324	22.3771	NaN	0	1	1	0	0	1	0	0	0	0	0	0	0	0	0	0	0	0	0	0	0	0
Thymosin beta-10	P63313	TMSB10	1	0.704234	0.379872		Discard	NaN	25.2759	27.2194	25.86	25.1908	24.6383	26.4134	NaN	NaN	0	1	0	0	0	0	0	0	0	0	0	0	0	0	0	0	0	0	0	0	0	0
Nicotinamide phosphoribosyltransferase	P43490	NAMPT	6	-0.139579	0.378894		Discard	21.2244	21.379	21.1029	21.3528	20.955	21.5496	21.3887	21.7718	21.3567	0	1	1	0	0	1	0	0	0	0	0	0	0	0	0	0	0	0	0	0	0	0
Heat shock 70 kDa protein 1B;Heat shock 70 kDa protein 1A	P0DMV9;P0DMV8	HSPA1B;HSPA1A	19	0.0675719	0.378278		Discard	23.1914	23.0764	23.0502	23.0622	22.9952	22.7911	23.1506	23.0807	23.1197	0	1	0	0	0	0	0	0	0	0	0	0	0	0	0	0	0	0	0	0	0	0
Elongation factor 1-delta	P29692	EEF1D	6	-0.159851	0.377191		Discard	21.9857	22.2243	21.7075	22.1245	22.0421	21.8388	22.6325	22.012	22.3264	0	0	1	0	0	0	0	0	0	0	0	0	0	0	0	0	0	0	0	0	0	0
S-formylglutathione hydrolase	P10768	ESD	5	0.143558	0.376773		Discard	21.6378	21.2989	21.1806	21.8169	21.0674	21.5684	21.5244	21.2163	21.3234	0	1	0	0	0	0	0	0	0	0	0	0	0	0	0	0	0	0	0	0	0	0
Pyruvate kinase PKM	P14618	PKM	32	0.0949336	0.374549		Discard	26.3124	26.2544	25.8947	26.0978	25.8134	26.002	26.1507	26.1898	26.0686	0	1	1	0	0	0	0	0	0	0	0	0	0	0	0	0	0	0	0	0	0	0
Protein S100-B	P04271	S100B	3	-0.462753	0.372043		Discard	22.3975	22.3495	NaN	22.6852	21.9199	NaN	23.4742	23.4264	NaN	0	1	1	0	0	0	0	0	0	0	0	0	0	0	0	0	0	0	0	0	0	0
General vesicular transport factor p115	O60763	USO1	8	-0.241008	0.370889		Discard	20.3733	20.4755	20.3454	21.1268	20.2353	20.7452	20.5591	21.2096	21.357	1	1	0	1	0	0	0	0	0	1	0	0	0	0	0	0	0	0	0	0	0	1
Tumor necrosis factor alpha-induced protein 2	Q03169	TNFAIP2	5	-0.165106	0.367927		Discard	20.8967	21.3953	21.625	21.0936	21.3666	21.1696	21.2632	21.8669	21.4227	0	0	0	0	0	0	0	0	0	0	0	0	0	1	0	0	0	0	0	0	0	0
Annexin A4	P09525	ANXA4	6	-0.191294	0.366494		Discard	22.0334	21.7611	22.0687	22.3518	21.8133	21.899	22.4237	22.3005	22.7887	0	0	0	0	0	0	0	0	0	0	0	0	0	1	0	0	0	0	0	0	0	0
Ras-related protein Rab-1A;Ras-related protein Rab-1B	P62820;Q9H0U4	RAB1A;RAB1B	4	-0.0695389	0.365873		Discard	21.5366	21.5661	21.6968	21.4878	NaN	NaN	21.5108	21.7655	21.6478	1	1	0	1	0	0	0	1	1	1	0	1	0	0	0	0	0	0	0	0	0	1
Myeloid cell nuclear differentiation antigen	P41218	MNDA	3	-0.120307	0.364615		Discard	NaN	20.6149	20.562	20.76	20.5512	20.561	20.7063	20.9731	21.0378	0	1	1	0	0	0	0	0	0	0	0	0	0	0	0	0	0	0	0	0	0	0
Glucosidase 2 subunit beta	P14314	PRKCSH	6	0.233438	0.364272		Discard	20.674	20.8463	21.2809	21.6769	21.1914	20.9097	20.7871	21.2617	20.2806	0	0	0	0	0	0	0	0	0	0	0	1	0	0	0	0	0	0	0	0	0	0
Thioredoxin domain-containing protein 17	Q9BRA2	TXNDC17	6	-0.148091	0.358314		Discard	22.3504	21.8395	22.1318	21.8251	22.1253	22.0885	21.8632	22.219	22.628	0	1	0	0	0	0	0	0	0	0	0	0	0	0	0	0	0	0	0	0	0	0
Talin-1	Q9Y490	TLN1	47	-0.0781348	0.356929		Discard	22.8804	23.0668	22.8693	23.0599	22.8597	22.8868	23.1093	23.2002	23.1803	0	1	0	1	0	0	0	0	0	0	0	0	0	0	0	0	0	0	0	0	0	1
Acylamino-acid-releasing enzyme	P13798	APEH	8	0.325053	0.355118		Discard	21.9776	22.3911	22.1062	22.3756	22.5707	22.0959	20.574	21.9995	22.1978	0	1	0	0	0	0	0	0	0	0	0	0	0	0	0	0	0	0	0	0	0	0
L-lactate dehydrogenase B chain	P07195	LDHB	14	0.0774864	0.350618		Discard	23.9742	24.1166	24.0176	24.0868	23.8581	23.8581	23.8603	24.2739	24.0062	0	1	0	0	0	0	0	0	0	0	0	0	0	0	0	0	0	0	0	0	0	0
Glutamate dehydrogenase 1, mitochondrial;Glutamate dehydrogenase 2, mitochondrial	P00367;P49448	GLUD1;GLUD2	5	-0.156479	0.34453		Discard	NaN	20.7801	20.8363	20.9967	21.1505	20.8656	20.5509	21.2923	21.2782	0	0	0	0	1	0	0	0	0	0	0	0	0	0	0	0	0	0	0	0	0	0
Perilipin-3	O60664	PLIN3	6	0.208625	0.344061		Discard	22.007	21.1588	21.0238	21.4832	21.2607	21.6288	21.4369	20.7497	20.9718	0	1	0	1	0	0	0	1	0	0	0	0	0	0	0	0	0	0	0	0	0	1
Platelet-activating factor acetylhydrolase IB subunit alpha	P43034	PAFAH1B1	3	-0.105069	0.338365		Discard	20.4469	20.5454	20.5664	20.419	20.3107	20.6881	NaN	NaN	20.7996	0	1	1	1	0	0	0	0	0	0	0	0	0	0	0	0	0	0	0	0	0	1
Actin-related protein 2/3 complex subunit 5	O15511	ARPC5	5	0.0999555	0.330965		Discard	23.4937	23.4453	23.3469	23.3977	23.3897	23.051	23.095	23.4109	23.6582	0	1	1	0	0	0	0	0	0	0	0	0	0	0	0	0	0	0	0	0	0	0
Monocyte differentiation antigen CD14;Monocyte differentiation antigen CD14, urinary form;Monocyte differentiation antigen CD14, membrane-bound form	P08571	CD14	7	0.164886	0.33089		Keep	23.8987	23.9802	24.0551	24.3531	24.2629	23.5933	23.5718	24.1994	NaN	0	0	0	1	0	1	0	0	0	1	0	0	0	0	0	1	0	0	0	0	0	0
Fatty acid synthase;[Acyl-carrier-protein] S-acetyltransferase;[Acyl-carrier-protein] S-malonyltransferase;3-oxoacyl-[acyl-carrier-protein] synthase;3-oxoacyl-[acyl-carrier-protein] reductase;3-hydroxyacyl-[acyl-carrier-protein] dehydratase;Enoyl-[acyl-carrier-protein] reductase;Oleoyl-[acyl-carrier-protein] hydrolase	P49327	FASN	5	0.128333	0.329997		Discard	20.7808	20.6424	20.0263	20.2813	20.2525	20.2346	20.1319	20.473	20.4298	0	1	0	0	0	0	0	0	1	0	0	0	0	0	0	0	0	0	0	0	0	0
Interleukin-18	Q14116	IL18	4	-0.115529	0.326714		Discard	22.7291	22.5603	22.5351	22.6747	22.8237	22.9704	22.8449	22.3223	NaN	0	0	0	0	0	1	0	0	0	0	0	0	0	0	0	0	0	0	0	0	0	0
Prothymosin alpha;Prothymosin alpha, N-terminally processed;Thymosin alpha-1	P06454	PTMA	5	-0.211628	0.325996		Discard	25.7212	25.6176	25.9401	26.3907	26.2467	26.0069	26.232	25.4438	26.7158	0	0	1	0	0	0	0	0	0	0	0	0	0	0	0	0	0	0	0	0	0	0
Proteasome subunit alpha type-7	O14818	PSMA7	10	-0.117279	0.31881		Discard	23.1281	23.3581	23.6307	23.1402	23.4216	23.0945	23.3864	23.7389	23.5163	0	1	1	0	0	0	0	0	0	0	0	0	0	0	0	0	0	0	0	0	0	0
Eukaryotic translation initiation factor 3 subunit I	Q13347	EIF3I	3	0.237696	0.317197		Discard	20.1062	20.8097	20.1689	20.1509	19.7508	19.8139	NaN	NaN	20.649	0	1	0	0	0	0	0	0	0	0	0	0	0	0	0	0	0	0	0	0	0	0
Puromycin-sensitive aminopeptidase	P55786	NPEPPS	13	-0.0957542	0.312958		Discard	22.2271	21.8429	21.7276	21.8833	21.9764	21.7999	22.1645	21.9119	22.2271	1	1	1	0	0	0	0	0	0	0	0	0	0	0	0	0	0	0	0	0	0	0
Thymosin beta-4;Hematopoietic system regulatory peptide	P62328	TMSB4X	2	-0.19813	0.307272		Discard	28.6801	28.671	28.5839	27.7828	28.7977	28.4763	28.6088	NaN	NaN	0	1	0	0	0	0	0	0	0	0	0	0	0	0	0	0	0	0	0	0	0	0
HLA class II histocompatibility antigen, DR beta 5 chain	Q30154	HLA-DRB5	6	-0.114188	0.302346		Keep	23.7126	23.6931	23.4761	23.7446	23.6359	23.5462	24.2428	23.8812	23.5478	0	0	0	1	0	0	1	1	0	1	0	1	1	0	1	0	1	0	0	0	0	0
Proteasome subunit beta type-8	P28062	PSMB8	9	0.135316	0.297766		Discard	22.4231	22.2621	22.291	22.1603	22.2974	22.1748	21.5148	22.4426	22.3144	0	1	1	0	0	0	0	0	0	0	0	0	0	0	0	0	0	0	0	0	0	0
60S acidic ribosomal protein P2	P05387	RPLP2	4	-0.113654	0.297752		Discard	22.5553	22.701	22.6382	22.3199	22.5188	22.3389	23.05	22.8564	22.5721	0	0	0	0	0	0	0	0	0	0	0	0	0	1	0	0	0	0	0	0	0	0
Alcohol dehydrogenase class-3	P11766	ADH5	6	0.102814	0.295595		Discard	22.3141	21.9237	21.9237	22.2474	22.2989	21.6793	21.937	22.0956	21.9863	0	1	0	0	0	0	0	0	0	0	0	0	0	0	0	0	0	0	0	0	0	0
Major vault protein	Q14764	MVP	20	-0.0811433	0.294216		Discard	21.914	22.3003	22.085	22.1934	21.9524	22.3317	22.1392	22.1829	22.4154	0	1	1	0	0	0	0	0	0	0	0	0	0	0	0	0	0	0	0	0	0	0
DNA-(apurinic or apyrimidinic site) lyase;DNA-(apurinic or apyrimidinic site) lyase, mitochondrial	P27695	APEX1	4	-0.179845	0.293085		Discard	21.2341	21.6045	22.1266	21.0348	21.6618	21.1809	21.8281	21.9368	21.7918	0	1	1	0	1	0	0	0	0	0	0	1	0	0	0	0	0	0	0	0	0	0
CD44 antigen	P16070	CD44	12	0.0854392	0.290697		Keep	25.6549	25.6832	25.8087	25.7896	25.9481	25.4476	25.7103	25.3765	25.7609	0	0	0	1	0	0	0	0	0	0	0	0	0	0	1	0	1	0	0	0	0	0
4-trimethylaminobutyraldehyde dehydrogenase	P49189	ALDH9A1	10	0.0794304	0.289467		Discard	22.2537	21.8635	21.9176	22.1755	21.9996	22.0469	22.1442	21.9505	21.7246	1	1	0	0	0	0	0	0	0	0	0	0	0	0	0	0	0	0	0	0	0	0
Fatty acid-binding protein, epidermal	Q01469	FABP5	11	0.127561	0.286266		Discard	25.0868	25.1307	25.3896	25.276	25.2393	24.989	24.774	24.8353	25.6283	0	1	1	0	0	1	0	0	0	0	0	0	0	0	0	0	0	0	0	0	0	0
Profilin-1	P07737	PFN1	14	0.127171	0.282262		Discard	26.1674	26.6839	26.0637	26.1899	26.3603	26.4328	25.7103	26.1669	26.075	0	1	0	0	0	0	0	0	0	0	0	0	0	0	0	0	0	0	0	0	0	0
Heterogeneous nuclear ribonucleoproteins A2/B1	P22626	HNRNPA2B1	10	-0.119423	0.281712		Discard	22.7044	23.0342	22.9167	22.7531	22.5899	23.1343	22.6549	23.2919	23.1866	0	1	1	0	0	1	0	0	0	0	0	0	0	0	0	0	0	0	0	0	0	0
Guanine nucleotide-binding protein G(I)/G(S)/G(O) subunit gamma-5	P63218	GNG5	3	-0.559055	0.279286		Discard	21.0495	21.8204	NaN	21.3107	20.6539	NaN	NaN	23.3272	21.8768	0	0	0	1	0	0	0	0	0	0	0	0	0	0	0	0	0	0	0	0	0	1
Ras-related protein Rab-7a	P51149	RAB7A	4	-0.158026	0.278064		Discard	21.3481	21.9544	21.8769	21.4437	21.3537	21.5019	22.1737	22.2154	21.8242	0	0	0	1	0	0	1	1	1	0	0	0	0	0	0	0	0	0	0	0	0	1
Galectin-1	P09382	LGALS1	9	-0.297431	0.27247		Discard	23.3615	24.8165	24.4172	24.6776	24.8332	25.3004	24.915	24.5563	23.4732	0	0	0	0	0	1	0	0	0	0	0	0	0	0	0	0	0	0	0	0	0	0
Adenosylhomocysteinase	P23526	AHCY	11	0.143013	0.271752		Discard	22.4244	22.2407	22.2187	22.3855	21.5007	22.0256	22.4989	22.4948	22.3516	0	1	0	0	0	0	0	0	1	0	0	0	0	0	0	0	0	0	0	0	0	0
Signal transducer and activator of transcription 1-alpha/beta	P42224	STAT1	9	0.112436	0.263157		Discard	21.3035	21.5501	21.0722	21.4774	21.074	21.461	20.8509	21.5914	21.2146	0	1	1	0	0	0	0	0	0	0	0	0	0	0	0	0	0	0	0	0	0	0
10 kDa heat shock protein, mitochondrial	P61604	HSPE1	3	-0.152459	0.256856		Discard	20.9057	21.2869	21.3225	21.4486	21.4093	21.4038	20.8588	NaN	21.9015	0	0	0	0	1	0	0	0	0	0	0	0	0	0	0	0	0	0	0	0	0	0
14-3-3 protein zeta/delta	P63104	YWHAZ	20	0.0883888	0.253275		Discard	26.2852	26.3916	26.7733	26.4036	26.1301	26.3869	26.6847	26.4506	26.2227	0	1	0	0	0	0	0	0	1	0	0	0	0	0	0	0	0	0	0	0	0	0
Dipeptidyl peptidase 3	Q9NY33	DPP3	9	-0.105504	0.251156		Discard	21.9113	21.9439	22.0668	22.096	22.3819	21.584	22.0594	22.1202	22.4045	1	1	0	0	0	0	0	0	0	0	0	0	0	0	0	0	0	0	0	0	0	0
Actin-related protein 2/3 complex subunit 4	P59998	ARPC4	7	0.0949703	0.250651		Discard	23.5436	23.6385	23.0935	22.9335	23.3008	23.1535	23.2761	23.1047	23.2015	0	1	1	0	0	0	0	0	0	0	0	0	0	0	0	0	0	0	0	0	0	0
Abl interactor 1;Abl interactor 2	Q8IZP0;Q9NYB9	ABI1;ABI2	4	-0.0936956	0.248323		Discard	20.1722	20.6116	20.1657	20.1816	NaN	20.1656	20.216	20.5651	20.5592	0	1	1	0	0	0	0	0	0	0	0	0	0	0	0	0	0	0	0	0	0	0
Elongation factor 1-alpha 1;Putative elongation factor 1-alpha-like 3;Elongation factor 1-alpha 2	P68104;Q5VTE0;Q05639	EEF1A1;EEF1A1P5;EEF1A2	16	0.109193	0.24608		Discard	24.8358	24.7262	24.2949	24.7343	24.1317	24.6031	24.529	24.4802	24.9491	0	1	1	1	0	0	0	0	0	0	0	0	0	0	0	0	0	0	0	0	0	1
Glutaredoxin-1	P35754	GLRX	5	-0.267896	0.235455		Discard	22.7332	21.3479	23.0923	23.3965	23.602	23.0803	22.6142	22.8865	22.3688	0	1	0	0	0	0	0	0	0	0	0	0	0	0	0	0	0	0	0	0	0	0
Purine nucleoside phosphorylase	P00491	PNP	7	0.142299	0.23475		Discard	23.6483	23.3542	22.8974	22.6555	NaN	23.1188	23.2168	22.8224	22.8282	0	1	0	0	0	0	0	0	0	0	0	0	0	0	0	0	0	0	0	0	0	0
Junction plakoglobin	P14923	JUP	8	-0.373427	0.234696		Discard	20.6105	NaN	20.2846	22.3291	21.9978	20.8974	20.9762	NaN	21.921	0	1	0	1	0	0	0	0	0	0	0	0	0	0	0	0	0	0	0	0	0	1
60S ribosomal protein L3	P39023	RPL3	7	0.0620012	0.234178		Discard	21.7789	21.7502	21.8213	21.68	21.4928	21.4978	21.7285	21.9826	21.7763	0	1	1	0	0	0	0	0	0	0	0	0	0	0	0	0	0	0	0	0	0	0
Apolipoprotein L2	Q9BQE5	APOL2	2	-0.0853653	0.229651		Discard	21.8936	NaN	22.1152	21.8355	21.8242	21.8839	NaN	22.1294	22.2963	0	1	0	0	0	0	0	0	0	0	0	0	0	0	0	0	0	0	0	0	0	0
Coronin-1C	Q9ULV4	CORO1C	10	0.0857213	0.225512		Discard	23.5159	23.3906	23.4931	23.8732	23.495	23.4077	23.8128	23.1425	23.5545	0	1	0	1	0	0	0	1	0	0	0	0	0	0	0	0	0	0	0	0	0	1
Heat shock 70 kDa protein 4	P34932	HSPA4	18	0.0560796	0.223199		Discard	22.5452	22.6219	22.6091	22.4868	22.4882	22.2957	22.7819	22.6093	22.3733	0	1	0	0	0	0	0	0	0	0	0	0	0	0	0	0	0	0	0	0	0	0
Nucleolin	P19338	NCL	14	-0.0903373	0.221294		Discard	22.0338	22.3972	22.416	22.1855	21.8896	22.3525	22.3304	22.5959	22.5739	0	1	1	0	0	0	0	0	0	0	0	0	0	0	0	0	0	0	0	0	0	0
Prosaposin;Saposin-A;Saposin-B-Val;Saposin-B;Saposin-C;Saposin-D	P07602	PSAP	13	0.261219	0.218631		Discard	23.7533	23.0659	25.2271	24.8316	24.215	24.3922	23.3948	24.109	23.6802	0	0	0	0	0	1	1	0	0	0	0	0	0	0	0	0	0	0	0	0	0	0
Transcription elongation factor B polypeptide 2	Q15370	TCEB2	3	0.145129	0.214619		Discard	21.1174	21.5217	21.2518	NaN	20.7747	21.5812	NaN	NaN	21.0994	0	0	1	0	0	0	0	0	0	0	0	0	0	0	0	0	0	0	0	0	0	0
Fascin	Q16658	FSCN1	9	-0.105433	0.211966		Discard	22.6562	22.1476	22.2444	22.723	22.589	22.1391	22.84	22.8237	22.3492	1	1	0	0	0	0	0	0	0	0	0	0	0	0	0	0	0	0	0	0	0	0
Proteasome subunit beta type-7	Q99436	PSMB7	3	0.156024	0.211296		Discard	NaN	21.3346	21.8864	21.788	21.7313	22.1159	21.3366	20.917	21.4675	0	1	1	0	0	0	0	0	0	0	0	0	0	0	0	0	0	0	0	0	0	0
C-1-tetrahydrofolate synthase, cytoplasmic;Methylenetetrahydrofolate dehydrogenase;Methenyltetrahydrofolate cyclohydrolase;Formyltetrahydrofolate synthetase;C-1-tetrahydrofolate synthase, cytoplasmic, N-terminally processed	P11586	MTHFD1	5	-0.0509608	0.209237		Discard	20.7241	21.121	21.1106	20.9021	20.8971	21.0059	21.1195	20.9394	21.1152	0	1	0	0	0	0	0	0	0	0	0	0	0	0	0	0	0	0	0	0	0	0
Protein FAM49B	Q9NUQ9	FAM49B	5	0.14134	0.197814		Discard	21.0263	20.9516	20.8185	20.9253	21.7416	20.3346	20.6017	20.4983	20.7694	0	0	0	1	1	0	0	0	0	0	0	0	0	0	0	0	0	0	0	0	0	1
Carbonyl reductase [NADPH] 1	P16152	CBR1	5	0.0642747	0.194987		Discard	21.9759	21.9886	21.4472	21.7092	21.6844	21.755	21.6673	21.914	21.5593	0	1	0	0	0	0	0	0	0	0	0	0	0	0	0	0	0	0	0	0	0	0
Nucleobindin-1	Q02818	NUCB1	8	0.0619272	0.194367		Discard	21.595	21.6097	21.894	21.6779	21.3363	21.7324	21.7588	21.4727	21.861	0	1	0	1	0	1	0	0	0	1	0	0	0	0	0	0	0	0	0	0	0	1
Ferritin light chain	P02792	FTL	6	-0.13005	0.191842		Discard	23.8517	24.9182	23.773	23.9109	24.1638	23.9426	24.5475	24.4495	24.1141	0	0	0	0	0	0	0	0	0	0	0	0	0	1	0	0	0	0	0	0	0	0
Protein-glutamine gamma-glutamyltransferase 2	P21980	TGM2	20	-0.0522124	0.191376		Discard	23.6035	23.359	23.202	23.1723	23.2815	23.5793	23.3426	23.4466	23.2821	0	0	0	0	0	0	0	0	0	0	0	0	0	1	0	0	0	0	0	0	0	0
Glutathione reductase, mitochondrial	P00390	GSR	15	0.0739484	0.189177		Discard	23.7844	23.8371	24.1933	23.6331	23.5867	23.5838	23.8626	24.127	23.78	0	1	0	0	1	0	0	0	0	0	0	0	0	0	0	0	0	0	0	0	0	0
Calreticulin	P27797	CALR	13	0.084681	0.183933		Discard	23.9723	24.4185	24.7366	24.6315	24.4396	24.119	24.6368	24.3823	24.1975	1	1	0	0	0	1	0	0	0	0	0	1	0	0	0	0	0	0	0	0	0	0
26S proteasome non-ATPase regulatory subunit 11	O00231	PSMD11	4	-0.0705151	0.183727		Discard	20.5949	20.6407	20.6485	20.6867	20.7068	20.3365	20.5871	20.7894	21.1463	1	1	1	0	0	0	0	0	0	0	0	0	0	0	0	0	0	0	0	0	0	0
Adenylyl cyclase-associated protein 1	Q01518	CAP1	17	-0.0675591	0.183264		Discard	23.2945	23.185	23.5072	23.748	23.2431	23.5414	23.6795	23.665	23.377	0	0	0	1	0	0	0	0	0	0	0	0	0	0	0	0	0	0	0	0	0	1
Copper transport protein ATOX1	O00244	ATOX1	3	-0.0221338	0.182907		Discard	21.5981	21.5878	21.5595	21.4262	21.5338	NaN	21.5391	21.5456	21.6416	0	0	0	0	0	0	0	0	0	0	0	0	0	1	0	0	0	0	0	0	0	0
Tubulin alpha-1B chain;Tubulin alpha-4A chain	P68363;P68366	TUBA1B;TUBA4A	18	-0.0654236	0.181434		Discard	24.2947	24.1524	23.9337	24.0349	23.9457	24.1923	24.439	24.3743	23.8955	0	1	0	0	0	0	0	0	0	0	0	0	0	0	0	0	0	0	0	0	0	0
Ubiquitin-60S ribosomal protein L40;Ubiquitin;60S ribosomal protein L40;Ubiquitin-40S ribosomal protein S27a;Ubiquitin;40S ribosomal protein S27a;Polyubiquitin-B;Ubiquitin;Polyubiquitin-C;Ubiquitin	P62987;P62979;P0CG47;P0CG48;A0A2R8Y422	UBA52;RPS27A;UBB;UBC	7	0.0706348	0.17987		Discard	25.9856	26.1267	25.6616	26.1447	25.803	25.8255	26.1122	25.6189	26.1855	0	1	1	0	0	0	0	0	0	0	0	0	0	0	0	0	0	0	0	0	0	0
60 kDa heat shock protein, mitochondrial	P10809	HSPD1	8	0.194643	0.178267		Discard	24.4152	23.1919	22.6314	22.8712	23.5078	23.1658	22.288	23.461	22.9913	0	0	0	0	1	0	0	0	0	0	0	0	0	0	0	0	0	0	0	0	0	0
Receptor-type tyrosine-protein phosphatase C	P08575	PTPRC	19	-0.0729223	0.178211		Keep	22.4915	22.6968	23.1799	22.6514	22.8771	22.5469	23.0608	22.8524	22.8018	0	0	0	1	0	0	0	0	0	0	0	0	0	0	1	0	1	0	0	0	0	0
V-type proton ATPase subunit G 1;V-type proton ATPase subunit G 2	O75348;O95670	ATP6V1G1;ATP6V1G2	2	-0.070713	0.177167		Discard	22.4488	22.4186	NaN	22.136	NaN	22.1773	22.5059	NaN	22.5323	0	0	0	0	0	0	0	0	0	0	0	0	0	1	0	0	0	0	0	0	0	0
Bifunctional glutamate/proline--tRNA ligase;Glutamate--tRNA ligase;Proline--tRNA ligase	P07814	EPRS	3	-0.102342	0.176114		Discard	21.2274	21.1759	NaN	20.5079	21.0073	20.9972	NaN	21.3521	20.9344	1	1	0	1	0	0	0	0	0	0	0	0	0	0	0	0	0	0	0	0	0	1
Phosphoglycerate kinase 1	P00558	PGK1	32	-0.045524	0.173369		Discard	26.3597	26.2172	26.3089	26.063	26.2464	26.0619	26.2879	26.5337	26.2837	0	1	0	0	0	0	0	0	0	0	0	0	0	0	0	0	0	0	0	0	0	0
26S proteasome non-ATPase regulatory subunit 1	Q99460	PSMD1	2	-0.0276551	0.170275		Discard	20.6303	20.69	20.4709	20.4912	20.5997	20.4941	20.5587	20.6151	20.7236	0	0	0	0	0	0	0	0	0	0	0	0	0	1	0	0	0	0	0	0	0	0
Calumenin	O43852	CALU	6	0.168213	0.168835		Discard	NaN	20.9613	21.2187	20.2363	20.8485	20.6951	20.0798	21.395	20.1677	0	0	0	1	0	1	0	0	1	1	0	1	0	0	0	0	0	0	0	0	0	1
Protein disulfide-isomerase	P07237	P4HB	22	-0.0628795	0.168619		Discard	23.0457	23.2638	23.5915	23.4654	23.2821	23.1527	23.3835	23.6114	23.5927	0	0	0	1	0	0	0	0	1	0	0	1	0	0	0	0	0	0	0	0	0	1
Lysosome-associated membrane glycoprotein 1	P11279	LAMP1	3	-0.0655937	0.167979		Keep	22.2556	22.468	22.4128	NaN	22.1593	22.5701	NaN	22.6938	22.3544	0	0	0	1	0	0	1	1	0	0	0	0	0	0	1	0	1	0	0	0	0	0
Fructose-bisphosphate aldolase A	P04075	ALDOA	24	0.0479739	0.167282		Discard	25.8848	26.0984	26.1374	26.1308	26.1741	25.7447	25.8725	26.1391	26.1441	0	1	0	0	0	0	0	0	0	0	0	0	0	0	0	0	0	0	0	0	0	0
Glycine--tRNA ligase	P41250	GARS	8	0.0566648	0.164376		Discard	20.715	20.6529	20.7389	20.7892	20.6386	20.9442	20.4193	NaN	NaN	0	1	0	0	1	1	0	0	0	0	0	0	0	0	0	0	0	0	0	0	0	0
Glutathione S-transferase P	P09211	GSTP1	7	0.125621	0.163998		Discard	23.3549	23.2	22.8572	22.9404	23.25	23.0245	23.5253	22.9527	22.06	0	1	1	0	1	0	0	0	0	0	0	0	0	0	0	0	0	0	0	0	0	0
Thioredoxin	P10599	TXN	8	0.0843427	0.161748		Discard	27.5864	28.1212	27.4285	27.4775	27.835	27.6794	27.1262	27.4447	27.7601	0	1	1	0	0	1	0	0	0	0	0	0	0	0	0	0	0	0	0	0	0	0
Guanine nucleotide-binding protein G(I)/G(S)/G(T) subunit beta-1	P62873	GNB1	6	0.224024	0.16033		Discard	NaN	22.6424	23.2492	23.2814	23.6949	23.2575	NaN	22.6502	21.7319	0	0	0	0	0	0	0	0	0	0	0	0	0	1	0	0	0	0	0	0	0	0
Cytoplasmic FMR1-interacting protein 1;Cytoplasmic FMR1-interacting protein 2	Q7L576;Q96F07	CYFIP1;CYFIP2	4	0.0466289	0.156343		Discard	21.9256	21.8301	21.9383	21.4448	21.6477	21.6198	21.8821	21.7838	21.7568	0	1	0	0	0	0	0	0	0	0	0	0	0	0	0	0	0	0	0	0	0	0
Proteasome subunit alpha type-5	P28066	PSMA5	7	-0.0745706	0.155986		Discard	23.9817	23.603	23.9413	23.9599	23.9321	23.4904	24.309	23.7897	24.2089	0	1	1	0	0	0	0	0	0	0	0	0	0	0	0	0	0	0	0	0	0	0
Vacuolar protein sorting-associated protein 35	Q96QK1	VPS35	7	0.0681645	0.154184		Discard	21.051	20.8815	21.0213	21.182	20.8542	20.6685	21.1757	20.7177	21.4129	0	1	0	1	0	0	0	1	0	0	0	0	0	0	0	0	0	0	0	0	0	1
Myosin regulatory light chain 12A;Myosin regulatory light chain 12B;Myosin regulatory light polypeptide 9	P19105;O14950;P24844	MYL12A;MYL12B;MYL9	8	0.0970053	0.147813		Discard	21.7747	21.1352	21.5437	21.8495	21.9095	21.024	21.3253	21.2173	21.9177	0	0	0	0	0	0	0	0	0	0	0	0	0	1	0	0	0	0	0	0	0	0
Leukocyte elastase inhibitor	P30740	SERPINB1	18	0.0396788	0.145538		Discard	23.8135	23.9425	23.5515	23.9836	23.7194	23.7387	23.8952	23.6448	23.9173	0	1	0	0	0	1	0	0	0	0	0	0	0	0	0	0	0	0	0	0	0	0
Protein SET;Protein SETSIP	Q01105;P0DME0	SET;SETSIP	5	-0.0720491	0.143868		Discard	22.9039	22.915	23.3554	23.4924	23.3788	22.8494	23.1484	23.2356	23.5815	1	1	1	0	0	0	0	0	0	0	0	1	0	0	0	0	0	0	0	0	0	0
Proteasome subunit beta type-1	P20618	PSMB1	9	-0.0309685	0.143614		Discard	22.8646	22.6188	22.902	22.9221	23.0454	22.7887	22.8362	22.7841	22.8348	0	1	1	0	0	0	0	0	0	0	0	0	0	0	0	0	0	0	0	0	0	0
60S ribosomal protein L6	Q02878	RPL6	7	0.0565673	0.14073		Discard	22.2095	21.7736	21.9399	21.9136	21.5293	21.773	22.0839	21.9497	22.177	1	1	0	0	0	0	0	0	0	0	0	1	0	0	0	0	0	0	0	0	0	0
Cytochrome c	P99999	CYCS	5	-0.134821	0.140314		Discard	21.9343	22.7086	23.399	22.7481	22.7476	NaN	22.7578	NaN	22.9916	0	0	0	0	1	0	0	0	0	0	0	0	0	0	0	0	0	0	0	0	0	0
Superoxide dismutase [Cu-Zn]	P00441	SOD1	6	-0.170729	0.136716		Discard	22.988	22.9053	24.6507	23.7405	23.6549	23.2183	23.7947	24.7603	23.2811	0	1	1	0	1	0	0	0	0	0	0	0	0	0	0	0	0	0	0	0	0	0
Ferritin heavy chain;Ferritin heavy chain, N-terminally processed	P02794	FTH1	8	-0.115102	0.133871		Discard	23.4543	24.0166	23.3799	22.4077	23.5275	23.3211	23.0108	23.5238	23.7653	0	0	0	0	0	0	0	0	0	0	0	0	0	1	0	0	0	0	0	0	0	0
Annexin A1	P04083	ANXA1	16	0.0538588	0.133823		Discard	23.1578	23.3235	22.9604	23.6825	22.9987	23.2633	23.3799	23.294	23.1999	0	1	1	1	0	1	0	1	0	0	0	0	0	0	0	0	0	0	0	0	0	1
40S ribosomal protein S4, X isoform	P62701	RPS4X	5	0.0632795	0.130217		Discard	21.9694	22.4322	21.6522	NaN	21.8413	21.8783	21.8998	21.9864	22.1673	0	1	0	0	0	0	0	0	0	0	0	0	0	0	0	0	0	0	0	0	0	0
Carbonic anhydrase 2	P00918	CA2	11	0.0520908	0.121824		Discard	25.6313	25.7404	25.6155	25.1244	25.4998	25.1994	25.6367	25.7068	25.3363	0	1	0	1	0	0	0	0	0	0	0	0	0	0	0	0	0	0	0	0	0	1
Leucine-rich repeat flightless-interacting protein 1	Q32MZ4	LRRFIP1	8	0.0702345	0.117182		Discard	21.7647	21.9514	22.0135	22.034	21.2198	21.7373	21.9611	22.3736	22.0615	0	1	1	0	0	0	0	0	0	0	0	0	0	0	0	0	0	0	0	0	0	0
Heterogeneous nuclear ribonucleoprotein H;Heterogeneous nuclear ribonucleoprotein H, N-terminally processed;Heterogeneous nuclear ribonucleoprotein H2	P31943;P55795	HNRNPH1;HNRNPH2	3	0.110871	0.109488		Discard	21.3801	21.8712	NaN	21.3269	NaN	21.3529	22.0025	NaN	20.8902	0	0	1	0	0	0	0	0	0	0	0	0	0	0	0	0	0	0	0	0	0	0
NADP-dependent malic enzyme	P48163	ME1	5	0.0502558	0.10726		Discard	21.7789	21.8757	21.5972	21.708	21.7288	21.2842	NaN	21.6672	22.0785	0	1	0	0	0	0	0	0	0	0	0	0	0	0	0	0	0	0	0	0	0	0
Alpha-enolase	P06733	ENO1	37	-0.0373191	0.106845		Discard	26.6497	26.9649	26.7773	26.7553	26.7461	26.7505	27.0739	27.0314	26.5187	0	1	1	1	0	0	0	0	0	0	0	0	0	0	0	0	0	0	0	0	0	1
Eukaryotic translation initiation factor 5A-1;Eukaryotic translation initiation factor 5A-2;Eukaryotic translation initiation factor 5A-1-like	P63241;Q9GZV4;Q6IS14	EIF5A;EIF5A2;EIF5AL1	4	-0.186225	0.105724		Discard	25.3165	24.3689	24.0651	23.2673	25.3911	24.114	23.8169	NaN	NaN	0	1	1	1	0	0	0	0	0	0	0	1	0	0	0	0	0	0	0	0	0	1
Interleukin-1 receptor antagonist protein	P18510	IL1RN	8	0.11871	0.102016		Discard	24.1207	24.6121	24.2412	22.7325	24.1484	23.9961	23.9992	23.8961	22.9997	0	1	0	0	0	1	0	0	0	0	0	0	0	0	0	0	0	0	0	0	0	0
Protein disulfide-isomerase A3	P30101	PDIA3	22	-0.0406307	0.0994893		Discard	22.5645	22.9553	23.0821	23.023	22.6481	22.9037	22.8865	23.0645	23.2315	0	0	0	0	0	0	0	0	1	0	0	1	0	0	0	0	0	0	0	0	0	0
Ezrin	P15311	EZR	16	0.0508223	0.0961719		Discard	22.0307	22.0704	21.7057	21.8114	22.0232	21.4603	NaN	21.6938	22.2377	0	1	0	1	0	0	0	0	0	0	0	0	0	0	0	0	0	0	0	0	0	1
Aspartate aminotransferase, cytoplasmic	P17174	GOT1	4	0.0530042	0.0953359		Discard	20.7655	20.5708	20.7046	20.585	20.4077	20.3615	20.4522	20.4914	21.3044	0	1	0	0	0	0	0	0	0	0	0	0	0	0	0	0	0	0	0	0	0	0
Arf-GAP with coiled-coil, ANK repeat and PH domain-containing protein 1	Q15027	ACAP1	1	0.0674734	0.08743		Discard	23.0254	23.3169	22.445	22.6313	NaN	NaN	22.4419	22.8561	23.0635	0	0	0	1	0	0	0	1	0	0	0	0	0	0	0	0	0	0	0	0	0	1
Heterogeneous nuclear ribonucleoprotein K	P61978	HNRNPK	10	0.034544	0.0819877		Discard	22.2772	22.1721	22.2021	22.6496	NaN	22.0229	22.2266	22.4769	22.4365	0	1	1	0	0	0	0	0	0	0	0	0	0	0	0	0	0	0	0	0	0	0
T-complex protein 1 subunit gamma	P49368	CCT3	6	-0.0623646	0.0793992		Discard	21.0057	22.1359	21.1129	21.3759	21.2231	21.7278	21.3	21.629	NaN	0	1	0	0	0	0	0	0	0	0	0	0	0	0	0	0	0	0	0	0	0	0
LIM and SH3 domain protein 1	Q14847	LASP1	9	-0.019936	0.0759322		Discard	22.6793	22.7086	22.7324	22.5843	22.5803	22.7404	22.4488	22.863	22.8479	0	1	0	0	0	0	0	0	0	0	0	0	0	0	0	0	0	0	0	0	0	0
Aminopeptidase B	Q9H4A4	RNPEP	11	0.0651248	0.0753271		Discard	21.1092	21.8896	22.0051	21.5043	21.9267	21.6822	21.6693	21.8521	20.6793	0	0	0	0	0	1	0	0	0	0	0	0	0	0	0	0	0	0	0	0	0	0
Bifunctional purine biosynthesis protein PURH;Phosphoribosylaminoimidazolecarboxamide formyltransferase;IMP cyclohydrolase	P31939	ATIC	4	-0.0466663	0.0737858		Discard	20.7658	20.4054	20.0639	20.7154	20.3142	NaN	20.7944	NaN	20.4943	0	0	0	0	0	0	0	0	0	0	0	0	0	1	0	0	0	0	0	0	0	0
Desmocollin-1	Q08554	DSC1	5	-0.0853125	0.068234		Keep	21.6787	NaN	20.7029	21.8419	21.1241	20.9872	21.6638	NaN	22.1974	0	0	0	1	0	0	0	0	0	0	0	0	0	0	1	0	1	0	0	0	0	0
Programmed cell death 6-interacting protein	Q8WUM4	PDCD6IP	8	-0.0184396	0.0678668		Discard	21.4001	21.3114	21.3622	21.2126	21.3017	21.1993	21.4847	21.1507	21.5636	1	1	0	0	0	1	0	0	1	0	0	0	0	0	0	0	0	0	0	0	0	0
Cytoplasmic aconitate hydratase	P21399	ACO1	7	0.0250468	0.0677746		Discard	21.3758	21.1145	20.8646	20.8589	20.9888	21.1743	21.1819	20.9762	20.8208	0	1	0	0	0	0	0	0	0	0	0	0	0	0	0	0	0	0	0	0	0	0
Serpin B6	P35237	SERPINB6	5	0.053546	0.0665076		Discard	22.1075	20.9093	21.6575	21.2467	21.6805	21.2376	21.5931	21.1957	NaN	0	1	0	0	0	0	0	0	0	0	0	0	0	0	0	0	0	0	0	0	0	0
Heat shock protein beta-1	P04792	HSPB1	5	-0.0394217	0.0663567		Discard	21.6169	21.4865	21.3844	22.3367	21.8717	21.7373	21.6155	21.9907	21.5124	0	1	1	0	0	0	0	0	0	0	0	0	0	0	0	0	0	0	0	0	0	0
T-complex protein 1 subunit theta	P50990	CCT8	5	-0.0394091	0.0658191		Discard	21.3067	21.0681	20.7562	20.8293	20.4297	21.3329	21.0456	21.034	21.3053	0	1	0	0	0	0	0	0	0	0	0	0	0	0	0	0	0	0	0	0	0	0
Proteasome subunit alpha type-1	P25786	PSMA1	10	-0.0261668	0.0650084		Discard	23.5997	23.4884	23.7008	23.5839	23.3949	23.2557	23.779	23.8341	23.8332	0	1	1	0	0	0	0	0	0	0	0	0	0	0	0	0	0	0	0	0	0	0
Mitogen-activated protein kinase 1	P28482	MAPK1	4	-0.047576	0.063517		Discard	21.6228	21.6938	20.9026	21.2196	22.0176	21.4135	21.3022	20.8431	21.4599	0	1	1	1	0	0	0	0	0	0	0	0	0	0	0	0	0	0	0	0	0	1
Lysine--tRNA ligase	Q15046	KARS	4	0.052295	0.0606075		Discard	21.063	20.8577	20.2798	20.2652	20.8152	20.1239	NaN	NaN	20.7534	1	1	1	1	1	1	0	0	0	0	0	0	0	0	0	0	0	0	0	0	0	1
Brain acid soluble protein 1	P80723	BASP1	8	-0.036071	0.0599465		Discard	23.1075	23.5146	23.9371	23.2811	23.3453	23.4317	23.5404	23.9584	23.2049	0	0	0	1	0	0	0	0	0	0	0	0	0	0	0	0	0	0	0	0	0	1
Tubulin beta chain;Tubulin beta-2B chain;Tubulin beta-2A chain;Tubulin beta-3 chain	P07437;Q9BVA1;Q13885;Q13509	TUBB;TUBB2B;TUBB2A;TUBB3	14	0.0699835	0.0584625		Discard	23.6569	23.9183	22.9087	22.9121	22.5936	23.6341	NaN	23.6093	NaN	0	1	0	0	0	0	0	0	0	0	0	0	0	0	0	0	0	0	0	0	0	0
60S ribosomal protein L7	P18124	RPL7	8	-0.0236254	0.0556385		Discard	21.9965	22.1402	21.5569	21.6909	21.8278	21.8288	NaN	22.0614	21.761	0	0	0	0	0	0	0	0	0	0	0	0	0	1	0	0	0	0	0	0	0	0
Nucleophosmin	P06748	NPM1	4	0.0465194	0.0539719		Discard	22.4309	22.6674	22.7733	22.9897	22.4582	23.0328	22.967	21.7651	23.1208	0	1	1	0	0	0	0	0	0	0	0	0	0	0	0	0	0	0	0	0	0	0
Isocitrate dehydrogenase [NADP] cytoplasmic	O75874	IDH1	17	0.0240932	0.053512		Discard	25.8782	26.0506	25.9738	25.6421	25.9199	25.7235	25.4934	26.2302	25.9435	1	1	0	0	0	0	0	0	0	0	0	0	0	0	0	0	0	0	0	0	0	0
L-lactate dehydrogenase A chain	P00338	LDHA	19	0.0261435	0.0515844		Discard	24.9538	25.4139	25.1332	25.2844	24.8594	25.202	25.3058	25.5985	24.8853	0	1	0	0	0	0	0	0	0	0	0	0	0	0	0	0	0	0	0	0	0	0
Glucose-6-phosphate isomerase	P06744	GPI	23	-0.0141949	0.0498688		Discard	25.289	25.1465	25.3972	25.0528	25.4363	25.0337	25.1949	25.2138	25.2991	0	1	0	0	0	1	0	0	0	0	0	0	0	0	0	0	0	0	0	0	0	0
Radixin	P35241	RDX	13	-0.0151463	0.0470195		Discard	21.1431	21.2983	21.0405	20.9899	NaN	21.0493	20.9526	21.1602	21.3702	0	1	0	1	0	0	0	0	0	0	0	0	0	0	0	0	0	0	0	0	0	1
Ras GTPase-activating-like protein IQGAP1	P46940	IQGAP1	40	0.0172503	0.0441326		Discard	23.099	23.0274	23.3264	23.1258	22.9972	22.9471	22.9177	23.3033	23.4717	0	1	1	1	0	0	0	0	0	0	0	0	0	0	0	0	0	0	0	0	0	1
Filamin-A	P21333	FLNA	110	0.0116123	0.0434603		Discard	25.3999	25.3513	25.2403	25.2306	25.1989	25.1182	25.236	25.3626	25.5537	0	1	0	0	0	0	0	0	0	0	0	0	0	0	0	0	0	0	0	0	0	0
60S ribosomal protein L34	P49207	RPL34	4	0.00674887	0.0398165		Discard	20.8832	20.821	20.8617	20.9016	20.7518	20.7534	20.8721	20.9028	21.0207	1	1	0	0	0	0	0	0	0	0	0	1	0	0	0	0	0	0	0	0	0	0
40S ribosomal protein SA	P08865	RPSA	4	-0.0257015	0.0393914		Discard	22.2646	22.1027	21.6312	22.1043	NaN	21.6096	22.4835	21.9932	22.1193	0	1	1	1	0	0	0	0	0	0	0	0	0	0	0	0	0	0	0	0	0	1
SH3 domain-binding glutamic acid-rich-like protein	O75368	SH3BGRL	5	-0.0221453	0.0382717		Discard	24.0727	23.9872	24.6347	23.7942	24.322	23.7719	24.4052	24.1372	24.0853	0	0	0	0	0	0	0	0	0	0	0	0	0	1	0	0	0	0	0	0	0	0
Zyxin	Q15942	ZYX	7	0.0189666	0.0382111		Discard	22.1212	22.1878	21.6378	21.8679	21.536	21.8081	22.0724	22.1853	22.0717	0	1	1	0	0	0	0	0	0	0	0	0	0	0	0	0	0	0	0	0	0	0
Cofilin-1	P23528	CFL1	10	-0.0479508	0.0381573		Discard	25.2439	25.8927	25.0903	25.878	24.7557	26.4982	25.4516	26.2598	24.9055	0	1	1	1	0	0	0	0	0	0	0	0	0	0	0	0	0	0	0	0	0	1
B-cell receptor-associated protein 31	P51572	BCAP31	4	-0.0329401	0.0362329		Keep	21.1413	21.5027	21.2632	21.7193	NaN	20.9436	NaN	21.3227	22.0523	0	0	0	1	0	0	0	0	0	0	1	1	0	0	1	0	0	0	0	0	0	1
Cystatin-A;Cystatin-A, N-terminally processed	P01040	CSTA	7	0.0194603	0.0333648		Discard	24.3372	24.1746	24.5897	24.426	24.0228	24.0323	24.2832	24.604	24.8698	0	1	0	0	0	0	0	0	0	0	0	0	0	0	0	0	0	0	0	0	0	0
Proteasome subunit alpha type-6	P60900	PSMA6	11	0.00880938	0.0330088		Discard	23.4203	23.5439	23.587	23.3169	23.5364	23.2098	23.4352	23.5782	23.5316	0	1	1	0	0	0	0	0	0	0	0	0	0	0	0	0	0	0	0	0	0	0
Myosin light polypeptide 6	P60660	MYL6	7	0.0122042	0.032937		Discard	24.5141	24.7023	24.3873	24.7034	24.2007	24.7185	24.7285	24.5656	24.6096	0	0	0	0	0	0	0	0	0	0	0	0	0	1	0	0	0	0	0	0	0	0
Proteasome subunit beta type-3	P49720	PSMB3	5	-0.0436039	0.0323598		Discard	NaN	21.6589	22.7768	22.4951	NaN	NaN	22.3157	22.9029	21.843	0	1	1	0	0	0	0	0	0	0	0	0	0	0	0	0	0	0	0	0	0	0
Actin, cytoplasmic 2;Actin, cytoplasmic 2, N-terminally processed	P63261	ACTG1	36	-0.00886889	0.0273095		Discard	28.5802	28.8352	28.5476	28.5865	28.3382	28.7635	28.6349	28.8266	28.6682	0	1	0	0	0	0	0	0	0	0	0	0	0	0	0	0	0	0	0	0	0	0
Stress-induced-phosphoprotein 1	P31948	STIP1	13	0.0115228	0.0259563		Discard	21.9825	22.4591	22.2424	22.2998	22.1467	22.5107	NaN	21.9711	22.3093	0	1	1	0	0	0	0	0	0	0	0	0	0	0	0	0	0	0	0	0	0	0
Desmoplakin	P15924	DSP	41	-0.0337136	0.0251135		Discard	21.8591	21.4145	22.0595	23.2514	22.4089	21.3402	22.4384	21.817	22.8947	0	1	0	1	0	0	0	0	0	0	0	0	0	0	0	0	0	0	0	0	0	1
Pleckstrin homology domain-containing family O member 2	Q8TD55;C9J4A7	PLEKHO2	4	0.0146116	0.022745		Discard	NaN	21.3779	21.3005	21.5716	21.1592	NaN	21.2508	21.7962	NaN	0	0	0	0	0	0	0	0	0	0	0	0	0	1	0	0	0	0	0	0	0	0
Cystatin-C	P01034	CST3	3	0.024446	0.0215108		Discard	21.3251	23.1119	23.1799	22.5853	22.4748	22.5912	22.2931	22.4665	22.805	0	0	0	0	0	1	0	0	0	0	0	0	0	0	0	0	0	0	0	0	0	0
Thioredoxin reductase 1, cytoplasmic	Q16881	TXNRD1	16	-0.00843534	0.0205103		Discard	23.8208	23.7303	23.907	23.6716	23.895	23.5316	23.9498	24.0829	23.4952	0	1	1	0	0	0	0	0	0	0	0	0	0	0	0	0	0	0	0	0	0	0
Heterogeneous nuclear ribonucleoprotein A1;Heterogeneous nuclear ribonucleoprotein A1, N-terminally processed;Heterogeneous nuclear ribonucleoprotein A1-like 2	P09651;Q32P51	HNRNPA1;HNRNPA1L2	4	-0.0154087	0.0200952		Discard	22.3803	22.3125	NaN	21.5014	21.8172	22.1738	22.1999	NaN	22.1297	0	1	1	0	0	0	0	0	0	0	0	0	0	0	0	0	0	0	0	0	0	0
F-actin-capping protein subunit alpha-1	P52907	CAPZA1	9	-0.00772848	0.0195061		Discard	22.797	22.7977	22.7972	23.2528	22.8969	22.9157	22.7015	22.8784	23.2021	0	1	0	0	0	0	0	0	0	0	0	0	0	0	0	0	0	0	0	0	0	0
Kynureninase	Q16719	KYNU	20	-0.00332527	0.0192894		Discard	23.7316	23.7952	23.9716	23.9129	23.8964	23.8953	23.8748	23.7367	23.8775	1	1	0	0	0	0	0	0	0	0	0	0	0	0	0	0	0	0	0	0	0	0
Serine/threonine-protein phosphatase 2A 65 kDa regulatory subunit A alpha isoform	P30153	PPP2R1A	4	-0.00631158	0.0180549		Discard	21.6417	21.4086	NaN	21.7183	21.608	21.802	21.4921	NaN	21.4812	0	1	1	1	0	0	0	0	0	0	0	0	0	0	0	0	0	0	0	0	0	1
Heat shock protein 105 kDa	Q92598	HSPH1	13	0.00343943	0.0141904		Discard	21.8961	21.6351	21.8057	21.8152	21.6391	21.8987	21.7308	21.8697	NaN	0	1	0	0	0	0	0	0	0	0	0	0	0	0	0	0	0	0	0	0	0	0
Proteasome subunit beta type-4	P28070	PSMB4	6	0.00914001	0.0134451		Discard	22.4924	22.9099	22.656	22.9354	22.4941	22.3557	NaN	22.8397	23.2677	0	1	1	0	0	0	0	0	0	0	0	0	0	0	0	0	0	0	0	0	0	0
60S ribosomal protein L28	P46779	RPL28	2	0.0074625	0.013398		Discard	22.5219	22.6912	22.5753	22.5605	22.0951	22.5033	NaN	22.9307	22.7901	0	0	0	0	0	0	0	0	0	0	0	0	0	1	0	0	0	0	0	0	0	0
Calmodulin-like protein 5	Q9NZT1	CALML5	10	0.0144563	0.0114104		Discard	22.1415	21.751	21.6829	23.4722	22.1116	21.856	22.6674	21.8344	22.7678	0	0	0	0	0	0	0	0	0	0	0	0	0	1	0	0	0	0	0	0	0	0
Sedoheptulokinase	Q9UHJ6	SHPK	3	-0.0065794	0.0109036		Discard	20.9029	21.2295	20.9578	20.7764	20.7751	20.6904	NaN	21.4881	20.9394	0	1	0	0	0	0	0	0	0	0	0	0	0	0	0	0	0	0	0	0	0	0
Glycogen phosphorylase, liver form;Glycogen phosphorylase, muscle form;Glycogen phosphorylase, brain form	P06737;P11217;P11216	PYGL;PYGM;PYGB	6	0.00649707	0.00863869		Discard	21.6459	21.7713	21.5504	22.2701	21.6968	22.1824	21.5296	NaN	NaN	0	0	0	0	0	0	0	0	0	0	0	0	0	1	0	0	0	0	0	0	0	0
Chloride intracellular channel protein 1	O00299	CLIC1	12	-0.00220861	0.00739157		Keep	24.3056	24.1948	23.9424	24.2872	24.0643	24.1568	24.3079	24.3444	24.0502	0	1	1	1	0	0	0	0	0	0	0	0	0	0	1	0	0	0	0	0	0	1
Leukotriene A-4 hydrolase	P09960	LTA4H	27	0.00173302	0.00437282		Discard	23.8516	24.2606	24.1191	24.0737	24.06	23.8232	23.9255	24.1871	24.3768	0	1	0	0	0	0	0	0	0	0	0	0	0	0	0	0	0	0	0	0	0	0
Eukaryotic translation initiation factor 2 subunit 3;Putative eukaryotic translation initiation factor 2 subunit 3-like protein	P41091;Q2VIR3	EIF2S3;EIF2S3L	3	0.00133686	0.00261088		Discard	20.4217	20.8827	20.8281	20.3964	20.5107	20.308	20.9056	20.8723	20.5581	0	0	0	0	0	0	0	0	0	0	0	0	0	1	0	0	0	0	0	0	0	0
Guanine nucleotide-binding protein G(I)/G(S)/G(T) subunit beta-2;Guanine nucleotide-binding protein subunit beta-4	P62879;Q9HAV0	GNB2;GNB4	7	-0.001299	0.00146254		Discard	22.7694	23.6804	23.1283	23.0471	23.0784	23.1784	23.6583	23.477	22.3958	0	1	0	0	0	0	0	0	0	0	0	0	0	0	0	0	0	0	0	0	0	0
Protein S100-A6	P06703	S100A6	7	0.000549889	0.00100371		Discard	27.8111	27.4647	27.4758	27.0536	27.8695	27.3452	27.2499	27.4242	27.3649	0	1	1	1	0	0	0	0	0	0	0	0	0	0	0	0	0	0	0	0	0	1

## Sheet: (2) IR2KDvsCT_PBMC
Quantified proteins of the secretome of LPS stimulated with high dose mouse BMDMs data set filtered according the following criteria: -At least 3 replicates in each group -no contaminant according the contaminants file in Andromeda - at least 2 unique peptides			Number of identified unique peptides per protein group	Difference between the mean of LFQ values of 3 hours LPS/PMA stimulated iR2KD and CT PBMCs of all biological replicates (see column I-Q)	Minus log10 transformed p-value of two-sample T-test on log2 LFQ values between high dose LPS stimulated iR2KO and WT BMDMs	Transmembrane proteins reduced in iRhom2 KD macrophages (p-value <0.05; difference < - 0.3)	"Transmembrane" proteins according to Uniprot Keyword	Log2 transformed LFQ intensity values of stimulated WT PBMCs (biological replicate 1: PBMC_CT_LPS_1)	Log2 transformed LFQ intensity values of stimulated WT PBMCs (biological replicate 2: PBMC_CT_LPS_2)	Log2 transformed LFQ intensity values of stimulated WT PBMCs (biological replicate 3: PBMC_CT_LPS_3)	Log2 transformed LFQ intensity values of stimulated WT PBMCs (biological replicate 4: PBMC_CT_LPS_4)	Log2 transformed LFQ intensity values of stimulated WT PBMCs (biological replicate 4: PBMC_CT_LPS_5)	Log2 transformed LFQ intensity values of stimulated iR2KD PBMCs (biological replicate 1: PBMC_iR2KD_LPS_1)	Log2 transformed LFQ intensity values of stimulated iR2KD PBMCs (biological replicate 2: PBMC_iR2KD_LPS_2)	Log2 transformed LFQ intensity values of stimulated iR2KD PBMCs (biological replicate 3: PBMC_iR2KD_LPS_3)	Log2 transformed LFQ intensity values of stimulated iR2KD PBMCs (biological replicate 4: PBMC_iR2KD_LPS_4)
Protein names	Protein Ids	Gene names	Peptides	Log LFQ difference	-Log(P-value)	Significant	Filter	LFQ intensity PBMC_CT_LPS_1	LFQ intensity PBMC_CT_LPS_2	LFQ intensity PBMC_CT_LPS_3	LFQ intensity PBMC_CT_LPS_4	LFQ intensity PBMC_CT_LPS_5	LFQ intensity PBMC_iR2KD_LPS_1	LFQ intensity PBMC_iR2KD_LPS_2	LFQ intensity PBMC_iR2KD_LPS_3	LFQ intensity PBMC_iR2KD_LPS_4
Angiotensin-converting enzyme;Angiotensin-converting enzyme, soluble form	P12821	ACE	6	-0.571404	3.52226	+	Keep	22.8193	22.9894	23.162	23.1791	22.4055	22.4493	22.5304	22.5785	22.3666
HLA class I histocompatibility antigen, A-68 alpha chain	P01891	HLA-A	10	-0.609093	2.86341	+	Keep	24.306	24.6368	24.8431	24.8877	24.1221	24.0723	24.0501	24.0637	23.9884
HLA class II histocompatibility antigen, DR alpha chain	A0A0G2JMH6;P01903	HLA-DRA	8	0.416097	2.27481		Keep	23.227	23.1645	23.3541	23.2065	23.6348	23.9927	23.5664	23.5242	23.5525
Transferrin receptor protein 1;Transferrin receptor protein 1, serum form	P02786	TFRC	14	0.403315	2.06684		Keep	22.6176	22.7278	22.5375	22.3739	22.9585	23.2421	22.9545	22.9402	22.7422
HLA class I histocompatibility antigen, Cw-17 alpha chain	Q95604	HLA-C	11	-0.547202	1.95775	+	Keep	25.6406	24.9381	25.1211	25.1538	24.5326	24.9418	24.5261	24.5859	24.7447
Macrophage mannose receptor 1	P22897	MRC1	36	-0.491705	1.95319	+	Keep	23.647	23.918	23.9418	24.1803	23.2567	23.422	23.1876	23.6414	23.6427
Macrophage colony-stimulating factor 1;Processed macrophage colony-stimulating factor 1	P09603	CSF1	6	1.03686	1.36763		Keep	22.4566	22.5372	23.5022	22.5052	24.17	NaN	23.0407	23.4994	24.4386
Tyrosine-protein phosphatase non-receptor type substrate 1	P78324	SIRPA	15	-0.288979	1.3567	+	Keep	25.7249	25.7312	25.8534	25.9171	25.602	25.1839	25.5258	25.4941	25.7826
Plexin domain-containing protein 2	Q6UX71	PLXDC2	5	0.372372	1.27837		Keep	22.8662	23.465	23.244	23.48	23.6856	NaN	23.7182	23.4625	23.6784
Monocyte differentiation antigen CD14;Monocyte differentiation antigen CD14, urinary form;Monocyte differentiation antigen CD14, membrane-bound form	P08571	CD14	7	-0.527622	1.20261		Keep	23.8987	23.9802	24.0551	24.3531	23.6987	22.7956	23.536	23.8084	23.8819
Neuropilin-1	O14786	NRP1	6	-0.257171	1.19121		Keep	22.8254	22.5354	22.7369	22.4866	22.3242	22.3988	22.5702	22.1128	22.5386
4F2 cell-surface antigen heavy chain	P08195	SLC3A2	10	0.50001	1.18577		Keep	21.5094	21.6823	22.077	21.9345	22.2239	21.9413	22.2296	22.8086	NaN
Sodium/potassium-transporting ATPase subunit alpha-1	P05023	ATP1A1	24	0.223543	1.11246		Keep	21.9086	21.8667	22.225	21.773	22.0757	22.0974	22.0625	22.3577	22.241
Ribosome-binding protein 1	Q9P2E9	RRBP1	14	0.491644	0.907465		Keep	25.3199	25.7602	25.5005	24.5806	26.0248	26.0837	25.9575	25.5198	25.3239
Chloride intracellular channel protein 1	O00299	CLIC1	12	-0.237544	0.896723		Keep	24.3056	24.1948	23.9424	24.2872	24.2382	24.0922	23.8183	23.6545	23.9216
Integrin alpha-M	P11215	ITGAM	15	-0.252417	0.87745		Keep	22.8467	22.5314	22.8847	22.493	22.7464	22.3462	22.1948	22.6105	22.2849
Basigin	P35613	BSG	4	-0.533976	0.833263		Keep	23.7039	23.2839	23.6149	23.6095	22.5224	22.3258	23.0369	23.8785	23.3318
B-cell receptor-associated protein 31	P51572	BCAP31	4	0.316894	0.832104		Keep	21.1413	21.5027	21.2632	21.7193	NaN	21.7966	21.4784	NaN	21.8956
Carboxypeptidase M	P14384	CPM	4	-0.304439	0.823169		Keep	21.9951	21.5543	22.1393	21.9368	21.7967	21.5377	21.1074	21.8635	21.7043
HLA class II histocompatibility antigen, DR beta 5 chain	Q30154	HLA-DRB5	6	0.167001	0.792058		Keep	23.7126	23.6931	23.4761	23.7446	23.9203	23.7414	23.9802	23.5419	23.9341
CD44 antigen	P16070	CD44	12	0.145053	0.777683		Keep	25.6549	25.6832	25.8087	25.7896	26.0237	25.6301	25.9717	25.7657	26.0046
Prolow-density lipoprotein receptor-related protein 1;Low-density lipoprotein receptor-related protein 1 85 kDa subunit;Low-density lipoprotein receptor-related protein 1 515 kDa subunit;Low-density lipoprotein receptor-related protein 1 intracellular domain	Q07954	LRP1	20	-0.490543	0.774959		Keep	21.6917	21.7442	22.7673	22.4658	21.1212	21.726	21.4021	22.2023	21.932
Intercellular adhesion molecule 1	P05362	ICAM1	9	-0.168319	0.621877		Keep	23.3551	23.2674	23.221	23.1674	23.2328	22.8727	23.337	22.7681	23.2115
Lysosome-associated membrane glycoprotein 1	P11279	LAMP1	3	0.365101	0.580881		Keep	22.2556	22.468	22.4128	NaN	22.4117	22.7044	23.4356	NaN	22.4239
Chloride intracellular channel protein 4	Q9Y696	CLIC4	8	-0.22814	0.486163		Keep	24.2591	24.6717	24.2883	24.6845	23.8355	24.7832	23.9637	24.2478	24.4087
Phospholipase D3	Q8IV08	PLD3	5	-0.249127	0.484108		Keep	23.9478	23.7525	23.6075	22.945	23.5055	23.6325	23.3715	22.9895	23.0715
Platelet endothelial cell adhesion molecule	P16284	PECAM1	13	-0.274374	0.45941		Keep	22.334	21.5928	22.5252	21.6043	21.1766	21.8863	21.965	21.6994	21.9711
Integrin beta-2	P05107	ITGB2	14	0.199752	0.44572		Keep	22.3549	22.5819	23.149	22.8606	22.7522	22.7319	22.747	23.2905	23.1602
Desmocollin-1	Q08554	DSC1	5	0.504017	0.367162		Keep	21.6787	NaN	20.7029	21.8419	21.7401	21.2417	20.9346	22.5619	23.081
Cation-independent mannose-6-phosphate receptor	P11717	IGF2R	23	-0.237523	0.345785		Keep	22.5678	21.5316	22.9329	22.6225	21.8268	22.2124	22.0368	22.3089	22.4961
Glypican-4;Secreted glypican-4	O75487	GPC4	4	0.150839	0.334328		Keep	20.5522	21.0887	20.66	20.1571	20.7576	20.8217	20.731	20.7511	NaN
Receptor-type tyrosine-protein phosphatase C	P08575	PTPRC	19	-0.160513	0.332274		Keep	22.4915	22.6968	23.1799	22.6514	22.4727	22.3648	22.2874	22.8014	23.0456
Low affinity immunoglobulin gamma Fc region receptor III-A;Low affinity immunoglobulin gamma Fc region receptor III-B	P08637;O75015	FCGR3A;FCGR3B	5	-0.374929	0.32294		Keep	23.0089	22.9666	23.5648	24.3988	22.6015	22.7462	22.6921	24.5003	23.0091
Cytochrome b-245 heavy chain	P04839	CYBB	4	0.149029	0.301985		Keep	23.0457	23.1728	23.7006	22.965	NaN	23.0608	23.4336	23.6608	23.325
CD9 antigen	P21926	CD9	3	0.200257	0.281905		Keep	NaN	22.04	22.9217	22.3379	NaN	22.6326	22.4232	22.8446	NaN
Syndecan-4	P31431	SDC4	3	0.244131	0.2779		Keep	22.1681	22.4127	23.3947	22.9608	NaN	22.6614	NaN	23.2891	22.984
Long-chain-fatty-acid--CoA ligase 1	P33121	ACSL1	4	-0.166186	0.258383		Keep	20.8878	NaN	20.8826	21.0303	NaN	20.1377	20.8414	20.9703	21.1203
Integrin alpha-X	P20702	ITGAX	7	0.0911326	0.257105		Keep	22.599	22.5413	22.7775	22.4732	22.5694	22.4751	22.9216	23.0246	22.4536
Neuropilin-2	O60462	NRP2	6	-0.0779994	0.242429		Keep	22.0754	21.7198	22.0406	22.2975	21.9251	22.16	22.0168	21.7246	21.9501
Syndecan-2	P34741	SDC2	2	0.0492496	0.218155		Keep	NaN	21.6218	21.6787	21.7601	NaN	21.8171	21.5798	NaN	21.8114
Aminopeptidase N	P15144	ANPEP	12	-0.0982418	0.172142		Keep	22.5031	22.1632	22.4871	22.1209	22.2117	21.6364	22.0627	22.5848	22.606
Amyloid-like protein 2	Q06481	APLP2	8	0.0687716	0.128124		Keep	22.7672	22.4202	22.8106	22.2444	23.0636	22.6795	22.7343	22.4751	22.1944
Tetraspanin-14	Q8NG11	TSPAN14	1	-0.0925924	0.0999245		Keep	27.4833	28.1566	26.93	NaN	27.7398	27.5076	27.79	27.1944	26.9217
CD166 antigen	Q13740	ALCAM	10	0.0379676	0.0872015		Keep	23.9901	23.6606	23.7839	23.6392	23.6976	23.8782	23.7938	23.4458	24.2166
Putative HLA class I histocompatibility antigen, alpha chain H	P01893	HLA-H	5	-0.00208578	0.00503886		Keep	24.4196	24.4317	24.5694	24.2523	24.8376	24.3705	24.2064	24.4152	24.2511
	P0DPI2;A0A0B4J2D5;A0A096LPI6		3	0.411089	1.08085		Discard	20.5571	20.8105	21.2326	21.4349	21.3415	21.3285	21.6194	21.1663	21.6436
Eukaryotic translation initiation factor 3 subunit C;Eukaryotic translation initiation factor 3 subunit C-like protein	Q99613;B5ME19	EIF3C;EIF3CL	4	-0.256315	1.13318		Discard	NaN	19.9115	20.2912	20.2601	NaN	19.7957	19.862	19.954	19.9801
Deoxyribonuclease-2-alpha	O00115	DNASE2	4	-0.247533	0.410608		Discard	22.1426	21.1572	21.7744	21.3659	21.15	21.7971	21.3435	21.1593	NaN
Unconventional myosin-If	O00160	MYO1F	5	-0.126532	0.20497		Discard	21.2297	20.7625	20.4634	21.1217	20.7569	21.2537	20.5689	20.4916	NaN
26S proteasome non-ATPase regulatory subunit 11	O00231	PSMD11	4	-0.00365829	0.0120387		Discard	20.5949	20.6407	20.6485	20.6867	20.8999	20.762	20.4838	20.4077	20.6417
Lysosomal alpha-mannosidase;Lysosomal alpha-mannosidase A peptide;Lysosomal alpha-mannosidase B peptide;Lysosomal alpha-mannosidase C peptide;Lysosomal alpha-mannosidase D peptide;Lysosomal alpha-mannosidase E peptide	O00754	MAN2B1	16	0.0415544	0.109903		Discard	23.4185	23.4068	23.391	23.036	23.6441	23.5179	23.3301	23.1789	23.1023
Pyridoxal kinase	O00764	PDXK	10	-0.243846	1.05788		Discard	23.5787	23.7048	23.8017	23.7629	23.6224	23.7756	23.4206	23.2581	23.2643
Tripeptidyl-peptidase 1	O14773	TPP1	3	-0.232768	0.396082		Discard	22.5359	22.2201	21.8483	22.5025	21.803	22.3609	22.6366	21.8083	21.6108
Proteasome subunit alpha type-7	O14818	PSMA7	10	-0.0130095	0.0305423		Discard	23.1281	23.3581	23.6307	23.1402	22.9452	23.303	23.3948	23.4102	23.4531
Interferon-induced protein with tetratricopeptide repeats 3	O14879	IFIT3	5	-0.162043	0.1842		Discard	21.8479	21.1897	20.7481	21.0403	21.2792	21.5472	20.9852	20.3661	NaN
Myosin regulatory light chain 12A;Myosin regulatory light chain 12B;Myosin regulatory light polypeptide 9	P19105;O14950;P24844	MYL12A;MYL12B;MYL9	8	0.0818159	0.111015		Discard	21.7747	21.1352	21.5437	21.8495	22.17	21.8841	21.4451	20.9665	21.8223
Actin-related protein 2/3 complex subunit 1B	O15143	ARPC1B	11	-0.258106	0.848692		Discard	24.3299	24.2975	23.9894	23.9921	24.1957	24.1267	23.8634	23.6563	23.6286
Actin-related protein 2/3 complex subunit 2	O15144	ARPC2	12	-0.228594	0.788987		Discard	23.5959	23.5793	23.3999	23.525	23.5279	23.4767	23.4908	22.9572	23.0297
Actin-related protein 2/3 complex subunit 3	O15145	ARPC3	5	-0.303842	0.838322		Discard	24.0128	23.6601	23.5763	23.602	23.4048	23.7495	23.6517	22.9351	23.3037
Actin-related protein 2/3 complex subunit 5	O15511	ARPC5	5	-0.455663	0.94861		Discard	23.4937	23.4453	23.3469	23.3977	23.5023	23.5022	22.5612	22.5785	22.6822
Kunitz-type protease inhibitor 1	O43278	SPINT1	8	-0.367231	0.703789		Discard	21.6881	21.8365	22.3322	22.4575	21.7429	22.0685	21.0955	21.6202	22.0294
Alpha-actinin-4	O43707	ACTN4	39	-0.11265	0.360578		Discard	23.7255	23.9222	23.511	23.7534	23.8211	23.8416	23.6197	23.3108	23.4835
Asparagine--tRNA ligase, cytoplasmic	O43776	NARS	2	-0.316092	1.00304		Discard	20.9287	20.9187	20.7004	20.9652	20.7918	20.8527	NaN	20.2946	20.3096
Calumenin	O43852	CALU	6	0.516163	0.879215		Discard	NaN	20.9613	21.2187	20.2363	21.1962	21.2532	21.1463	NaN	21.6906
Glia maturation factor gamma	O60234	GMFG	4	-0.203293	0.473561		Discard	22.4829	22.4271	22.3079	22.6841	22.2838	22.5452	22.4936	21.7662	NaN
Heterogeneous nuclear ribonucleoprotein Q;Heterogeneous nuclear ribonucleoprotein R	O60506;O43390	SYNCRIP;HNRNPR	4	0.280181	1.11015		Discard	NaN	20.4736	20.3161	20.5267	20.5609	20.6907	20.9053	NaN	NaN
Perilipin-3	O60664	PLIN3	6	-0.108532	0.142827		Discard	22.007	21.1588	21.0238	21.4832	21.9732	21.5058	21.1158	20.9572	20.9963
General vesicular transport factor p115	O60763	USO1	8	0.265658	0.596371		Discard	20.3733	20.4755	20.3454	21.1268	21.0323	20.8943	21.0808	20.3893	20.8327
Histone H2B type 1-L;Histone H2B type 1-M;Histone H2B type 1-N;Histone H2B type 1-H;Histone H2B type 2-F;Histone H2B type 1-C/E/F/G/I;Histone H2B type 1-D;Histone H2B type F-S;Histone H2B type 1-K;Histone H2B type 1-A	Q99880;Q99879;Q99877;Q93079;Q5QNW6;P62807;P58876;P57053;O60814;Q96A08	HIST1H2BL;HIST1H2BM;HIST1H2BN;HIST1H2BH;HIST2H2BF;HIST1H2BC;HIST1H2BD;H2BFS;HIST1H2BK;HIST1H2BA	6	0.225064	0.343169		Discard	23.6374	23.9075	23.7591	24.1708	23.5162	23.935	24.9396	24.1234	23.9546
WD repeat-containing protein 1	O75083	WDR1	22	-0.202414	0.839581		Discard	24.7292	24.638	24.6978	24.36	24.615	24.5395	24.2324	24.1684	24.4637
Gamma-glutamylcyclotransferase	O75223	GGCT	6	-0.157496	0.485446		Discard	21.7056	21.7741	21.7777	22.0109	21.8796	21.8585	21.4499	21.2901	21.8198
Tubulin-specific chaperone A	O75347	TBCA	8	-0.335304	1.10078		Discard	22.2906	21.7532	22.1133	21.9481	22.0457	21.8166	21.6888	21.4261	21.4778
V-type proton ATPase subunit G 1;V-type proton ATPase subunit G 2	O75348;O95670	ATP6V1G1;ATP6V1G2	2	-0.00390511	0.00630943		Discard	22.4488	22.4186	NaN	22.136	22.6583	22.6815	22.2128	21.9454	22.1548
SH3 domain-binding glutamic acid-rich-like protein	O75368	SH3BGRL	5	0.0253004	0.0443391		Discard	24.0727	23.9872	24.6347	23.7942	24.4289	24.2107	23.8983	23.8971	24.3024
Filamin-B	O75369	FLNB	11	-0.166317	0.214		Discard	NaN	19.89	19.9403	20.8131	NaN	20.0589	20.1046	19.9809	NaN
Isocitrate dehydrogenase [NADP] cytoplasmic	O75874	IDH1	17	-0.0682933	0.180619		Discard	25.8782	26.0506	25.9738	25.6421	25.9122	25.9202	25.7843	25.4082	26.0645
Retinal dehydrogenase 2	O94788	ALDH1A2	5	-0.103483	0.233785		Discard	22.6514	23.0185	22.761	22.7646	22.9433	23.0992	22.6403	22.281	22.5132
6-phosphogluconolactonase	O95336	PGLS	4	-0.298494	1.36861		Discard	21.5967	21.2566	21.2464	21.2319	21.2853	20.8828	21.1451	20.8466	21.0123
GDH/6PGL endoplasmic bifunctional protein;Glucose 1-dehydrogenase;6-phosphogluconolactonase	O95479	H6PD	7	0.0969125	0.172673		Discard	22.034	21.764	21.2049	21.8744	21.4966	21.8925	22.2655	21.8308	21.5957
L-lactate dehydrogenase A chain	P00338	LDHA	19	-0.306298	1.40037		Discard	24.9538	25.4139	25.1332	25.2844	25.1739	24.8751	24.7333	24.8264	24.8415
Glutamate dehydrogenase 1, mitochondrial;Glutamate dehydrogenase 2, mitochondrial	P00367;P49448	GLUD1;GLUD2	5	0.155547	0.244694		Discard	NaN	20.7801	20.8363	20.9967	20.9926	20.5479	21.4795	20.6764	21.4365
Glutathione reductase, mitochondrial	P00390	GSR	15	-0.0292195	0.0667117		Discard	23.7844	23.8371	24.1933	23.6331	23.8645	23.5791	23.7646	23.7514	24.2041
Superoxide dismutase [Cu-Zn]	P00441	SOD1	6	-0.0873162	0.081514		Discard	22.988	22.9053	24.6507	23.7405	23.3237	23.3276	23.1622	23.9056	23.6999
Purine nucleoside phosphorylase	P00491	PNP	7	-0.0788408	0.101069		Discard	23.6483	23.3542	22.8974	22.6555	22.829	22.917	23.463	22.5669	23.5242
Phosphoglycerate kinase 1	P00558	PGK1	32	-0.0179918	0.0640628		Discard	26.3597	26.2172	26.3089	26.063	26.2732	26.4776	26.1447	26.066	26.1345
Carbonic anhydrase 2	P00918	CA2	11	-0.0598129	0.138126		Discard	25.6313	25.7404	25.6155	25.1244	25.4601	25.7606	25.3356	25.1895	25.5946
Alpha-1-antitrypsin;Short peptide from AAT	P01009	SERPINA1	12	0.227358	0.980744		Discard	22.9192	23.3152	22.9831	23.1231	23.1764	23.5407	23.2344	23.1292	23.4819
Alpha-2-macroglobulin	P01023	A2M	50	0.308635	2.00989		Discard	24.2885	24.2323	24.2543	23.8883	24.3825	24.4962	24.511	24.5397	24.443
Cystatin-C	P01034	CST3	3	0.684214	0.904819		Discard	21.3251	23.1119	23.1799	22.5853	23.3361	23.4643	23.1855	22.9036	23.2843
Cystatin-A;Cystatin-A, N-terminally processed	P01040	CSTA	7	-0.0915768	0.239978		Discard	24.3372	24.1746	24.5897	24.426	23.9999	24.2106	24.2165	24.2961	24.7285
Prelamin-A/C;Lamin-A/C	P02545	LMNA	18	-0.0925745	0.145108		Discard	21.5146	21.9464	21.5509	22.6425	21.7653	22.0341	21.9117	21.7909	21.603
Apolipoprotein E	P02649	APOE	34	0.165126	1.18338		Discard	26.2825	26.0959	26.0321	26.007	26.2208	26.4424	26.2587	26.2568	26.1687
Complement C1q subcomponent subunit C	P02747	C1QC	2	-0.312824	0.540013		Discard	21.5787	21.7511	21.9897	21.8248	NaN	20.9193	NaN	21.5963	21.9041
Fibronectin;Anastellin;Ugl-Y1;Ugl-Y2;Ugl-Y3	P02751	FN1	16	-0.0854076	0.162523		Discard	22.0754	21.7543	21.6275	21.4907	21.9744	21.56	21.7438	21.8678	21.1119
Serotransferrin	P02787	TF	28	0.607064	1.52631		Discard	23.1868	23.0129	23.6944	23.0684	23.6269	23.7532	23.4485	24.1274	24.2826
Ferritin light chain	P02792	FTL	6	0.152484	0.182287		Discard	23.8517	24.9182	23.773	23.9109	24.8027	24.1547	24.5308	24.2395	23.602
Ferritin heavy chain;Ferritin heavy chain, N-terminally processed	P02794	FTH1	8	0.313819	0.405259		Discard	23.4543	24.0166	23.3799	22.4077	23.1757	23.901	23.9055	23.3041	23.8559
Catalase	P04040	CAT	10	-0.117887	0.352424		Discard	22.0812	22.0445	22.1958	22.185	22.4626	21.9374	21.9822	21.6951	21.9663
Fructose-bisphosphate aldolase A	P04075	ALDOA	24	-0.187331	0.533664		Discard	25.8848	26.0984	26.1374	26.1308	25.7566	25.959	26.3221	25.4783	25.8618
Cystatin-B	P04080	CSTB	8	-0.265507	0.613657		Discard	27.1135	26.7619	26.2405	26.4376	26.498	26.6444	26.4413	26.01	26.2705
Annexin A1	P04083	ANXA1	16	-0.259218	0.881649		Discard	23.1578	23.3235	22.9604	23.6825	22.9802	23.1702	23.1409	22.9916	22.8261
Superoxide dismutase [Mn], mitochondrial	P04179	SOD2	10	0.308432	0.501224		Discard	24.9108	25.4622	25.4608	25.7578	25.2329	25.2945	26.3344	25.6491	26.0208
Protein S100-B	P04271	S100B	3	0.397159	1.11924		Discard	22.3975	22.3495	NaN	22.6852	22.8017	22.6951	23.1269	NaN	NaN
Glyceraldehyde-3-phosphate dehydrogenase	P04406	GAPDH	20	-0.00946722	0.0255838		Discard	25.6175	25.3001	25.2711	25.654	25.5495	25.5085	25.6033	25.1474	25.4474
Heat shock protein beta-1	P04792	HSPB1	5	-0.0175515	0.0250284		Discard	21.6169	21.4865	21.3844	22.3367	21.7677	21.7672	22.0187	21.214	21.6752
Guanine nucleotide-binding protein G(i) subunit alpha-2	P04899	GNAI2	13	-0.218919	0.755753		Discard	23.0147	22.9658	23.3051	23.2723	22.9292	22.9003	22.5479	23.2226	23.0027
Histone H2A type 1-J;Histone H2A type 1-H;Histone H2A.J;Histone H2A type 1-C;Histone H2A type 3;Histone H2A type 1-D;Histone H2A type 1;Histone H2A type 1-B/E;Histone H2AX;Histone H2A type 1-A;Histone H2A type 2-B	Q99878;Q96KK5;Q9BTM1;Q93077;Q7L7L0;P20671;P0C0S8;P04908;P16104;Q96QV6;Q8IUE6	HIST1H2AJ;HIST1H2AH;H2AFJ;HIST1H2AC;HIST3H2A;HIST1H2AD;HIST1H2AG;HIST1H2AB;H2AFX;HIST1H2AA;HIST2H2AB	4	0.267939	0.776146		Discard	23.6863	23.4481	23.3756	23.4816	23.7502	23.4443	24.2726	23.8273	23.5348
Aldehyde dehydrogenase, mitochondrial	P05091	ALDH2	10	0.023562	0.0265999		Discard	20.9039	21.6275	21.1115	22.1691	21.655	21.2652	21.9754	21.0825	21.4046
Protein S100-A8;Protein S100-A8, N-terminally processed	P05109	S100A8	9	0.151506	0.217188		Discard	25.4225	25.6706	25.8776	26.2604	25.3593	25.8961	25.943	25.941	26.6569
60S acidic ribosomal protein P2	P05387	RPLP2	4	0.334938	1.28875		Discard	22.5553	22.701	22.6382	22.3199	22.5749	22.9631	22.7803	22.8921	23.2322
Fatty acid-binding protein, heart	P05413	FABP3	8	-0.603431	1.01845		Discard	22.1555	22.8159	22.7101	22.6854	22.0258	22.9237	21.8868	21.5294	21.5757
Lupus La protein	P05455	SSB	4	-0.26724	1.03849		Discard	21.0867	21.114	NaN	21.102	NaN	21.0692	20.761	NaN	20.6708
Gelsolin	P06396	GSN	28	-0.333792	1.20731		Discard	26.3523	26.4615	26.0615	26.2207	25.9589	26.2895	26.049	25.6148	25.7889
Prothymosin alpha;Prothymosin alpha, N-terminally processed;Thymosin alpha-1	P06454	PTMA	5	-0.182594	0.190311		Discard	25.7212	25.6176	25.9401	26.3907	24.5486	26.0339	26.3181	25.941	25.8325
Protein S100-A9	P06702	S100A9	8	0.116376	0.0937162		Discard	26.4112	26.883	26.3269	27.0756	25.4668	27.164	26.8458	26.7159	27.7601
Protein S100-A6	P06703	S100A6	7	-0.144852	0.333034		Discard	27.8111	27.4647	27.4758	27.0536	27.6291	27.4102	27.3887	26.9976	27.1066
Alpha-enolase	P06733	ENO1	37	-0.0024827	0.00558523		Discard	26.6497	26.9649	26.7773	26.7553	26.8976	27.0362	26.9045	26.3319	26.7514
Glycogen phosphorylase, liver form;Glycogen phosphorylase, muscle form;Glycogen phosphorylase, brain form	P06737;P11217;P11216	PYGL;PYGM;PYGB	6	-0.119338	0.216766		Discard	21.6459	21.7713	21.5504	22.2701	21.6612	22.1243	21.517	21.4578	NaN
Glucose-6-phosphate isomerase	P06744	GPI	23	-0.0518745	0.119613		Discard	25.289	25.1465	25.3972	25.0528	25.0322	25.2505	25.0602	24.8705	25.6341
Nucleophosmin	P06748	NPM1	4	0.153961	0.368995		Discard	22.4309	22.6674	22.7733	22.9897	22.7079	23.2816	22.7014	NaN	22.7861
Tropomyosin alpha-3 chain	P06753	TPM3	11	-0.129802	0.453002		Discard	24.1608	24.4146	24.1326	23.9397	23.894	24.2782	23.8278	23.9706	24.1898
Beta-hexosaminidase subunit alpha	P06865	HEXA	7	-0.19575	0.280081		Discard	22.1118	21.7686	21.7636	21.217	21.3956	22.2461	21.7311	21.1099	21.1148
Acyl-CoA-binding protein	P07108	DBI	4	0.0472004	0.0581517		Discard	24.0348	24.5052	24.0846	23.5593	24.1668	24.6272	24.3576	23.4282	23.8861
L-lactate dehydrogenase B chain	P07195	LDHB	14	-0.137511	0.564166		Discard	23.9742	24.1166	24.0176	24.0868	23.9823	24.203	23.9922	23.6921	23.6869
Protein disulfide-isomerase	P07237	P4HB	22	0.317012	1.11859		Discard	23.0457	23.2638	23.5915	23.4654	23.492	23.4121	23.9193	23.6301	23.8395
Cathepsin D;Cathepsin D light chain;Cathepsin D heavy chain	P07339	CTSD	12	-0.26219	0.88858		Discard	23.8884	23.7897	23.5587	23.5702	23.4754	23.8794	23.2049	23.2833	23.3547
Annexin A2;Putative annexin A2-like protein	P07355;A6NMY6	ANXA2;ANXA2P2	31	-0.008183	0.0312912		Discard	25.2666	25.1871	25.3437	25.3226	25.3017	25.3329	25.374	24.9765	25.3741
Tubulin beta chain;Tubulin beta-2B chain;Tubulin beta-2A chain;Tubulin beta-3 chain	P07437;Q9BVA1;Q13885;Q13509	TUBB;TUBB2B;TUBB2A;TUBB3	14	0.155338	0.214131		Discard	23.6569	23.9183	22.9087	22.9121	23.5962	23.8019	23.1899	NaN	23.4293
Prosaposin;Saposin-A;Saposin-B-Val;Saposin-B;Saposin-C;Saposin-D	P07602	PSAP	13	0.245258	0.176986		Discard	23.7533	23.0659	25.2271	24.8316	23.4977	24.4245	24.2991	25.0627	25.0397
Beta-hexosaminidase subunit beta;Beta-hexosaminidase subunit beta chain B;Beta-hexosaminidase subunit beta chain A	P07686	HEXB	11	0.0148937	0.0214464		Discard	22.7489	22.8716	22.7368	22.1687	22.9233	23.11	22.6535	22.3501	22.1951
Profilin-1	P07737	PFN1	14	-0.215711	0.565059		Discard	26.1674	26.6839	26.0637	26.1899	26.148	26.1817	25.9681	25.655	26.3499
Bifunctional glutamate/proline--tRNA ligase;Glutamate--tRNA ligase;Proline--tRNA ligase	P07814	EPRS	3	-0.0259533	0.0318817		Discard	21.2274	21.1759	NaN	20.5079	21.2045	20.6951	20.9337	NaN	NaN
Cathepsin B;Cathepsin B light chain;Cathepsin B heavy chain	P07858	CTSB	12	-0.108497	0.378479		Discard	24.4681	24.6211	24.3744	24.5281	24.0372	24.6375	24.3196	24.4067	24.5463
Heat shock protein HSP 90-alpha	P07900	HSP90AA1	31	-0.20844	0.579503		Discard	24.5736	24.4948	24.1592	24.6015	24.5826	24.4664	24.2552	23.8751	24.0648
Heterogeneous nuclear ribonucleoproteins C1/C2;Heterogeneous nuclear ribonucleoprotein C-like 4;Heterogeneous nuclear ribonucleoprotein C-like 1;Heterogeneous nuclear ribonucleoprotein C-like 3;Heterogeneous nuclear ribonucleoprotein C-like 2	P07910;A0A0G2JPF8;A0A0G2JNQ3;P0DMR1;O60812;B7ZW38;B2RXH8	HNRNPC;HNRNPCL4;HNRNPCL1;HNRNPCL3;HNRNPCL2	3	0.137611	0.249649		Discard	NaN	20.983	20.7701	20.8586	NaN	21.2895	21.1363	NaN	20.5987
Fumarate hydratase, mitochondrial	P07954	FH	5	0.134532	0.140097		Discard	21.5296	21.0906	21.3513	21.624	21.1284	21.3392	22.1362	20.7078	22.3553
Heat shock protein HSP 90-beta	P08238	HSP90AB1	32	-0.265403	0.78732		Discard	25.241	25.263	24.9566	25.1448	25.0649	25.2273	25.0125	24.4649	24.6599
Vimentin	P08670	VIM	65	0.343964	1.46466		Discard	27.2363	27.1095	27.287	26.9691	27.6593	27.5578	27.7434	27.2502	27.2614
Annexin A5	P08758	ANXA5	24	0.0806381	0.353866		Discard	25.935	25.8758	25.8488	25.5936	25.8232	25.9353	26.0173	25.6763	26.0177
40S ribosomal protein SA	P08865	RPSA	4	-0.206759	0.28403		Discard	22.2646	22.1027	21.6312	22.1043	NaN	22.126	22.1125	21.2183	NaN
Glutathione S-transferase P	P09211	GSTP1	7	-0.00516872	0.00736109		Discard	23.3549	23.2	22.8572	22.9404	23.6132	23.0289	23.3878	22.5676	22.8171
Galectin-1	P09382	LGALS1	9	-0.10782	0.121365		Discard	23.3615	24.8165	24.4172	24.6776	24.4351	24.1746	23.6581	24.4585	24.3257
Fructose-1,6-bisphosphatase 1	P09467	FBP1	26	0.0400328	0.148122		Discard	26.8201	26.9523	26.8915	26.6882	26.9682	27.0107	27.0379	26.641	26.7323
SPARC	P09486	SPARC	10	0.338367	0.362341		Discard	22.6763	22.7544	23.8305	23.6248	22.6597	23.3665	23.5545	24.3187	23.8998
Annexin A4	P09525	ANXA4	6	0.126547	0.460292		Discard	22.0334	21.7611	22.0687	22.3518	22.3681	22.1723	22.1075	22.0191	22.2344
Pro-cathepsin H;Cathepsin H mini chain;Cathepsin H;Cathepsin H heavy chain;Cathepsin H light chain	P09668	CTSH	5	-0.152564	0.710871		Discard	23.4224	23.68	23.962	23.5465	23.4715	23.4219	23.5058	23.5905	23.5112
Leukotriene A-4 hydrolase	P09960	LTA4H	27	-0.0535175	0.25727		Discard	23.8516	24.2606	24.1191	24.0737	24.0147	24.0635	24.0794	23.8792	24.0768
Ubiquitin-60S ribosomal protein L40;Ubiquitin;60S ribosomal protein L40;Ubiquitin-40S ribosomal protein S27a;Ubiquitin;40S ribosomal protein S27a;Polyubiquitin-B;Ubiquitin;Polyubiquitin-C;Ubiquitin	P62987;P62979;P0CG47;P0CG48;A0A2R8Y422	UBA52;RPS27A;UBB;UBC	7	0.123295	0.443416		Discard	25.9856	26.1267	25.6616	26.1447	26.2278	26.206	26.0489	25.854	26.1781
Heat shock 70 kDa protein 1B;Heat shock 70 kDa protein 1A	P0DMV9;P0DMV8	HSPA1B;HSPA1A	19	-0.0646956	0.199637		Discard	23.1914	23.0764	23.0502	23.0622	23.1364	23.2454	23.124	22.6062	23.0398
	P0DP25;P0DP24;P0DP23		10	0.00229702	0.0048338		Discard	27.6619	27.13	27.4323	27.2742	27.4982	27.3852	27.4913	26.9518	27.5579
Serglycin	P10124	SRGN	6	0.799431	1.96628		Discard	24.2681	23.9159	24.6654	24.1659	24.5636	25.5668	24.9965	25.2118	24.9277
Lysosomal alpha-glucosidase;76 kDa lysosomal alpha-glucosidase;70 kDa lysosomal alpha-glucosidase	P10253	GAA	7	-0.00689783	0.00715787		Discard	23.6495	23.296	23.4934	22.6509	23.6807	23.8846	22.6927	23.2272	22.8426
Histone H1.2;Histone H1.4;Histone H1.3	P16403;P10412;P16402	HIST1H1C;HIST1H1E;HIST1H1D	4	0.154168	0.214864		Discard	21.2431	21.9234	21.6886	22.286	21.563	21.5672	21.944	22.599	22.0239
Osteopontin	P10451	SPP1	6	0.763736	2.60814		Discard	23.4103	23.4409	23.5384	23.019	24.0992	24.2442	23.7922	23.9701	24.4736
Thioredoxin	P10599	TXN	8	0.0193671	0.029828		Discard	27.5864	28.1212	27.4285	27.4775	27.8983	27.9592	27.8683	27.1506	27.4875
cAMP-dependent protein kinase type I-alpha regulatory subunit;cAMP-dependent protein kinase type I-alpha regulatory subunit, N-terminally processed	P10644	PRKAR1A	6	-0.386585	1.0592		Discard	21.0348	20.6301	20.5707	21.0374	20.4812	20.8406	20.2283	20.5812	20.027
S-formylglutathione hydrolase	P10768	ESD	5	-0.430912	1.38049		Discard	21.6378	21.2989	21.1806	21.8169	21.2788	20.9364	NaN	21.0344	20.9609
60 kDa heat shock protein, mitochondrial	P10809	HSPD1	8	-0.25069	0.282464		Discard	24.4152	23.1919	22.6314	22.8712	23.3935	23.055	23.1143	22.8459	22.725
Clusterin;Clusterin beta chain;Clusterin alpha chain	P10909	CLU	9	0.231203	0.555412		Discard	21.2716	21.0588	21.125	20.8553	20.7706	21.4957	21.5162	21.1217	21.6402
78 kDa glucose-regulated protein	P11021	HSPA5	24	0.111017	0.37067		Discard	23.4343	23.611	23.8882	23.6244	23.4298	23.7437	23.9879	23.801	23.79
Heat shock cognate 71 kDa protein	P11142	HSPA8	31	-0.090759	0.196387		Discard	25.4783	25.5	25.1262	25.0169	25.3264	25.5086	25.2982	24.7458	25.0689
Glucose-6-phosphate 1-dehydrogenase	P11413	G6PD	16	-0.245189	0.58038		Discard	24.1881	24.1883	23.8284	23.9797	24.082	24.0987	23.9755	23.2561	23.5923
C-1-tetrahydrofolate synthase, cytoplasmic;Methylenetetrahydrofolate dehydrogenase;Methenyltetrahydrofolate cyclohydrolase;Formyltetrahydrofolate synthetase;C-1-tetrahydrofolate synthase, cytoplasmic, N-terminally processed	P11586	MTHFD1	5	0.0819521	0.21863		Discard	20.7241	21.121	21.1106	20.9021	20.8737	21.2661	20.819	NaN	21.2268
Alcohol dehydrogenase class-3	P11766	ADH5	6	-0.196938	0.512762		Discard	22.3141	21.9237	21.9237	22.2474	22.0807	22.2179	22.0292	21.4645	21.7341
Polyadenylate-binding protein 1	P11940	PABPC1	5	0.321156	1.28914		Discard	20.7935	21.3363	21.1706	21.2593	21.7336	21.5025	21.4296	21.3416	21.298
Alpha-actinin-1	P12814	ACTN1	46	-0.162236	0.822547		Discard	24.8715	24.8023	24.6247	24.6928	24.7127	24.7579	24.5201	24.3218	24.6155
Proto-oncogene tyrosine-protein kinase Src	P12931	SRC	4	0.074532	0.229368		Discard	20.5521	20.6497	20.9813	20.8849	21.0388	20.6382	21.0219	20.8614	20.6474
Xaa-Pro dipeptidase	P12955	PEPD	13	-0.255612	0.927448		Discard	23.681	23.3806	23.3938	23.5891	23.3348	23.3232	23.3336	22.817	23.4689
Gamma-interferon-inducible lysosomal thiol reductase	P13284	IFI30	4	-0.0600383	0.0949853		Discard	25.3199	26.0342	26.372	26.3967	26.1617	25.982	25.8992	25.7747	26.0357
Ribonuclease inhibitor	P13489	RNH1	10	-0.106879	0.154584		Discard	21.9328	22.5172	22.2319	22.2875	22.824	22.4024	22.0367	21.6347	21.7795
Elongation factor 2	P13639	EEF2	21	-0.481546	1.18707		Discard	23.3262	23.0549	22.7268	23.0511	22.62	23.1183	22.6424	22.1965	22.2139
Protein disulfide-isomerase A4	P13667	PDIA4	18	-0.0662914	0.287227		Discard	23.3156	23.2646	23.4324	23.5871	23.3461	23.4244	23.5194	23.1907	23.1875
Tartrate-resistant acid phosphatase type 5	P13686	ACP5	5	1.00302	3.79407		Discard	21.8735	21.8467	22.0009	21.5368	22.7691	22.4891	23.0499	22.862	22.9173
Translationally-controlled tumor protein;TPT1-like protein	P13693;Q56UQ5	TPT1	5	0.378933	1.04858		Discard	21.5134	22.1988	21.8341	22.0098	22.3076	22.5537	21.9419	22.0123	22.5242
Plastin-2	P13796	LCP1	46	-0.253828	1.99561		Discard	26.2476	26.187	26.0232	26.1543	25.9058	26.0122	25.9204	25.7022	25.9553
Acylamino-acid-releasing enzyme	P13798	APEH	8	-0.349455	0.61583		Discard	21.9776	22.3911	22.1062	22.3756	21.9118	22.3246	22.1958	21.8651	21.0186
Macrophage migration inhibitory factor	P14174	MIF	2	-0.0745248	0.138008		Discard	22.4876	22.9574	22.5355	22.1099	22.5565	22.6863	22.6554	22.0443	22.2979
Glucosidase 2 subunit beta	P14314	PRKCSH	6	0.707574	1.52444		Discard	20.674	20.8463	21.2809	21.6769	NaN	21.6865	21.9853	21.601	22.0356
Hematopoietic lineage cell-specific protein	P14317	HCLS1	5	1.05675	1.02943		Discard	19.6806	21.0877	21.3687	21.296	22.2584	22.0341	21.4526	NaN	NaN
Farnesyl pyrophosphate synthase	P14324	FDPS	4	-0.0806985	0.221124		Discard	21.9226	21.8888	22.1389	21.9271	22.1018	22.0124	NaN	21.4967	21.9439
Alcohol dehydrogenase [NADP(+)]	P14550	AKR1A1	12	-0.176201	0.646269		Discard	23.4018	23.0621	23.2703	23.1776	23.0687	23.1341	22.8592	22.8127	23.384
Pyruvate kinase PKM	P14618	PKM	32	-0.25653	0.550928		Discard	26.3124	26.2544	25.8947	26.0978	26.1735	26.2618	25.9641	25.2522	25.7649
Endoplasmin	P14625	HSP90B1	19	-0.0993791	0.244393		Discard	22.2059	22.3846	22.384	22.5458	22.056	22.3655	22.7212	22.3267	21.9341
Matrix metalloproteinase-9;67 kDa matrix metalloproteinase-9;82 kDa matrix metalloproteinase-9	P14780	MMP9	36	0.294671	0.838697		Discard	26.1556	25.58	26.0626	25.5218	26.4557	26.1778	25.8863	26.0038	26.0998
Heterogeneous nuclear ribonucleoprotein L	P14866	HNRNPL	2	-0.227393	0.707213		Discard	NaN	21.6479	22.0698	21.9301	NaN	NaN	21.7886	21.5171	21.6599
Junction plakoglobin	P14923	JUP	8	0.543237	0.331128		Discard	20.6105	NaN	20.2846	22.3291	21.5425	21.4229	20.7625	23.0953	21.2666
Aldose reductase	P15121	AKR1B1	5	-0.5104	1.55876		Discard	22.7966	22.4249	22.4694	22.5386	22.1468	22.2809	21.8124	21.5974	22.3974
Ezrin	P15311	EZR	16	-0.0145255	0.0320508		Discard	22.0307	22.0704	21.7057	21.8114	22.1858	21.5484	21.6911	21.9182	22.1068
Nucleoside diphosphate kinase A	P15531	NME1	6	-0.487091	2.89405		Discard	23.0243	23.1422	22.8959	23.0056	22.7928	22.5521	22.4943	22.4543	22.356
N-acetylglucosamine-6-sulfatase	P15586	GNS	6	0.0823116	0.196828		Discard	22.966	22.8331	22.7609	22.3515	22.8896	22.9416	22.6373	22.504	23.0784
Desmoplakin	P15924	DSP	41	0.25654	0.172532		Discard	21.8591	21.4145	22.0595	23.2514	22.3443	22.172	21.8311	23.9843	21.6817
Carbonyl reductase [NADPH] 1	P16152	CBR1	5	0.0316218	0.0729276		Discard	21.9759	21.9886	21.4472	21.7092	22.1863	21.7635	21.7482	21.7065	21.6549
Histone H1.5	P16401	HIST1H1B	2	-0.0244191	0.0253498		Discard	NaN	20.8171	21.1653	21.7892	20.9753	NaN	NaN	21.2202	21.5028
Aspartate aminotransferase, cytoplasmic	P17174	GOT1	4	-0.279136	2.32408		Discard	20.7655	20.5708	20.7046	20.585	20.4937	20.2905	20.2681	20.3454	20.4889
Ganglioside GM2 activator;Ganglioside GM2 activator isoform short	P17900	GM2A	5	0.0650686	0.0712104		Discard	23.8142	24.1214	24.5609	23.9888	24.4276	24.9473	23.5582	24.3705	23.6283
Galectin-3	P17931	LGALS3	5	-0.567622	1.06848		Discard	23.0535	23.498	22.9105	23.3965	22.7715	23.4473	22.5662	22.2127	22.2372
T-complex protein 1 subunit alpha	P17987	TCP1	5	0.0355341	0.0396281		Discard	22.1693	20.9452	20.7737	21.4818	21.6938	21.6645	21.241	21.0218	21.2691
60S ribosomal protein L7	P18124	RPL7	8	0.312497	0.809462		Discard	21.9965	22.1402	21.5569	21.6909	22.3407	21.9478	22.2685	22.4978	21.7383
Vinculin	P18206	VCL	16	-0.224905	0.985689		Discard	21.6139	21.6511	21.5245	21.8221	21.6823	21.5719	21.4242	21.3165	21.1451
Interleukin-1 receptor antagonist protein	P18510	IL1RN	8	0.651415	0.897657		Discard	24.1207	24.6121	24.2412	22.7325	24.8076	24.691	24.3432	24.3875	24.6607
Phosphoglycerate mutase 1;Phosphoglycerate mutase 2	P18669;P15259	PGAM1;PGAM2	12	-0.174753	0.625747		Discard	24.998	24.7735	24.6676	24.9927	24.9968	24.7218	24.6247	24.3687	24.7039
Nucleolin	P19338	NCL	14	0.0327907	0.070246		Discard	22.0338	22.3972	22.416	22.1855	22.2808	22.7532	22.3256	21.9985	22.0965
Thymidine phosphorylase	P19971	TYMP	23	-0.165246	0.292758		Discard	24.2163	24.4112	24.1034	24.4228	24.3209	24.577	24.4243	23.7418	23.5519
Interferon-induced GTP-binding protein Mx1;Interferon-induced GTP-binding protein Mx1, N-terminally processed	P20591	MX1	12	-0.19117	0.255861		Discard	21.9916	22.0726	21.1176	21.9221	21.5455	22.3176	21.6273	21.0196	21.4142
Proteasome subunit beta type-1	P20618	PSMB1	9	-0.00419617	0.0211188		Discard	22.8646	22.6188	22.902	22.9221	22.8811	22.7862	22.8653	22.7462	22.8346
V-type proton ATPase subunit B, brain isoform	P21281	ATP6V1B2	6	0.118826	0.18082		Discard	21.7467	22.297	22.6486	22.266	22.8458	22.37	22.1733	22.5903	21.8126
Filamin-A	P21333	FLNA	110	-0.0581863	0.259168		Discard	25.3999	25.3513	25.2403	25.2306	25.3396	25.3915	25.3464	24.9854	25.1737
Cytoplasmic aconitate hydratase	P21399	ACO1	7	-0.0409102	0.0677677		Discard	21.3758	21.1145	20.8646	20.8589	21.2477	21.087	21.4342	20.5014	20.7923
Protein-glutamine gamma-glutamyltransferase 2	P21980	TGM2	20	-0.277884	1.02935		Discard	23.6035	23.359	23.202	23.1723	23.289	23.3127	22.9343	22.8734	22.8722
Ubiquitin-like modifier-activating enzyme 1	P22314	UBA1	12	-0.133246	0.329086		Discard	22.742	22.3641	22.1599	22.4786	22.5764	22.3116	22.567	22.0327	22.0268
Nucleoside diphosphate kinase B;Putative nucleoside diphosphate kinase	P22392;O60361	NME2;NME2P1	5	-0.595439	0.514825		Discard	23.0634	23.4285	23.9079	22.5815	23.5935	22.0154	NaN	22.3407	NaN
Heterogeneous nuclear ribonucleoproteins A2/B1	P22626	HNRNPA2B1	10	0.0347925	0.0772609		Discard	22.7044	23.0342	22.9167	22.7531	23.0674	23.0942	23.0669	22.4093	22.7966
Liver carboxylesterase 1	P23141	CES1	10	-0.0749773	0.119121		Discard	21.4048	21.6802	21.7842	21.9366	20.9323	21.5421	21.7665	21.9003	21.9914
Peptidyl-prolyl cis-trans isomerase B	P23284	PPIB	12	-0.113376	0.168581		Discard	23.3864	22.785	23.3427	22.9287	22.1982	23.208	23.1698	23.21	23.2007
Tryptophan--tRNA ligase, cytoplasmic;T1-TrpRS;T2-TrpRS	P23381	WARS	27	-0.140219	0.435703		Discard	26.0959	26.1428	25.673	25.9013	25.9392	25.9236	26.0362	25.5229	25.6433
40S ribosomal protein S3	P23396	RPS3	4	-0.178278	0.212823		Discard	21.7	21.9666	21.2238	21.1037	NaN	22.073	21.3151	20.9239	20.9691
Adenosylhomocysteinase	P23526	AHCY	11	-0.319819	1.79427		Discard	22.4244	22.2407	22.2187	22.3855	21.9975	22.1975	22.0742	22.0075	21.7107
Cofilin-1	P23528	CFL1	10	-0.0182471	0.0156295		Discard	25.2439	25.8927	25.0903	25.878	26.1629	26.2139	25.5594	24.7819	24.8218
40S ribosomal protein S12	P25398	RPS12	3	-0.23678	0.222374		Discard	22.9269	NaN	21.8173	21.5964	NaN	21.8847	21.9708	NaN	21.7747
ATP synthase subunit alpha, mitochondrial	P25705	ATP5A1	5	0.382771	0.525477		Discard	NaN	19.9096	19.9675	20.7807	20.672	20.3081	20.826	NaN	NaN
Cathepsin S	P25774	CTSS	12	-0.00101423	0.0030328		Discard	26.3646	26.2625	26.4362	25.9212	26.2155	26.2049	26.2415	26.1501	26.4135
Proteasome subunit alpha type-1	P25786	PSMA1	10	0.0810576	0.324995		Discard	23.5997	23.4884	23.7008	23.5839	23.5768	23.6477	23.6742	23.4743	23.9983
Proteasome subunit alpha type-2	P25787	PSMA2	9	-0.0692224	0.597197		Discard	22.7384	22.8149	22.8868	22.8945	22.662	22.7885	22.8665	22.6808	22.8243
Proteasome subunit alpha type-3	P25788	PSMA3	6	-0.0420214	0.139241		Discard	22.9659	22.9347	23.2488	23.3164	23.0401	23.095	23.2455	22.8386	23.153
Proteasome subunit alpha type-4	P25789	PSMA4	6	0.0394916	0.137759		Discard	22.6227	22.6411	22.9637	22.6054	22.7393	22.8838	22.6654	22.5363	22.9139
Moesin	P26038	MSN	38	-0.0399561	0.113276		Discard	26.0999	26.241	26.1577	26.1573	26.2071	26.2645	26.3195	25.6831	26.1458
60S ribosomal protein L13	P26373	RPL13	5	-0.0326087	0.0749988		Discard	22.4954	22.1553	22.4982	22.3389	22.4441	22.5185	22.5798	22.2588	21.8956
Protein S100-A4	P26447	S100A4	5	-0.541256	1.10963		Discard	23.266	23.4951	23.1384	23.295	21.9639	23.1263	23.1689	22.9474	22.5804
Elongation factor 1-gamma	P26641	EEF1G	4	-0.286127	0.611162		Discard	21.8029	22.2443	21.4586	21.8624	21.8671	21.8954	21.6185	21.1324	21.2661
Erythrocyte band 7 integral membrane protein	P27105	STOM	5	0.198472	0.633635		Discard	21.1757	21.4956	21.2919	21.7178	21.4863	21.4149	21.9499	21.5228	21.7196
14-3-3 protein theta	P27348	YWHAQ	14	-0.620282	1.15366		Discard	22.9764	23.8038	23.9883	23.8749	22.3357	23.0349	23.2194	23.2809	23.332
DNA-(apurinic or apyrimidinic site) lyase;DNA-(apurinic or apyrimidinic site) lyase, mitochondrial	P27695	APEX1	4	0.0313077	0.0394057		Discard	21.2341	21.6045	22.1266	21.0348	NaN	21.3875	21.3738	21.4272	21.9368
Calreticulin	P27797	CALR	13	0.450831	1.31554		Discard	23.9723	24.4185	24.7366	24.6315	24.956	24.4819	24.989	25.0109	25.0148
Microtubule-associated protein 4	P27816	MAP4	4	0.0923336	0.511187		Discard	20.4879	20.7019	20.7672	20.7104	20.7705	20.9342	20.8146	20.6103	20.6664
Proteasome subunit beta type-8	P28062	PSMB8	9	0.205262	0.552125		Discard	22.4231	22.2621	22.291	22.1603	22.6105	22.1882	22.6083	22.1184	22.9216
Proteasome subunit alpha type-5	P28066	PSMA5	7	0.0869634	0.3638		Discard	23.9817	23.603	23.9413	23.9599	23.8365	24.0113	23.8356	23.9501	24.1586
Proteasome subunit beta type-4	P28070	PSMB4	6	0.049767	0.0895097		Discard	22.4924	22.9099	22.656	22.9354	22.7646	22.8991	23.3034	22.3142	22.7097
Proteasome subunit beta type-6	P28072	PSMB6	3	-0.0398964	0.119632		Discard	22.7075	22.2605	22.3425	22.3736	22.466	22.4983	22.4758	22.0691	22.3965
Mitogen-activated protein kinase 1	P28482	MAPK1	4	-0.145879	0.254452		Discard	21.6228	21.6938	20.9026	21.2196	NaN	21.1672	21.3912	21.0831	NaN
Cytosol aminopeptidase	P28838	LAP3	22	-0.126452	0.601503		Discard	24.5217	24.6754	24.4203	24.5591	24.341	24.4633	24.6113	24.1542	24.5185
Tyrosine-protein phosphatase non-receptor type 6	P29350	PTPN6	13	-0.27014	0.764344		Discard	22.7596	22.8754	22.9413	22.6451	22.9167	22.8358	22.4591	22.1475	22.3171
Cellular retinoic acid-binding protein 2	P29373	CRABP2	8	-0.558918	1.62085		Discard	24.4175	24.1634	23.8694	24.0146	23.7008	24.0167	23.3869	23.1528	23.5292
Transketolase	P29401	TKT	30	-0.0222586	0.0684848		Discard	24.9316	24.9671	25.1341	25.0317	25.0974	25.0953	25.1423	24.614	25.0203
Elongation factor 1-delta	P29692	EEF1D	6	0.0439095	0.122826		Discard	21.9857	22.2243	21.7075	22.1245	22.0499	21.9307	21.8356	22.1693	22.2867
Flavin reductase (NADPH)	P30043	BLVRB	5	-0.461259	2.46077		Discard	23.4256	23.6706	23.6359	23.376	23.2718	22.9524	23.0842	23.1675	22.8527
Phosphatidylethanolamine-binding protein 1;Hippocampal cholinergic neurostimulating peptide	P30086	PEBP1	8	-0.256639	0.943153		Discard	23.9775	23.8529	23.9903	23.6561	23.8429	23.6971	23.2996	23.4065	23.8168
Protein disulfide-isomerase A3	P30101	PDIA3	22	0.206763	0.862218		Discard	22.5645	22.9553	23.0821	23.023	23.053	22.9238	23.2265	23.1064	23.2552
Serine/threonine-protein phosphatase 2A 65 kDa regulatory subunit A alpha isoform	P30153	PPP2R1A	4	-0.226097	0.405569		Discard	21.6417	21.4086	NaN	21.7183	21.2302	21.917	21.29	NaN	21.0165
Leukocyte elastase inhibitor	P30740	SERPINB1	18	-0.166394	0.712071		Discard	23.8135	23.9425	23.5515	23.9836	23.7179	23.839	23.7095	23.5811	23.4345
Coronin-1A	P31146	CORO1A	9	-0.557335	1.45793		Discard	22.8567	23.1311	22.4859	22.7471	22.4834	22.4337	22.5687	21.7631	21.9904
Rab GDP dissociation inhibitor alpha	P31150	GDI1	13	-0.0763488	0.161231		Discard	21.7525	21.6659	21.2687	21.1526	21.5899	21.6092	21.3071	20.9796	21.4321
S-adenosylmethionine synthase isoform type-2	P31153	MAT2A	6	0.123575	0.236889		Discard	21.6344	22.2203	21.2062	21.5726	21.828	22.0638	21.8667	21.543	21.6082
Bifunctional purine biosynthesis protein PURH;Phosphoribosylaminoimidazolecarboxamide formyltransferase;IMP cyclohydrolase	P31939	ATIC	4	-0.0275393	0.0395803		Discard	20.7658	20.4054	20.0639	20.7154	20.7489	20.7279	20.3738	NaN	19.9898
Heterogeneous nuclear ribonucleoprotein H;Heterogeneous nuclear ribonucleoprotein H, N-terminally processed;Heterogeneous nuclear ribonucleoprotein H2	P31943;P55795	HNRNPH1;HNRNPH2	3	0.0661505	0.0780464		Discard	21.3801	21.8712	NaN	21.3269	22.174	21.0861	21.611	NaN	21.4977
14-3-3 protein beta/alpha;14-3-3 protein beta/alpha, N-terminally processed	P31946	YWHAB	13	-0.4991	1.78376		Discard	24.817	24.8184	25.1536	24.8966	24.4105	24.7298	24.314	24.0173	24.64
Stress-induced-phosphoprotein 1	P31948	STIP1	13	-0.0736775	0.132185		Discard	21.9825	22.4591	22.2424	22.2998	22.7056	22.4374	21.9861	21.8653	21.867
Protein S100-A11;Protein S100-A11, N-terminally processed	P31949	S100A11	8	-0.318134	0.580607		Discard	25.7034	25.358	26.1058	26.005	25.7059	24.819	25.7093	25.2833	25.8569
Peroxiredoxin-2	P32119	PRDX2	5	-0.4947	1.3018		Discard	21.7633	21.896	21.0281	21.8873	21.21	21.4747	21.0676	20.9761	21.0164
Interferon-induced guanylate-binding protein 1	P32455	GBP1	20	-0.221908	1.00188		Discard	24.1742	24.0951	24.1641	24.4201	24.0212	24.2234	24.1009	23.8967	23.715
Lymphocyte-specific protein 1	P33241	LSP1	9	0.060738	0.152816		Discard	23.3171	23.5291	23.0514	23.2225	23.6957	23.3038	23.463	23.0641	23.1772
Heat shock 70 kDa protein 4	P34932	HSPA4	18	-0.0086194	0.0289277		Discard	22.5452	22.6219	22.6091	22.4868	22.3463	22.7371	22.5325	22.3927	22.7771
Serpin B6	P35237	SERPINB6	5	-0.181736	0.233076		Discard	22.1075	20.9093	21.6575	21.2467	21.8775	21.187	21.4414	20.6723	21.3145
Radixin	P35241	RDX	13	0.0323125	0.132084		Discard	21.1431	21.2983	21.0405	20.9899	21.2145	21.3324	21.0552	21.1757	20.9734
Myosin-9	P35579	MYH9	86	0.0809787	0.395438		Discard	23.5511	23.5495	23.4569	23.6916	23.6784	23.8619	23.6989	23.4789	23.498
Coatomer subunit beta	P35606	COPB2	4	-0.620208	2.28573		Discard	21.0871	20.9668	20.4677	20.8194	20.2746	20.326	20.4532	20.0385	19.983
Glutaredoxin-1	P35754	GLRX	5	-0.00491581	0.00368071		Discard	22.7332	21.3479	23.0923	23.3965	22.1529	23.1046	22.803	22.2616	22.8658
26S protease regulatory subunit 7	P35998	PSMC2	4	0.185835	0.29264		Discard	20.5361	20.5738	20.4837	20.7796	21.3771	20.5057	20.4545	NaN	NaN
Chitinase-3-like protein 1	P36222	CHI3L1	20	0.872544	2.41303		Discard	25.7868	25.7709	25.8469	25.0132	26.4196	26.4064	26.2713	26.4379	26.8497
V-type proton ATPase subunit E 1	P36543	ATP6V1E1	3	-0.0278345	0.0565315		Discard	21.781	21.8889	21.6155	21.8968	21.7453	22.1762	21.9954	21.55	21.3717
Transgelin-2	P37802	TAGLN2	8	-0.720325	1.24381		Discard	24.3161	24.1306	24.0062	24.0052	23.8231	24.0678	23.5111	22.561	23.0081
Transaldolase	P37837	TALDO1	19	-0.0908339	0.403331		Discard	25.5016	25.5485	25.5963	25.3764	25.1652	25.49	25.5826	25.289	25.5477
V-type proton ATPase catalytic subunit A	P38606	ATP6V1A	12	-0.273944	0.761732		Discard	22.4299	22.5344	22.2634	22.6016	22.2328	22.465	22.5272	21.7604	21.9315
Stress-70 protein, mitochondrial	P38646	HSPA9	8	0.0876697	0.0990692		Discard	20.5978	20.9411	20.6831	21.7474	20.9506	21.0085	21.281	NaN	NaN
40S ribosomal protein S19	P39019	RPS19	3	0.0350868	0.0959983		Discard	20.5533	20.6218	20.8475	20.6881	20.6405	20.9668	NaN	20.5309	NaN
60S ribosomal protein L3	P39023	RPL3	7	-0.0136648	0.0394692		Discard	21.7789	21.7502	21.8213	21.68	21.7693	22.1047	21.7666	21.5686	21.5106
Acidic leucine-rich nuclear phosphoprotein 32 family member A	P39687	ANP32A	7	0.262208	1.13921		Discard	22.1167	22.4196	22.6451	22.1878	22.583	22.6405	22.6864	22.3916	22.721
Macrophage-capping protein	P40121	CAPG	14	-0.216923	0.394735		Discard	26.0367	25.9689	25.6069	25.4564	25.7722	25.7243	25.6371	24.8167	25.8012
Proteasome subunit beta type-10	P40306	PSMB10	5	0.0424117	0.0908836		Discard	22.1702	22.2353	22.5012	21.7809	22.3108	22.3248	22.0558	21.9242	22.4561
Malate dehydrogenase, cytoplasmic	P40925	MDH1	12	-0.159201	0.780966		Discard	25.2502	25.1757	25.1002	25.0892	24.8282	25.1083	25.0593	24.7619	25.2155
Malate dehydrogenase, mitochondrial	P40926	MDH2	10	0.30377	0.724992		Discard	22.5966	22.7438	22.5312	23.0919	23.4664	23.0857	22.8467	22.5701	23.2544
Eukaryotic translation initiation factor 2 subunit 3;Putative eukaryotic translation initiation factor 2 subunit 3-like protein	P41091;Q2VIR3	EIF2S3;EIF2S3L	3	-0.0911192	0.293189		Discard	20.4217	20.8827	20.8281	20.3964	20.6989	20.4064	20.6502	20.5087	20.4414
Myeloid cell nuclear differentiation antigen	P41218	MNDA	3	-0.142154	0.638121		Discard	NaN	20.6149	20.562	20.76	NaN	20.6518	20.6172	20.4077	20.3371
Prostaglandin-H2 D-isomerase	P41222	PTGDS	3	0.609607	1.62507		Discard	22.5763	22.6867	23.1737	22.4315	23.5736	23.2073	22.9075	23.2561	23.6888
Glycine--tRNA ligase	P41250	GARS	8	-0.0978231	0.456866		Discard	20.715	20.6529	20.7389	20.7892	20.6157	20.8855	20.5436	NaN	20.4599
Signal transducer and activator of transcription 1-alpha/beta	P42224	STAT1	9	-0.256398	0.418529		Discard	21.3035	21.5501	21.0722	21.4774	21.5162	21.7411	20.9386	20.6492	20.6269
60S ribosomal protein L35	P42766	RPL35	2	-0.164634	0.370828		Discard	21.3262	21.2626	21.6626	21.28	20.8981	21.5755	21.5985	20.906	21.1132
Nicotinamide phosphoribosyltransferase	P43490	NAMPT	6	-0.113882	0.246093		Discard	21.2244	21.379	21.1029	21.3528	21.3893	21.6444	20.8476	20.8191	21.0542
40S ribosomal protein S9	P46781	RPS9	3	0.0127606	0.0279269		Discard	21.4294	21.36	21.4233	21.6571	21.3325	21.804	21.6172	21.1671	NaN
Ras GTPase-activating-like protein IQGAP1	P46940	IQGAP1	40	-0.208077	0.710604		Discard	23.099	23.0274	23.3264	23.1258	23.0706	23.2634	22.9072	22.5482	22.8933
Glycogenin-1	P46976	GYG1	6	0.177832	0.35391		Discard	22.1822	22.8914	22.4881	22.2196	22.4499	22.9199	22.6854	22.1542	22.9065
F-actin-capping protein subunit beta	P47756	CAPZB	9	-0.297135	0.997552		Discard	22.1584	22.0282	21.6505	21.757	21.8967	21.5891	21.7654	21.4238	21.3321
NADP-dependent malic enzyme	P48163	ME1	5	-0.216031	0.836315		Discard	21.7789	21.8757	21.5972	21.708	21.9427	21.4073	21.5047	21.3686	21.3961
Glutamate--cysteine ligase catalytic subunit	P48506	GCLC	6	-0.301482	0.657672		Discard	22.5459	22.9562	22.2663	22.1458	22.6851	22.261	22.0309	21.9051	22.0031
Glutathione synthetase	P48637	GSS	10	-0.165797	0.389752		Discard	22.5852	22.538	22.2205	22.0788	22.5948	22.0511	22.3156	21.7766	22.211
T-complex protein 1 subunit epsilon	P48643	CCT5	3	-0.1239	0.364074		Discard	21.3186	21.6796	21.2594	21.3825	21.4173	21.6345	21.2097	21.1688	21.0004
4-trimethylaminobutyraldehyde dehydrogenase	P49189	ALDH9A1	10	-0.116664	0.252626		Discard	22.2537	21.8635	21.9176	22.1755	22.4237	21.959	21.9046	21.4742	21.9181
60S ribosomal protein L34	P49207	RPL34	4	0.00744143	0.0146781		Discard	20.8832	20.821	20.8617	20.9016	20.7275	21.4533	20.8918	20.6634	20.6356
Fatty acid synthase;[Acyl-carrier-protein] S-acetyltransferase;[Acyl-carrier-protein] S-malonyltransferase;3-oxoacyl-[acyl-carrier-protein] synthase;3-oxoacyl-[acyl-carrier-protein] reductase;3-hydroxyacyl-[acyl-carrier-protein] dehydratase;Enoyl-[acyl-carrier-protein] reductase;Oleoyl-[acyl-carrier-protein] hydrolase	P49327	FASN	5	-0.0807011	0.118349		Discard	20.7808	20.6424	20.0263	20.2813	20.4521	20.9035	20.5069	19.9596	19.9379
T-complex protein 1 subunit gamma	P49368	CCT3	6	0.0316777	0.0415654		Discard	21.0057	22.1359	21.1129	21.3759	21.5878	21.2428	21.4436	NaN	21.4828
Proteasome subunit beta type-3	P49720	PSMB3	5	0.341392	0.471163		Discard	NaN	21.6589	22.7768	22.4951	NaN	22.9328	22.5691	22.7855	22.3192
Proteasome subunit beta type-2	P49721	PSMB2	5	-0.153621	0.305399		Discard	23.302	22.5679	22.7182	22.7736	22.2423	22.8307	22.5034	23.057	22.8006
Histidine triad nucleotide-binding protein 1	P49773	HINT1	3	-0.418169	0.80459		Discard	NaN	22.7143	22.4627	22.7369	22.5787	22.5775	22.3887	21.895	21.659
Rab GDP dissociation inhibitor beta	P50395	GDI2	22	-0.167855	0.39148		Discard	24.52	24.7003	24.3382	24.127	24.6338	24.417	24.2521	23.8073	24.1572
Hsc70-interacting protein;Putative protein FAM10A4;Putative protein FAM10A5	P50502;Q8IZP2;Q8NFI4	ST13;ST13P4;ST13P5	5	-0.463059	1.1102		Discard	21.5494	21.1152	20.7986	21.4286	21.0521	21.0352	20.8084	20.2432	20.6606
Vasodilator-stimulated phosphoprotein	P50552	VASP	8	0.276311	0.589324		Discard	21.747	21.7533	21.6092	NaN	22.2262	22.1009	22.2264	21.3481	21.9958
T-complex protein 1 subunit theta	P50990	CCT8	5	-0.0843916	0.163224		Discard	21.3067	21.0681	20.7562	20.8293	20.9722	21.3194	21.0784	20.4768	20.6816
Annexin A11	P50995	ANXA11	10	0.213649	0.589499		Discard	20.9918	21.52	21.3276	21.6362	21.6863	21.2579	21.6525	21.4386	21.8775
Ras-related protein Rab-7a	P51149	RAB7A	4	-0.138629	0.256115		Discard	21.3481	21.9544	21.8769	21.4437	21.73	21.837	21.3546	NaN	21.1469
N-sulphoglucosamine sulphohydrolase	P51688	SGSH	2	0.363818	0.650625		Discard	21.4282	21.5979	21.5112	20.4959	21.6839	21.5493	21.8061	NaN	21.4491
Hepatoma-derived growth factor	P51858	HDGF	8	-0.259877	0.611066		Discard	21.1453	21.3561	21.3131	21.5524	20.8658	21.0542	20.6753	21.1387	21.6752
6-phosphogluconate dehydrogenase, decarboxylating	P52209	PGD	27	-0.293687	1.01432		Discard	26.212	26.1022	25.8083	25.7452	25.8135	26.0048	25.5742	25.4452	25.5284
Rho GDP-dissociation inhibitor 1	P52565	ARHGDIA	6	-0.311126	1.42372		Discard	23.1855	22.7502	22.9773	23.2191	22.5983	22.9707	22.614	22.7013	22.7252
Rho GDP-dissociation inhibitor 2	P52566	ARHGDIB	8	-0.193535	0.567007		Discard	24.3286	24.4628	24.29	24.1068	24.2466	24.4109	24.0573	23.6326	24.1701
Hexokinase-3	P52790	HK3	22	-0.293569	1.90123		Discard	25.3392	25.4227	25.3663	25.5132	24.9906	25.3464	25.2253	25.0176	25.004
F-actin-capping protein subunit alpha-1	P52907	CAPZA1	9	0.104185	0.296231		Discard	22.797	22.7977	22.7972	23.2528	23.2021	23.2192	23.0813	22.8219	22.7524
Biliverdin reductase A	P53004	BLVRA	6	-0.325275	0.945529		Discard	22.1512	22.1317	21.9045	22.1318	21.9998	22.1454	21.6702	21.2672	21.6902
ATP-citrate synthase	P53396	ACLY	12	-0.161401	0.350336		Discard	21.8274	21.9835	21.4547	21.9341	21.7813	21.906	21.9203	21.1508	21.4341
Coatomer subunit alpha;Xenin;Proxenin	P53621	COPA	3	-0.225024	0.806985		Discard	21.2286	20.6451	20.5104	20.7468	20.5196	20.4741	20.5506	20.5931	20.6511
Dipeptidyl peptidase 1;Dipeptidyl peptidase 1 exclusion domain chain;Dipeptidyl peptidase 1 heavy chain;Dipeptidyl peptidase 1 light chain	P53634	CTSC	5	-0.141111	0.566226		Discard	23.4198	23.3224	23.2426	23.041	23.0075	23.2467	23.2326	22.8361	23.2538
UV excision repair protein RAD23 homolog B	P54727	RAD23B	5	-0.0648616	0.225198		Discard	21.695	21.7161	21.6305	21.501	21.6999	21.8584	21.5074	21.3005	21.4877
Transitional endoplasmic reticulum ATPase	P55072	VCP	25	-0.173874	0.598477		Discard	24.3758	24.2111	24.2624	24.2886	24.3964	24.2509	24.2304	23.7307	23.9448
Puromycin-sensitive aminopeptidase	P55786	NPEPPS	13	0.00783768	0.0224012		Discard	22.2271	21.8429	21.7276	21.8833	22.0625	21.9585	21.9391	21.681	21.9991
BH3-interacting domain death agonist;BH3-interacting domain death agonist p15;BH3-interacting domain death agonist p13;BH3-interacting domain death agonist p11	P55957	BID	3	-0.266368	0.796101		Discard	20.7731	20.9763	NaN	20.7723	NaN	20.6805	20.8831	20.3285	20.4047
Actin-related protein 2/3 complex subunit 4	P59998	ARPC4	7	-0.0417419	0.0612163		Discard	23.5436	23.6385	23.0935	22.9335	23.0961	23.6913	23.6077	22.8002	23.1074
Triosephosphate isomerase	P60174	TPI1	22	-0.211211	0.865682		Discard	27.922	27.5954	27.9618	27.887	27.722	27.639	27.5737	27.3358	27.8812
Myosin light polypeptide 6	P60660	MYL6	7	-0.0405748	0.117742		Discard	24.5141	24.7023	24.3873	24.7034	24.5605	24.59	24.6204	24.1687	24.7415
Eukaryotic initiation factor 4A-I	P60842	EIF4A1	9	-0.445844	0.485516		Discard	23.215	23.1909	22.3364	23.314	22.9699	23.589	22.5302	21.88	21.8719
Proteasome subunit alpha type-6	P60900	PSMA6	11	-0.0977387	0.365477		Discard	23.4203	23.5439	23.587	23.3169	23.3876	23.3572	23.412	23.0582	23.6316
Actin-related protein 3	P61158	ACTR3	16	-0.178126	0.413849		Discard	23.7876	24.0034	23.3961	23.2857	23.7865	23.6112	23.242	23.285	23.2757
Actin-related protein 2	P61160	ACTR2	10	-0.128501	0.452462		Discard	23.9856	23.9921	23.7385	23.7013	23.9716	23.9226	23.4789	23.5684	23.6881
Ras-related protein Rap-1b;Ras-related protein Rap-1A;Ras-related protein Rap-1b-like protein	P61224;P62834;A6NIZ1	RAP1B;RAP1A	5	-0.183484	0.78508		Discard	22.8194	23.0979	23.2814	23.0383	22.7447	23.086	22.7104	23.007	22.8307
40S ribosomal protein S3a	P61247	RPS3A	4	0.114718	0.586485		Discard	21.6722	21.7365	21.9812	NaN	21.796	21.8113	22.0042	22.0095	21.9356
60S ribosomal protein L26;60S ribosomal protein L26-like 1	P61254;Q9UNX3	RPL26;RPL26L1	3	0.0838076	0.103955		Discard	NaN	21.1401	21.8824	21.4985	NaN	21.9197	21.6103	NaN	21.2424
10 kDa heat shock protein, mitochondrial	P61604	HSPE1	3	-0.0734684	0.107945		Discard	20.9057	21.2869	21.3225	21.4486	21.0089	21.3265	21.596	20.4503	21.4556
Lysozyme C	P61626	LYZ	11	0.145175	0.234686		Discard	26.2945	27.1085	27.3368	26.6202	27.0329	26.5776	26.9209	27.0237	27.3707
Beta-2-microglobulin;Beta-2-microglobulin form pI 5.3	P61769	B2M	7	-0.0628501	0.0813954		Discard	27.9992	28.4773	28.8981	28.8281	28.4052	27.866	28.425	28.7601	28.9828
Epididymal secretory protein E1	P61916	NPC2	6	0.232283	0.114049		Discard	22.4617	NaN	24.9853	24.9781	23.1591	24.5684	24.2484	24.8764	25.0178
Heterogeneous nuclear ribonucleoprotein K	P61978	HNRNPK	10	0.121105	0.487613		Discard	22.2772	22.1721	22.2021	22.6496	22.42	22.5425	22.586	22.3986	22.2848
14-3-3 protein gamma;14-3-3 protein gamma, N-terminally processed	P61981	YWHAG	13	0.041103	0.158552		Discard	26.0262	25.9905	25.9342	26.0047	25.8949	26.204	26.1496	25.7553	26.1462
40S ribosomal protein S7	P62081	RPS7	5	0.0976733	0.186148		Discard	NaN	20.8767	21.2925	21.158	20.8253	21.6866	21.2334	21.1245	21.1637
Serine/threonine-protein phosphatase PP1-alpha catalytic subunit	P62136	PPP1CA	3	0.122957	0.349114		Discard	21.0637	21.3392	NaN	20.7572	21.1327	21.3007	21.1559	NaN	21.116
40S ribosomal protein S8	P62241	RPS8	6	-0.0131793	0.0299948		Discard	21.8745	21.9203	21.6148	21.6013	21.8914	21.9625	21.9133	21.3643	21.5663
14-3-3 protein epsilon	P62258	YWHAE	15	-0.154298	1.09952		Discard	24.7753	24.7337	24.7174	24.8236	24.6013	24.8298	24.5903	24.4307	24.5889
40S ribosomal protein S18	P62269	RPS18	5	-0.0163169	0.0401664		Discard	21.321	21.4429	21.6394	21.6039	21.7209	21.5273	21.7194	21.2803	21.1796
40S ribosomal protein S11	P62280	RPS11	4	0.0258694	0.0998947		Discard	20.7624	20.8064	20.6327	20.7696	NaN	20.8913	20.8325	20.5103	20.8405
Thymosin beta-4;Hematopoietic system regulatory peptide	P62328	TMSB4X	2	0.438122	0.766022		Discard	28.6801	28.671	28.5839	27.7828	28.7735	28.6408	29.3056	28.3275	29.2906
60S ribosomal protein L7a	P62424	RPL7A	7	-0.105009	0.190925		Discard	21.6939	21.7515	21.7788	21.6839	21.8467	22.1414	21.7234	21.346	21.0525
Ras-related protein Rab-11B;Ras-related protein Rab-11A	Q15907;P62491	RAB11B;RAB11A	5	-0.124472	0.460539		Discard	20.9925	21.2944	21.3306	21.2004	21.0741	21.2815	21.254	20.7762	21.0143
40S ribosomal protein S4, X isoform	P62701	RPS4X	5	0.454309	0.950442		Discard	21.9694	22.4322	21.6522	NaN	22.5266	22.3518	22.9118	22.0826	22.4883
Histone H4	P62805	HIST1H4A	10	0.225433	0.258996		Discard	23.2574	23.544	23.7459	24.1021	23.1595	23.2814	24.5905	24.3514	24.0561
GTP-binding nuclear protein Ran	P62826	RAN	5	-0.554806	0.662484		Discard	22.4126	22.5295	22.631	22.6661	20.9268	22.7952	21.95	NaN	22.348
40S ribosomal protein S25	P62851	RPS25	4	0.379263	0.581354		Discard	NaN	21.0754	21.2767	20.5181	21.1268	21.5116	21.8317	20.7042	21.5055
Guanine nucleotide-binding protein G(I)/G(S)/G(T) subunit beta-1	P62873	GNB1	6	-0.465108	0.632159		Discard	NaN	22.6424	23.2492	23.2814	22.6939	22.6684	22.7597	21.7052	23.1355
Guanine nucleotide-binding protein G(I)/G(S)/G(T) subunit beta-2;Guanine nucleotide-binding protein subunit beta-4	P62879;Q9HAV0	GNB2;GNB4	7	-0.302676	0.618844		Discard	22.7694	23.6804	23.1283	23.0471	22.8556	23.2578	22.3723	22.7656	23.0167
60S ribosomal protein L31	P62899	RPL31	3	0.0704542	0.140714		Discard	22.1548	22.3283	22.7877	21.9656	22.2302	22.3886	22.7608	22.2606	22.2576
Peptidyl-prolyl cis-trans isomerase A;Peptidyl-prolyl cis-trans isomerase A, N-terminally processed	P62937	PPIA	11	-0.1931	0.512394		Discard	26.0171	25.9564	25.6333	25.403	25.5759	25.5693	25.6869	25.1644	25.8002
Peptidyl-prolyl cis-trans isomerase FKBP1A	P62942	FKBP1A	5	-0.255523	0.76959		Discard	22.5876	22.9886	22.6103	23.2337	NaN	22.5405	22.7076	22.4934	22.6565
Growth factor receptor-bound protein 2	P62993	GRB2	7	-0.403082	1.23027		Discard	22.5051	23.0391	22.5735	22.4462	22.3611	22.6217	22.1679	22.1064	21.9324
14-3-3 protein zeta/delta	P63104	YWHAZ	20	-0.159428	0.513097		Discard	26.2852	26.3916	26.7733	26.4036	26.4679	26.3552	26.36	25.9239	26.4129
Guanine nucleotide-binding protein G(I)/G(S)/G(O) subunit gamma-5	P63218	GNG5	3	0.416593	0.616		Discard	21.0495	21.8204	NaN	21.3107	21.7159	22.1984	21.5161	NaN	NaN
Eukaryotic translation initiation factor 5A-1;Eukaryotic translation initiation factor 5A-2;Eukaryotic translation initiation factor 5A-1-like	P63241;Q9GZV4;Q6IS14	EIF5A;EIF5A2;EIF5AL1	4	-0.0737109	0.0566859		Discard	25.3165	24.3689	24.0651	23.2673	24.9678	24.3583	23.8385	24.1867	23.5525
Guanine nucleotide-binding protein subunit beta-2-like 1;Guanine nucleotide-binding protein subunit beta-2-like 1, N-terminally processed	P63244	GNB2L1	8	-0.287538	0.707264		Discard	21.8979	21.779	21.7077	21.1368	21.4666	21.6318	21.4942	21.0059	21.1154
Actin, cytoplasmic 2;Actin, cytoplasmic 2, N-terminally processed	P63261	ACTG1	36	-0.194607	0.761887		Discard	28.5802	28.8352	28.5476	28.5865	28.5762	28.4929	28.6653	28.0806	28.3991
Thymosin beta-10	P63313	TMSB10	1	0.141757	0.0572266		Discard	NaN	25.2759	27.2194	25.86	NaN	27.1742	25.0424	26.564	NaN
Nuclease-sensitive element-binding protein 1	P67809	YBX1	4	-0.318618	0.229625		Discard	22.3163	22.4037	22.8131	22.4844	22.2449	23.0162	22.7	20.2895	22.6781
Tropomyosin alpha-4 chain	P67936	TPM4	15	-0.146881	0.403878		Discard	24.1248	24.3054	24.0348	24.1467	24.3892	24.1106	23.9876	23.5458	23.997
Actin, alpha cardiac muscle 1;Actin, gamma-enteric smooth muscle;Actin, alpha skeletal muscle;Actin, aortic smooth muscle	P68032;P63267;P68133;P62736	ACTC1;ACTG2;ACTA1;ACTA2	20	-0.0866877	0.100762		Discard	25.7867	26.0873	25.6473	NaN	26.0031	26.064	NaN	25.1942	NaN
Elongation factor 1-alpha 1;Putative elongation factor 1-alpha-like 3;Elongation factor 1-alpha 2	P68104;Q5VTE0;Q05639	EEF1A1;EEF1A1P5;EEF1A2	16	-0.182491	0.416409		Discard	24.8358	24.7262	24.2949	24.7343	24.7658	24.7222	24.6104	24.0868	24.1414
Tubulin alpha-1B chain;Tubulin alpha-4A chain	P68363;P68366	TUBA1B;TUBA4A	18	-0.205105	0.384349		Discard	24.2947	24.1524	23.9337	24.0349	23.9755	24.2956	24.3447	23.4931	23.3852
Tubulin beta-4B chain;Tubulin beta-4A chain	P68371;P04350	TUBB4B;TUBB4A	15	-0.224805	0.829776		Discard	23.859	24.3045	23.9152	24.1836	23.879	24.1233	23.8805	23.5792	23.7418
Glutathione S-transferase omega-1	P78417	GSTO1	12	-0.137679	0.691204		Discard	23.8406	23.7868	23.8627	24.0654	23.7196	23.9499	23.5845	23.6147	23.8871
Brain acid soluble protein 1	P80723	BASP1	8	0.0379219	0.0786956		Discard	23.1075	23.5146	23.9371	23.2811	23.4869	23.2753	23.6432	23.6221	23.4625
Cytochrome c	P99999	CYCS	5	0.0999638	0.0944247		Discard	21.9343	22.7086	23.399	22.7481	23.1342	22.5542	22.704	NaN	NaN
Clathrin heavy chain 1	Q00610	CLTC	49	0.201579	0.861464		Discard	23.6954	23.7498	23.8139	23.7645	24.1694	24.1906	23.9895	23.7623	23.6756
Protein SET;Protein SETSIP	Q01105;P0DME0	SET;SETSIP	5	-0.00274563	0.00527897		Discard	22.9039	22.915	23.3554	23.4924	23.3875	23.192	23.0954	22.9808	NaN
Serine/arginine-rich splicing factor 2;Serine/arginine-rich splicing factor 8	Q01130;Q9BRL6	SRSF2;SRSF8	4	0.49055	2.09604		Discard	21.4446	21.3108	21.5969	NaN	22.0047	22.0218	22.0304	21.7084	NaN
Fatty acid-binding protein, epidermal	Q01469	FABP5	11	0.11142	0.158338		Discard	25.0868	25.1307	25.3896	25.276	25.545	25.8495	24.4573	25.3512	25.4579
Adenylyl cyclase-associated protein 1	Q01518	CAP1	17	-0.427567	0.694077		Discard	23.2945	23.185	23.5072	23.748	22.0749	23.0439	23.0279	23.4077	23.4761
Nucleobindin-1	Q02818	NUCB1	8	-0.0841925	0.619294		Discard	21.595	21.6097	21.894	21.6779	21.6178	21.571	21.5987	21.6912	21.5711
60S ribosomal protein L6	Q02878	RPL6	7	0.170844	0.410229		Discard	22.2095	21.7736	21.9399	21.9136	22.1425	22.4572	22.4053	22.0047	21.6403
Tumor necrosis factor alpha-induced protein 2	Q03169	TNFAIP2	5	-0.410383	0.900529		Discard	20.8967	21.3953	21.625	21.0936	21.0194	20.2533	20.9005	21.2556	20.7827
14-3-3 protein eta	Q04917	YWHAH	10	-0.321089	1.28276		Discard	23.3636	23.5216	23.1303	23.2242	23.0872	23.225	22.9989	23.0185	22.6145
Proteasome activator complex subunit 1	Q06323	PSME1	9	-0.557119	1.3507		Discard	22.4294	22.3725	22.2433	22.0516	22.2194	22.1348	21.5066	21.3958	21.3288
Peroxiredoxin-1	Q06830	PRDX1	13	-0.397324	1.00169		Discard	25.8466	25.8175	25.7317	25.4641	25.6355	25.7658	25.299	24.8743	25.0137
60S ribosomal protein L18	Q07020	RPL18	6	0.223944	0.787091		Discard	21.9922	22.1809	22.1435	21.8743	22.382	22.3608	22.5945	21.9916	22.0295
Serine/arginine-rich splicing factor 4;Serine/arginine-rich splicing factor 6;Serine/arginine-rich splicing factor 5	Q08170;Q13247;Q13243	SRSF4;SRSF6;SRSF5	2	0.187565	0.468811		Discard	NaN	22.0043	22.5836	21.9456	22.3187	22.4177	22.5945	22.3796	22.1167
Galectin-3-binding protein	Q08380	LGALS3BP	11	0.300938	1.40863		Discard	22.8177	22.816	22.8993	22.7538	23.4515	23.0424	22.8876	23.2552	22.9764
Neuroblast differentiation-associated protein AHNAK	Q09666	AHNAK	24	0.247113	0.692701		Discard	21.4914	22.1513	22.2454	22.1817	22.1001	22.2301	22.5088	22.1447	22.3391
Chitotriosidase-1	Q13231	CHIT1	9	0.377187	1.86744		Discard	22.7029	22.3095	22.764	22.3931	22.95	22.9557	22.9475	22.7184	23.0262
Acid ceramidase;Acid ceramidase subunit alpha;Acid ceramidase subunit beta	Q13510	ASAH1	3	0.123007	0.169324		Discard	22.4966	22.48	23.1613	22.0666	22.6599	23.2601	22.2735	22.3499	22.8273
GDP-L-fucose synthase	Q13630	TSTA3	2	-0.156456	0.451539		Discard	NaN	20.6257	20.7405	20.3403	20.6654	20.4526	NaN	20.2059	20.3255
Coactosin-like protein	Q14019	COTL1	8	-0.316562	2.81267		Discard	24.8913	24.9015	24.9539	24.8099	24.716	24.6189	24.5038	24.421	24.6033
Interleukin-18	Q14116	IL18	4	-0.261339	1.37435		Discard	22.7291	22.5603	22.5351	22.6747	22.4829	22.2991	22.1159	22.3031	22.6163
Cytoplasmic dynein 1 heavy chain 1	Q14204	DYNC1H1	14	0.21705	1.03707		Discard	20.6315	20.5711	20.2355	20.793	20.8361	20.8424	20.6925	20.6767	20.8265
Fibroleukin	Q14314	FGL2	5	-0.125908	0.154354		Discard	21.9815	NaN	21.8549	21.8042	22.3602	NaN	21.4339	21.9945	21.2286
Major vault protein	Q14764	MVP	20	0.0429727	0.0436446		Discard	21.914	22.3003	22.085	22.1934	22.7213	22.7935	22.3983	21.5438	21.3739
LIM and SH3 domain protein 1	Q14847	LASP1	9	-0.187283	0.513548		Discard	22.6793	22.7086	22.7324	22.5843	22.7244	22.8796	22.4397	22.029	22.3715
Importin subunit beta-1	Q14974	KPNB1	8	-0.272349	0.949045		Discard	22.6669	22.7246	22.314	22.4852	22.395	22.6012	22.042	22.0129	22.3254
Plectin	Q15149	PLEC	53	0.215095	0.665944		Discard	21.5558	21.3745	21.3392	21.7963	21.9617	21.7843	21.9356	21.6321	21.3442
Syntaxin-binding protein 2	Q15833	STXBP2	2	0.019821	0.0373584		Discard	NaN	20.0593	20.7076	20.7854	20.7218	20.5201	20.5866	20.4025	20.4553
Zyxin	Q15942	ZYX	7	-0.16973	0.367589		Discard	22.1212	22.1878	21.6378	21.8679	22.1901	21.8982	21.9518	21.4018	21.4778
DNA damage-binding protein 1	Q16531	DDB1	6	-0.0784729	0.314245		Discard	21.1205	21.0292	21.2646	20.7127	20.943	20.9331	21.0488	20.9028	20.9388
Dihydropyrimidinase-related protein 2	Q16555	DPYSL2	10	-0.202512	0.671427		Discard	21.7677	22.0725	21.5868	21.6874	21.7083	21.6899	21.7694	21.5052	21.2078
Fascin	Q16658	FSCN1	9	-0.0873973	0.205021		Discard	22.6562	22.1476	22.2444	22.723	22.1055	22.3253	22.3505	22.2778	22.7179
Kynureninase	Q16719	KYNU	20	-0.00678215	0.0289639		Discard	23.7316	23.7952	23.9716	23.9129	23.7179	23.742	23.9287	23.8192	24.0224
Hydroxyacylglutathione hydrolase, mitochondrial	Q16775	HAGH	6	-0.483755	1.02939		Discard	22.9649	22.3727	22.2351	22.4359	22.2509	21.8925	21.5616	NaN	22.3685
UTP--glucose-1-phosphate uridylyltransferase	Q16851	UGP2	8	0.0408359	0.0937975		Discard	21.4176	21.8501	21.2384	21.8272	21.6898	21.7394	21.7804	21.3514	21.5597
Thioredoxin reductase 1, cytoplasmic	Q16881	TXNRD1	16	-0.00684023	0.0336816		Discard	23.8208	23.7303	23.907	23.6716	23.6303	23.7983	23.7199	23.8168	23.9128
Leucine-rich repeat flightless-interacting protein 1	Q32MZ4	LRRFIP1	8	-0.0872473	0.160743		Discard	21.7647	21.9514	22.0135	22.034	22.2732	21.8313	21.7884	21.2366	22.1388
Twinfilin-2	Q6IBS0	TWF2	5	-0.199756	0.496746		Discard	23.0638	22.7768	23.4801	23.1033	23.085	23.0829	22.6092	NaN	22.8479
Phostensin	Q6NYC8	PPP1R18	6	0.174244	0.40639		Discard	20.5085	20.8782	20.3384	20.5947	NaN	21.0581	20.5476	20.657	NaN
Phospholipase B-like 1;Phospholipase B-like 1 chain A;Phospholipase B-like 1 chain B;Phospholipase B-like 1 chain C	Q6P4A8	PLBD1	4	0.0220037	0.0268608		Discard	22.1255	21.8238	21.9011	NaN	22.4642	22.3759	21.3776	21.695	21.9479
Histone H3.2;Histone H3.1t;Histone H3.3;Histone H3.1	Q71DI3;Q16695;P84243;P68431	HIST2H3A;HIST3H3;H3F3A;HIST1H3A	5	0.0860139	0.0839969		Discard	22.7898	23.1014	22.9128	23.8168	22.5194	22.716	23.9339	23.2956	23.7411
Staphylococcal nuclease domain-containing protein 1	Q7KZF4	SND1	10	-0.145715	0.241353		Discard	21.422	21.5191	21.0513	21.1807	21.3657	21.8068	21.0463	20.6699	20.8491
Cytoplasmic FMR1-interacting protein 1;Cytoplasmic FMR1-interacting protein 2	Q7L576;Q96F07	CYFIP1;CYFIP2	4	-0.173328	0.425818		Discard	21.9256	21.8301	21.9383	21.4448	21.7804	21.3234	21.9441	21.744	21.2648
Fermitin family homolog 3	Q86UX7	FERMT3	13	-0.204226	0.890914		Discard	22.2875	22.1207	22.2855	22.5101	21.9992	22.3718	22.2128	21.9599	21.94
Cullin-associated NEDD8-dissociated protein 1	Q86VP6	CAND1	4	0.0481016	0.0695034		Discard	20.5348	20.6194	20.8259	20.9117	NaN	21.2693	20.6801	NaN	20.3638
Abl interactor 1;Abl interactor 2	Q8IZP0;Q9NYB9	ABI1;ABI2	4	-0.0237603	0.0584824		Discard	20.1722	20.6116	20.1657	20.1816	20.0874	20.4466	20.1125	20.3895	NaN
Leukocyte immunoglobulin-like receptor subfamily A member 3	Q8N6C8	LILRA3	5	0.44364	0.716419		Discard	21.3291	21.0596	20.5757	20.8304	NaN	21.619	21.7005	20.8574	NaN
Pleckstrin homology domain-containing family O member 2	Q8TD55;C9J4A7	PLEKHO2	4	-0.250438	1.63792		Discard	NaN	21.3779	21.3005	21.5716	21.1284	21.0843	21.235	21.3003	21.0832
Programmed cell death 6-interacting protein	Q8WUM4	PDCD6IP	8	-0.249141	0.938872		Discard	21.4001	21.3114	21.3622	21.2126	20.9062	21.1416	21.0157	20.8093	21.4893
Heat shock protein 105 kDa	Q92598	HSPH1	13	-0.0323014	0.103367		Discard	21.8961	21.6351	21.8057	21.8152	21.774	21.9653	21.9273	21.4593	21.6527
Myeloid-derived growth factor	Q969H8	MYDGF	6	0.499465	1.5449		Discard	22.8178	22.8166	22.6894	22.4382	22.6614	23.4777	23.385	23.1225	23.3033
EF-hand domain-containing protein D2	Q96C19	EFHD2	2	-0.243445	0.518003		Discard	20.8942	20.8195	20.8926	20.7694	20.5731	21.2675	20.7078	20.2193	20.2347
Aldose 1-epimerase	Q96C23	GALM	6	-0.220245	0.671026		Discard	23.2683	23.0127	22.9485	22.8679	23.1387	22.8067	22.8387	22.3628	22.8736
Ubiquitin thioesterase OTUB1	Q96FW1	OTUB1	3	0.20831	0.488169		Discard	21.3843	21.5253	21.4024	NaN	21.9164	21.7169	NaN	21.3037	NaN
Phosphoglucomutase-2	Q96G03	PGM2	11	-0.206035	1.17035		Discard	22.8048	22.8143	22.7106	22.6702	22.343	22.7643	22.6202	22.3798	22.6125
Cytosolic non-specific dipeptidase	Q96KP4	CNDP2	13	0.0298477	0.0857993		Discard	22.4491	22.7636	22.6395	22.564	22.7163	22.864	22.7944	22.3796	22.4152
Vacuolar protein sorting-associated protein 35	Q96QK1	VPS35	7	-0.157702	0.327659		Discard	21.051	20.8815	21.0213	21.182	20.538	21.505	20.93	20.5515	20.8567
Niban-like protein 1	Q96TA1	FAM129B	6	-0.316905	0.468008		Discard	21.9311	22.2217	21.5124	21.5424	NaN	22.1139	21.6686	21.18	20.9773
Proteasome subunit beta type-7	Q99436	PSMB7	3	-0.42454	1.25716		Discard	NaN	21.3346	21.8864	21.788	20.9373	21.5192	21.2084	21.3617	21.1991
26S proteasome non-ATPase regulatory subunit 1	Q99460	PSMD1	2	0.00336962	0.00624639		Discard	20.6303	20.69	20.4709	20.4912	21.1155	20.644	20.5611	20.3051	20.2441
Protein deglycase DJ-1	Q99497	PARK7	9	-0.0306137	0.067381		Discard	23.0898	23.3629	23.3016	23.4086	23.0608	23.6351	22.942	23.1559	23.5069
Synaptic vesicle membrane protein VAT-1 homolog	Q99536	VAT1	8	-0.0467998	0.122187		Discard	21.4625	21.4061	21.3215	21.6731	21.6833	21.5991	21.4515	21.0421	21.319
Aconitate hydratase, mitochondrial	Q99798	ACO2	6	-0.0286371	0.0596139		Discard	21.2309	21.4905	21.1294	21.6826	21.3219	21.3391	21.7903	21.1658	21.1563
Apolipoprotein L2	Q9BQE5	APOL2	2	-0.19502	1.03652		Discard	21.8936	NaN	22.1152	21.8355	NaN	21.879	21.7717	21.731	21.6306
Coronin-1B	Q9BR76	CORO1B	6	-0.368656	0.948512		Discard	21.9025	21.5744	21.4409	21.2892	20.9795	21.4403	21.1296	NaN	NaN
Thioredoxin domain-containing protein 17	Q9BRA2	TXNDC17	6	0.037039	0.0904486		Discard	22.3504	21.8395	22.1318	21.8251	21.9001	22.352	22.0861	21.8669	22.1638
Serine/threonine-protein phosphatase CPPED1	Q9BRF8	CPPED1	7	-0.413893	2.26688		Discard	23.9072	23.6419	23.5598	23.7212	23.3852	23.3187	23.3869	23.0107	23.3665
Protein Niban	Q9BZQ8	FAM129A	3	-0.154609	0.718193		Discard	20.6152	20.5493	20.6765	20.3802	20.5155	20.5639	20.2124	NaN	20.311
SH3 domain-binding glutamic acid-rich-like protein 3	Q9H299	SH3BGRL3	8	0.783144	1.50292		Discard	25.9115	25.949	25.4339	24.9066	26.9021	26.4637	25.9273	26.3603	26.0136
Aminopeptidase B	Q9H4A4	RNPEP	11	0.156095	0.339897		Discard	21.1092	21.8896	22.0051	21.5043	21.5464	22.0205	21.7582	21.7517	21.8388
Golgi-associated plant pathogenesis-related protein 1	Q9H4G4	GLIPR2	2	-0.0550417	0.487578		Discard	22.2662	22.0931	22.2678	22.2072	22.0885	22.1578	22.2654	22.1723	22.0837
Echinoderm microtubule-associated protein-like 4	Q9HC35	EML4	7	-0.114669	0.251665		Discard	NaN	21.2311	21.4814	21.4454	21.0944	21.7448	21.0708	21.3847	21.0617
Glyoxalase domain-containing protein 4	Q9HC38	GLOD4	5	-0.395287	0.932511		Discard	NaN	21.2862	21.4131	21.117	NaN	21.2332	20.4336	20.8876	20.9528
Protein FAM49B	Q9NUQ9	FAM49B	5	0.104114	0.498655		Discard	21.0263	20.9516	20.8185	20.9253	21.0045	21.1933	21.198	20.7708	21.0062
Dipeptidyl peptidase 3	Q9NY33	DPP3	9	-0.0307381	0.127595		Discard	21.9113	21.9439	22.0668	22.096	22.0298	21.7919	22.1747	21.8248	22.0476
Calmodulin-like protein 5	Q9NZT1	CALML5	10	-0.216554	0.226829		Discard	22.1415	21.751	21.6829	23.4722	22.2875	21.6978	21.9623	22.2966	21.9826
Cathepsin Z	Q9UBR2	CTSZ	8	0.0159083	0.0222525		Discard	24.3708	23.9699	23.8744	23.5483	24.4133	24.0126	23.3535	24.074	23.9304
Sedoheptulokinase	Q9UHJ6	SHPK	3	-0.333218	0.815008		Discard	20.9029	21.2295	20.9578	20.7764	NaN	20.7041	20.9289	20.2673	NaN
Dipeptidyl peptidase 2	Q9UHL4	DPP7	7	-0.0238485	0.0389017		Discard	21.4262	21.1122	21.5921	21.3178	21.1658	20.861	21.2324	21.8494	21.5826
Ena/VASP-like protein	Q9UI08	EVL	4	-0.233072	0.818192		Discard	21.7566	21.4061	21.2406	21.2965	21.0896	21.5272	21.2326	21.0094	21.1006
N-acetyl-D-glucosamine kinase	Q9UJ70	NAGK	8	0.0783767	0.219948		Discard	23.0175	22.4209	22.79	22.8143	23.0596	22.8456	22.9538	22.5783	22.7578
Proteasome activator complex subunit 2	Q9UL46	PSME2	8	-0.479885	0.920684		Discard	22.4832	22.5917	21.8554	22.466	22.2445	22.22	22.1053	21.2729	21.5032
Coronin-1C	Q9ULV4	CORO1C	10	-0.157158	0.295326		Discard	23.5159	23.3906	23.4931	23.8732	NaN	23.8577	23.6005	22.9836	23.2025
Protein kinase C and casein kinase substrate in neurons protein 2	Q9UNF0	PACSIN2	3	0.053442	0.153456		Discard	21.1214	20.7266	20.8361	NaN	NaN	20.9795	21.0247	20.8402	NaN
Proliferation-associated protein 2G4	Q9UQ80	PA2G4	3	-0.204113	0.342564		Discard	20.6661	20.5231	20.6094	20.9193	NaN	20.9578	20.4656	NaN	20.0026
Deoxynucleoside triphosphate triphosphohydrolase SAMHD1	Q9Y3Z3	SAMHD1	5	0.110833	0.234934		Discard	21.5007	NaN	21.128	21.2843	NaN	21.708	21.3305	NaN	21.2071
Talin-1	Q9Y490	TLN1	47	-0.0219327	0.075667		Discard	22.8804	23.0668	22.8693	23.0599	23.0826	23.0178	23.1333	22.7417	22.7605
Phosphoserine aminotransferase	Q9Y617	PSAT1	2	-0.459723	1.13374		Discard	21.6263	21.3944	20.8192	20.7752	20.645	20.4768	20.8756	20.491	20.9818

## Sheet: (3) LPS THP1vsJG23
Quantified proteins of the secretome of LPS/JG26 stimulated THP1 data set filtered according the following criteria: -At least 3 replicates in each group -no contaminant according the contaminants file in Andromeda - at least 2 unique peptides			Number of identified unique peptides per protein group	Difference between the mean of LFQ values of all biological replicates of LPS stimulated THP1 cells in the presence or absence of JG26 (see column I-T)	Minus log10 transformed p-value of two-sample T-test on log2 LFQ values between LPS stimulated THP1 in the presence or absence of JG26	Transmembrane proteins increased in stimulated THP1 cells versus JG26-treated THP-1 cells (p-value <0.05; difference > 0,3)	"Transmembrane" proteins according to Uniprot Keyword	Log2 transformed LFQ intensity values of stimulated with LPS THP1 (biological replicate 1: LPS_1)	Log2 transformed LFQ intensity values of stimulated with LPS THP1 (biological replicate 2: LPS_2)	Log2 transformed LFQ intensity values of stimulated with LPS THP1 (biological replicate 3: LPS_3)	Log2 transformed LFQ intensity values of stimulated with LPS THP1 (biological replicate 4: LPS_4)	Log2 transformed LFQ intensity values of stimulated with LPS THP1 (biological replicate 5: LPS_5)	Log2 transformed LFQ intensity values of stimulated with LPS THP1 (biological replicate 6: LPS_6)	Log2 transformed LFQ intensity values of stimulated with LPS and JG26 THP1 (biological replicate 1: LPS-JG_1)	Log2 transformed LFQ intensity values of stimulated with LPS and JG26 THP1 (biological replicate 2: LPS-JG_2)	Log2 transformed LFQ intensity values of stimulated with LPS and JG26 THP1 (biological replicate 3: LPS-JG_3)	Log2 transformed LFQ intensity values of stimulated with LPS and JG26 THP1 (biological replicate 4: LPS-JG_4)	Log2 transformed LFQ intensity values of stimulated with LPS and JG26 THP1 (biological replicate 5: LPS-JG_5)	Log2 transformed LFQ intensity values of stimulated with LPS and JG26 THP1 (biological replicate 6: LPS-JG_6)
Protein names	Protein Ids	Gene names	Peptides	Log LFQ difference	-Log(P-value)	Significant	Filter	LFQ intensity LPS_1	LFQ intensity LPS_2	LFQ intensity LPS_3	LFQ intensity LPS_4	LFQ intensity LPS_5	LFQ intensity LPS_6	LFQ intensity LPS-JG_1	LFQ intensity LPS-JG_2	LFQ intensity LPS-JG_3	LFQ intensity LPS-JG_4	LFQ intensity LPS-JG_5	LFQ intensity LPS-JG_6
HLA class I histocompatibility antigen, Cw-3 alpha chain;HLA class I histocompatibility antigen, Cw-2 alpha chain	A0A140T9M0;A0A140T9U0;A0A140T9W2;P04222;A0A1W2PNZ7;A0A140T9T1;P30501	HLA-C	10	2.43267	9.92586	+	Keep	21.0254	20.9518	20.8384	21.0129	21.226	20.9446	18.5809	18.4246	18.8539	18.5764	18.6354	18.3319
HLA class I histocompatibility antigen, A-2 alpha chain;HLA class I histocompatibility antigen, A-69 alpha chain;HLA class I histocompatibility antigen, A-33 alpha chain;HLA class I histocompatibility antigen, A-31 alpha chain;HLA class I histocompatibility antigen, A-68 alpha chain;HLA class I histocompatibility antigen, A-74 alpha chain;HLA class I histocompatibility antigen, A-32 alpha chain;H…	P01892;A0A140T913;A0A140T9X5;A0A140T955;A0A140T933;A0A140T9I0;A0A1W2PRT9;A0A1W2PPQ2;P10316;P16190;P16189;P01891;P30459;B0UXQ0;A0A140T975;A0A1W2PS39;Q9GJ45;A0A140T9Z6;A0A140T941;P10314;P30512;A0A1W2PQS8	HLA-A	12	2.57122	9.29889	+	Keep	21.7945	21.728	21.5076	21.592	21.9997	21.8086	19.217	18.7765	19.2814	19.2602	19.3602	19.1077
Amyloid beta A4 protein;N-APP;Soluble APP-alpha;Soluble APP-beta;C99;Beta-amyloid protein 42;Beta-amyloid protein 40;C83;P3(42);P3(40);C80;Gamma-secretase C-terminal fragment 59;Gamma-secretase C-terminal fragment 57;Gamma-secretase C-terminal fragment 50;C31	P05067-7;P05067-11;P05067-8;P05067-9;P05067;E9PG40;A0A0A0MRG2;P05067-3;P05067-4;P05067-5;P05067-6;P05067-10;H7C0V9	APP	25	1.80959	9.29833	+	Keep	23.1338	22.9935	23.017	23.0323	23.2887	23.0672	21.5465	21.3327	21.139	21.2702	21.2769	21.1097
Amyloid-like protein 2	Q06481-3;Q06481-6;Q06481;Q06481-4;Q06481-2;Q06481-5	APLP2	23	2.12664	9.20759	+	Keep	23.5694	23.4076	23.59	23.4229	23.456	23.4512	21.6238	21.4392	21.3188	21.5204	21.1968	21.0383
CD166 antigen	Q13740-2;Q13740;F5GXJ9	ALCAM	11	2.0786	8.82419	+	Keep	22.1521	22.2239	22.0191	22.0703	22.2423	22	20.1507	19.6893	20.136	19.8596	20.1032	20.2975
Hepatocyte growth factor receptor	P08581;P08581-2;P08581-3	MET	12	2.03698	8.63724	+	Keep	21.1183	20.8847	20.6431	21.2106	20.7597	20.982	18.7421	18.8039	19.0527	18.8954	18.8299	19.0525
Macrophage colony-stimulating factor 1 receptor	E9PEK4;P07333;P07333-2	CSF1R	13	1.17485	8.03573	+	Keep	22.8845	23.0669	22.8964	22.8818	22.9843	22.848	21.6809	21.7652	21.6434	21.6297	22.0229	21.7707
Aminopeptidase N	P15144	ANPEP	41	0.579862	7.14237	+	Keep	23.6257	23.6309	23.6371	23.7411	23.6633	23.5133	23.0685	23.1636	23.0021	23.0591	22.9569	23.082
Amphiregulin	D6RFX5;P15514	AREG	3	1.18878	6.86012	+	Keep	20.4766	20.4781	20.7813	20.3942	20.6256	20.5701	19.5067	19.3316	19.2172	19.6131	19.1374	19.3874
Sulfhydryl oxidase 1	O00391;O00391-2	QSOX1	14	0.470359	6.06876	+	Keep	22.0915	22.133	22.1336	22.2265	22.0433	22.0989	21.6794	21.4957	21.5967	21.7229	21.6929	21.717
Agrin;Agrin N-terminal 110 kDa subunit;Agrin C-terminal 110 kDa subunit;Agrin C-terminal 90 kDa fragment;Agrin C-terminal 22 kDa fragment	O00468-6;O00468-3;O00468-7;A0A494C0G5;O00468-5;O00468-4;O00468;A0A087X208;A0A494C1I6;O00468-2	AGRN	34	0.521319	5.73728	+	Keep	21.7397	21.8408	21.9858	21.8224	21.8466	21.8307	21.2407	21.4951	21.2934	21.2827	21.2313	21.3947
Tyrosine-protein kinase receptor UFO;Receptor protein-tyrosine kinase	P30530;P30530-2;M0R0W6	AXL	5	2.75494	4.95245	+	Keep	21.7121	22.3687	21.6886	20.5759	21.3051	22.2238	19.387	19.5692	18.6984	18.2708	19.0232	18.3958
CD44 antigen	P16070;P16070-17;H0Y5E4;H0YCV9;H0YD13;P16070-8;P16070-7;P16070-3;P16070-6;H0YDW7;P16070-4;P16070-5;P16070-9;P16070-14;P16070-16;P16070-10;P16070-11;P16070-13;P16070-12;P16070-18;P16070-15;H0Y2P0;E9PKC6;H0YDX6;P16070-19;Q86UZ1	CD44	5	1.65169	4.56954	+	Keep	23.6424	24.8204	24.0614	24.1868	24.3025	24.2202	22.1532	22.9149	22.1548	22.2503	22.9731	22.8772
Platelet endothelial cell adhesion molecule	A0A075B727;P16284-5;P16284-3;P16284-4;P16284-2;P16284-6;P16284;A0A075B728;A0A075B737	PECAM1	4	0.614153	4.16289	+	Keep	19.13	19.225	18.9523	19.27	18.9246	18.8181	18.3973	18.3061	18.3042	18.5299	18.4198	18.6777
Tumor necrosis factor;Tumor necrosis factor, membrane form;Intracellular domain 1;Intracellular domain 2;C-domain 1;C-domain 2;Tumor necrosis factor, soluble form	A0A140T922;P01375	TNF	5	1.10188	3.98019	+	Keep	22.0168	22.2854	21.8939	22.2701	22.6348	21.9711	21.1716	20.5209	21.5689	21.164	20.987	21.0483
Gamma-aminobutyric acid receptor subunit rho-1	P24046-3;P24046-2;P24046	GABRR1	1	1.73348	3.97198	+	Keep	22.61	22.5046	22.4915	NaN	22.6997	22.404	21.2274	20.1192	21.4005	NaN	20.4215	20.8738
Calsyntenin-1;Soluble Alc-alpha;CTF1-alpha	O94985-2;O94985;Q5SR54	CLSTN1	16	0.367121	3.24422	+	Keep	20.9746	20.948	20.8708	21.0355	21.05	21.1094	20.772	20.8429	20.4524	20.6431	20.6221	20.453
Intercellular adhesion molecule 5	Q9UMF0;K7EIL3	ICAM5	6	1.74991	3.186	+	Keep	19.3015	20.3075	18.9675	18.706	18.3006	19.1078	17.4548	17.2154	16.7936	NaN	17.8077	17.5546
Cation-independent mannose-6-phosphate receptor	P11717	IGF2R	6	0.648943	2.60868	+	Keep	19.9324	19.8148	NaN	19.7571	19.6418	19.506	19.0333	19.3669	19.3578	19.1077	19.1159	18.5074
Neuropilin-1	E7EX60;Q5T7F0;E9PEP6;O14786-3;O14786-2;O14786;Q5JWQ4;Q5JWQ6	NRP1	10	0.456168	2.0732	+	Keep	19.6735	19.8245	19.8401	19.7793	19.8906	20.2877	19.0018	19.2006	19.4753	19.6747	19.5665	19.6398
Immunoglobulin superfamily member 8	C9J8Z4;Q969P0-3;Q969P0	IGSF8	6	0.477581	1.58471	+	Keep	19.6961	19.1413	19.0927	19.5754	19.877	19.3694	18.392	18.9625	19.0548	19.3729	19.0584	19.0459
Integrin beta;Integrin beta-2	D3DSM0;A0A494C0X7;P05107;J3KNI6	ITGB2	4	0.267582	1.54285		Keep	19.6791	19.7061	20.0381	NaN	NaN	NaN	19.5188	19.5519	19.5658	19.607	19.6468	19.3507
Dystroglycan;Alpha-dystroglycan;Beta-dystroglycan	Q14118	DAG1	5	0.358822	1.26517		Keep	18.0718	NaN	18.67	NaN	NaN	18.5311	18.0232	NaN	17.9189	18.105	18.0342	18.246
Chloride intracellular channel protein 4	Q9Y696	CLIC4	2	0.197829	0.793833		Keep	NaN	19.2619	18.8109	18.9287	19.2097	18.8722	19.1233	18.9411	18.9696	18.6384	18.597	18.6437
Intercellular adhesion molecule 1	P05362;E7ESS4	ICAM1	9	0.0921933	0.566534		Keep	20.8026	21.0395	20.809	20.627	20.7965	21.1096	20.9131	20.7346	20.7862	20.7386	20.7693	20.6893
Chloride intracellular channel protein 1	O00299	CLIC1	12	-0.0356032	0.182162		Keep	22.0482	21.8082	21.8499	21.9852	22.1364	21.9863	21.9063	21.9012	22.2709	21.9012	21.9768	22.0712
Heparan sulfate glucosamine 3-O-sulfotransferase 3B1;Heparan sulfate glucosamine 3-O-sulfotransferase 3A1;Sulfotransferase	Q9Y662;Q9Y663;J3KSX5	HS3ST3B1;HS3ST3A1	11	-0.067331	0.145319		Keep	20.6017	20.7588	20.2955	20.5721	20.9847	20.5205	20.6763	21.2766	20.3608	20.2891	20.9577	20.5768
Vascular endothelial growth factor A	H3BLW8;A0A087X1L1;P15692-4;P15692-8;A0A087X0B2;A2A2V4;A0A0A0MTB2;P15692-11;P15692-15;J3KPA4;A0A0A0MSH7;A0A0A0MSI7;A0A0A0MSH5;A0A087WUD8;P15692-16;P15692-13;P15692-14;P15692-17;P15692;P15692-2;P15692-3;P15692-5	VEGFA	6	0.8304	4.02295		Discard	23.0111	22.807	22.7597	22.5648	22.8849	22.5739	22.007	22.162	21.6499	22.3102	21.8566	21.6332
Acyl-CoA-binding protein	B8ZWD1;A0A0A0MTI5;P07108;P07108-3;P07108-2;P07108-4;P07108-5	DBI	3	-1.98118	5.78402		Discard	18.9241	NaN	18.9115	19.4792	18.9667	18.9143	20.6321	20.9177	20.9032	21.0386	20.9937	21.6369
C-C motif chemokine 3;MIP-1-alpha(4-69)	P10147	CCL3	5	-1.96777	3.17719		Discard	23.589	23.3985	24.1883	24.1462	22.1323	24.0847	25.4696	24.6702	26.0342	25.9281	25.0368	26.2065
Lamin-B1	E9PBF6;P20700;A0A0D9SFE5	LMNB1	12	-1.77211	7.79818		Discard	19.9429	19.5355	19.3134	19.8745	19.696	19.6142	21.4684	21.6191	21.5457	21.3279	21.3839	21.264
Elongation factor 1-beta	P24534	EEF1B2	7	-1.72947	3.76049		Discard	19.2908	18.9581	18.9835	NaN	19.8282	20.0114	20.5047	21.1419	20.9398	20.9567	21.636	21.6842
Hepatoma-derived growth factor	P51858;P51858-2;P51858-3	HDGF	9	-1.4549	5.23571		Discard	20.5804	20.158	20.353	19.6244	20.3836	20.4125	21.8011	21.7274	21.4484	22.046	21.4199	21.7984
High mobility group protein B1;Putative high mobility group protein B1-like 1	Q5T7C4;P09429;B2RPK0	HMGB1;HMGB1P1	7	-1.43984	6.4764		Discard	19.4005	NaN	19.9013	19.6171	19.6922	19.6969	21.0926	21.1867	21.2028	21.1666	20.7459	21.2139
Fatty acid-binding protein, epidermal	Q01469;I6L8B7	FABP5	8	-1.38869	7.43821		Discard	21.4614	21.4168	21.4463	21.2677	21.6894	21.5671	22.887	23.0478	22.5662	23.0076	22.7574	22.9149
Glutathione S-transferase P	P09211;A8MX94	GSTP1	9	-1.36275	4.9338		Discard	19.9293	20.3322	20.2441	20.356	19.9755	20.3857	21.4946	21.2912	21.6311	21.1973	21.5516	22.2334
60 kDa heat shock protein, mitochondrial	P10809	HSPD1	22	-1.27744	6.23241		Discard	19.6897	19.2742	19.755	19.9816	19.7499	19.6331	20.8302	21.0199	20.8269	20.8741	20.9534	21.2437
Protein S100-A4	P26447	S100A4	2	-1.2653	4.09223		Discard	21.5224	22.0789	21.9312	21.2029	NaN	21.6199	23.142	23.2499	23.0796	22.5009	22.8397	22.8063
Thioredoxin	P10599;P10599-2	TXN	5	-1.20739	4.86661		Discard	22.5443	22.5432	22.9161	22.9282	22.27	22.8025	23.6126	24.1803	24.2276	23.6817	23.8853	23.6611
	P0DP25;P0DP24;P0DP23;H0Y7A7;E7ETZ0;E7EMB3;Q96HY3;M0QZ52;G3V361	CALM2;CALM1;CALM3	8	-1.20669	5.60805		Discard	22.0817	22.1302	22.3046	21.8653	21.641	22.1299	23.2197	23.597	23.1549	23.3038	23.0567	23.0608
Actin, alpha skeletal muscle;Actin, alpha cardiac muscle 1;Actin, gamma-enteric smooth muscle;Actin, aortic smooth muscle	P68133;P68032;P63267;P62736;A6NL76	ACTA1;ACTC1;ACTG2;ACTA2	16	-1.17028	5.04245		Discard	23.1541	22.5913	22.5729	22.9494	22.8552	22.8292	23.7974	23.6661	24.1619	23.8099	24.2353	24.3032
Nuclear transport factor 2	P61970;H3BRV9	NUTF2	5	-1.09595	2.51244		Discard	20.9618	20.5647	21.0754	20.969	NaN	20.6912	21.1261	21.6691	22.7344	21.6991	22.0612	22.4004
Proteasome subunit alpha type-5	P28066	PSMA5	7	-1.08939	3.52272		Discard	19.9958	19.7128	19.6662	20.1865	20.0197	19.5377	21.0278	21.0869	20.1894	21.3031	20.7344	21.3135
60S acidic ribosomal protein P2	P05387;H0YDD8	RPLP2	2	-1.06975	2.63724		Discard	20.4583	20.6782	21.0594	20.9352	20.5583	20.9396	21.9583	20.8264	22.0786	22.6527	21.6474	21.8842
X-ray repair cross-complementing protein 6	P12956;B1AHC9;P12956-2	XRCC6	13	-1.06847	6.0246		Discard	19.1287	19.465	19.3933	19.1616	19.3654	19.2871	20.4326	20.4937	20.49	20.1752	20.5732	20.0473
Glucosidase 2 subunit beta	K7ELL7;P14314-2;P14314;K7EPW7	PRKCSH	6	-1.04665	3.65564		Discard	18.7952	19.0831	18.9175	18.7907	NaN	NaN	19.8214	19.8766	20.4265	19.5164	19.9061	20.1126
Vinculin	P18206;P18206-2	VCL	13	-1.00886	2.984		Discard	19.2981	19.09	18.3602	18.2116	19.0763	19.2952	19.7197	19.8069	19.9566	19.7381	20.3847	19.7785
Hsc70-interacting protein;Putative protein FAM10A4;Putative protein FAM10A5	P50502;H7C3I1;Q3KNR6;Q8IZP2;Q8NFI4;F6VDH7	ST13;ST13P4;ST13P5	7	-0.964994	4.3553		Discard	21.1401	20.9128	20.3948	20.6069	20.9209	20.9332	21.9339	21.5871	22.0645	21.4821	21.7985	21.8326
Protein disulfide-isomerase A6	Q15084-3;Q15084;Q15084-4;Q15084-5;Q15084-2	PDIA6	6	-0.886573	2.31626		Discard	20.3239	19.9336	20.2847	NaN	20.2399	19.7436	20.4177	20.6943	21.5047	21.1787	20.6242	21.5306
DNA damage-binding protein 1	F5GY55;Q16531	DDB1	8	-0.866608	2.94244		Discard	19.2707	19.0527	19.7095	19.294	18.9621	19.4846	19.7292	19.7357	20.19	20.325	20.7354	20.2579
Eukaryotic translation initiation factor 5A-1;Eukaryotic translation initiation factor 5A;Eukaryotic translation initiation factor 5A-2;Eukaryotic translation initiation factor 5A-1-like	P63241;P63241-2;I3L397;I3L504;F8WCJ1;C9J7B5;C9J4W5;Q9GZV4;Q6IS14	EIF5A;EIF5A2;EIF5AL1	6	-0.859844	1.54361		Discard	19.6719	19.5796	19.1201	19.4255	NaN	20.558	21.3447	20.8313	19.7978	20.7476	20.2763	20.1874
Urokinase plasminogen activator surface receptor	Q03405;M0R0H5;M0QYR6;M0R1I2;Q03405-2;Q03405-3;M0R2E9;M0QX27;M0R0Y4	PLAUR	6	-0.853872	0.894847		Discard	21.8446	22.2334	24.3711	22.7596	22.2394	21.9948	23.9255	22.3714	24.6131	23.7832	22.6392	23.2338
Macrophage migration inhibitory factor	P14174	MIF	2	-0.850332	1.48688		Discard	NaN	22.8719	23.9281	22.598	NaN	NaN	23.4414	24.1497	23.8981	24.2123	23.9579	24.2386
10 kDa heat shock protein, mitochondrial	P61604;B8ZZL8;B8ZZ54	HSPE1	5	-0.823587	2.76358		Discard	19.6378	19.5505	19.8571	19.8897	20.7138	19.7058	20.6553	21.1021	20.834	20.53	20.6441	20.5307
Phosphoserine aminotransferase	Q9Y617;Q9Y617-2	PSAT1	8	-0.821054	2.34961		Discard	19.0976	19.1094	18.7546	NaN	19.6104	NaN	19.9518	19.6987	20.176	19.8429	20.461	19.6538
T-complex protein 1 subunit eta	Q99832;Q99832-3;Q99832-4;Q99832-2	CCT7	22	-0.816416	3.82392		Discard	19.7973	20.0918	19.9714	19.6405	19.8188	20.1866	20.2942	20.8997	20.9953	20.5113	20.8451	20.8593
C-C motif chemokine 5;RANTES(3-68);RANTES(4-68)	P13501	CCL5	4	-0.814253	4.14265		Discard	20.8398	20.8	20.8329	20.8874	21.0642	21.3079	21.7636	22.1175	21.625	21.8381	21.4125	21.8609
Protein arginine N-methyltransferase 1	E9PKG1;Q99873-2;Q99873-3;Q99873;Q99873-5;E9PIX6	PRMT1	9	-0.813986	2.88978		Discard	19.2511	19.1334	18.4765	18.6042	19.239	19.2946	19.642	19.8157	19.7205	19.495	20.2653	19.9442
Lactoylglutathione lyase	Q04760-2;Q04760	GLO1	9	-0.813563	5.70473		Discard	22.0376	22.38	22.0493	22.0236	22.2293	22.2016	23.0087	22.6823	23.0407	23.0682	22.9431	23.0598
Protein deglycase DJ-1	Q99497;K7ELW0;K7EN27	PARK7	10	-0.799792	4.77982		Discard	21.1844	20.9433	21.1876	21.0742	21.1981	21.0473	22.2066	22.039	21.6768	21.8319	21.619	22.0603
Ras GTPase-activating-like protein IQGAP1	P46940;A0A0J9YXZ5	IQGAP1	17	-0.791991	4.34731		Discard	19.3708	19.3468	19.4188	19.186	18.9367	19.5937	20.169	19.9668	19.8558	20.1733	20.3492	20.0907
Peptidyl-prolyl cis-trans isomerase A;Peptidyl-prolyl cis-trans isomerase A, N-terminally processed;Peptidyl-prolyl cis-trans isomerase	P62937;P62937-2;F8WE65;C9J5S7	PPIA	12	-0.780012	5.3704		Discard	24.6383	24.3985	24.205	24.158	24.159	24.3113	25.109	25.0989	25.1443	25.2012	24.8941	25.1027
Rho GDP-dissociation inhibitor 2	P52566;H0YGX7;F5H3P3;F5H6Q0	ARHGDIB	6	-0.777403	5.99099		Discard	19.9122	19.9068	19.864	19.6402	19.921	19.8531	20.8329	20.5944	20.5895	20.6832	20.3863	20.6754
Exportin-1	O14980;C9IZS4;C9JQ02;C9JV99;C9J673;C9JKM9	XPO1	5	-0.772971	1.66165		Discard	17.6365	18.2275	18.1058	NaN	NaN	NaN	18.2547	18.8403	19.1219	18.3037	19.1504	18.9063
Elongation factor 1-delta	P29692;P29692-3;E9PK01;P29692-2;E9PRY8;P29692-4;E9PQZ1;A0A087X1X7;H0YE58;H0YE72	EEF1D	9	-0.76968	3.3125		Discard	20.1724	20.2908	20.0501	20.9233	19.9644	20.0609	21.1568	21.0456	21.0725	21.0413	20.7994	20.9642
Beta-hexosaminidase;Beta-hexosaminidase subunit alpha	H3BS10;H3BP20;P06865;H3BU85;H3BTD4	HEXA	6	-0.764542	1.34871		Discard	20.4613	20.0657	18.6904	NaN	NaN	20.1099	20.8351	20.5364	20.8029	20.4979	20.42	20.4859
Programmed cell death 6-interacting protein	Q8WUM4;Q8WUM4-2	PDCD6IP	9	-0.76018	2.8489		Discard	18.7065	18.2514	17.6126	18.1258	18.2114	18.4893	18.9628	18.7391	19.0207	19.2693	18.7816	19.1846
Putative heat shock protein HSP 90-beta 2	Q58FF8	HSP90AB2P	8	-0.749115	1.06585		Discard	20.0776	20.2968	20.3993	20.4736	20.7388	20.4419	20.8218	20.3815	22.9611	21.2779	20.5495	20.9308
Cystatin-B	P04080;A0A1W2PQG6	CSTB	7	-0.735745	4.98249		Discard	21.9768	22.3054	22.0184	21.8804	21.9986	21.8903	22.7744	22.9189	22.6555	22.5589	22.9459	22.6308
Rho GDP-dissociation inhibitor 1	J3KTF8;J3QQX2;P52565;J3KRE2;J3KRY1;P52565-2	ARHGDIA	5	-0.730702	5.51835		Discard	19.3157	19.49	NaN	19.2411	19.3386	19.197	20.0554	19.8305	20.1273	20.134	20.1503	19.9857
Proteasome subunit alpha type-4;Proteasome subunit alpha type;Proteasome subunit beta type	P25789;H0YMZ1;H0YN18;H0YL69;H0YMI6;H0YMA1;P25789-2;H0YKT8	PSMA4	7	-0.719224	2.75735		Discard	19.7645	NaN	19.9893	20.1398	20.3015	20.0834	20.618	20.904	20.8825	20.6923	20.3063	21.2465
Beta-hexosaminidase subunit beta;Beta-hexosaminidase subunit beta chain B;Beta-hexosaminidase subunit beta chain A	P07686;Q5URX0;H0YA83	HEXB	6	-0.693767	2.42407		Discard	20.0486	19.9572	19.3078	20.1385	19.2899	20.0973	20.7543	20.6614	20.2718	20.3393	20.3075	20.6675
Thioredoxin domain-containing protein 17	Q9BRA2;I3L0K2;I3L3M7;I3L2R6	TXNDC17	4	-0.670123	2.85491		Discard	NaN	19.7409	19.052	19.2825	19.2099	19.3608	19.8735	19.9132	19.8305	19.8835	20.4495	20.0458
Metalloproteinase inhibitor 1	Q5H9A7;P01033;H0Y789	TIMP1	13	-0.670093	3.86425		Discard	26.1969	26.3946	26.1601	26.3596	26.3365	26.2801	26.7238	26.5958	27.0303	27.0373	27.3169	27.0443
Translationally-controlled tumor protein;TPT1-like protein	Q5W0H4;A0A0B4J2C3;P13693;J3KPG2;E9PJF7;P13693-2;Q56UQ5	TPT1	6	-0.66814	2.21855		Discard	20.4947	20.5728	21.2988	20.9818	20.9483	20.8483	20.956	21.191	21.9185	21.7477	21.6495	21.6908
Phosphatidylethanolamine-binding protein 1;Hippocampal cholinergic neurostimulating peptide	P30086	PEBP1	8	-0.661145	3.18786		Discard	20.4195	21.1179	20.9593	20.913	20.7852	20.9303	21.2026	21.674	21.7392	21.7423	21.3653	21.3686
C-C motif chemokine 1	P22362	CCL1	2	-0.659758	1.14669		Discard	19.5044	18.7996	NaN	NaN	NaN	18.9268	19.7747	18.9302	20.2963	19.9669	19.5666	19.8854
Cystatin-C	P01034	CST3	3	-0.655501	4.39598		Discard	21.4532	21.4098	21.1932	21.199	21.287	21.3964	21.8319	22.366	21.9554	21.9016	21.8171	21.9997
F-actin-capping protein subunit alpha-1	P52907	CAPZA1	8	-0.632289	2.93051		Discard	21.2547	21.1886	21.1248	20.8182	20.6994	20.7324	21.2914	21.3133	21.7427	21.8634	21.7447	21.6562
Nuclear autoantigenic sperm protein	Q5T624;P49321-2;P49321;P49321-3;E9PRH9;H0YF33;P49321-4;H0YDS9	NASP	5	-0.62614	2.03169		Discard	NaN	19.8464	19.1384	19.2008	19.2885	19.4751	20.5263	20.1766	19.9458	19.8849	19.5143	20.0481
Peroxiredoxin-6	P30041	PRDX6	7	-0.615017	3.1357		Discard	19.5007	19.7176	20.1371	19.812	19.4828	19.4801	20.0915	20.3288	20.2346	20.2464	20.6229	20.2963
CTP synthase 1;CTP synthase	P17812;A0A3B3IRI2;A0A3B3IRQ8;A0A3B3ITF6;B4E1E0;P17812-2;A0A3B3ITB8	CTPS1	14	-0.603779	3.42569		Discard	19.3464	19.6447	19.6797	19.7888	19.992	19.9519	20.3194	20.1397	20.4919	20.352	20.1966	20.5267
Prosaposin;Saposin-A;Saposin-B-Val;Saposin-B;Saposin-C;Saposin-D	P07602;C9JIZ6;P07602-2;P07602-3;Q5BJH1	PSAP	30	-0.595396	5.70563		Discard	25.5475	25.4946	25.7493	25.7331	25.8234	25.6127	26.1852	26.2257	26.1978	26.3372	26.366	26.2212
Tubulin alpha-1B chain;Tubulin alpha-4A chain	P68363;P68363-2;P68366-2;P68366	TUBA1B;TUBA4A	17	-0.593791	2.36375		Discard	20.4248	20.5394	20.9381	20.4495	19.8792	20.4532	20.9076	21.0304	20.7287	21.3072	21.0707	21.2025
Cofilin-1	P23528;G3V1A4;E9PK25;E9PP50;E9PQB7	CFL1	9	-0.591664	5.25897		Discard	22.556	22.8769	22.8314	22.84	22.8074	22.915	23.4357	23.5633	23.3218	23.2811	23.3218	23.4531
Heterogeneous nuclear ribonucleoproteins A2/B1	P22626;P22626-2;A0A087WUI2	HNRNPA2B1	16	-0.586243	4.41775		Discard	22.5036	22.3187	22.5627	22.3776	22.667	22.7854	23.2347	23.2163	23.1873	23.075	23.0596	22.9595
Cathepsin S	P25774;P25774-2	CTSS	14	-0.570836	2.96425		Discard	22.3524	22.2954	22.5769	22.4205	22.543	22.9589	22.8046	23.0253	23.2109	23.002	23.1596	23.3697
78 kDa glucose-regulated protein	P11021	HSPA5	27	-0.570782	4.49764		Discard	21.2474	21.2697	21.2349	21.2005	21.4044	21.6038	21.8297	21.9065	21.7748	21.8537	21.8914	22.1296
Histone-binding protein RBBP4;Histone-binding protein RBBP7	Q09028;Q09028-3;Q09028-2;Q09028-4;Q16576-2;Q16576;E9PC52;H0YF10;H0YDK2;H0YCT5;Q5JP02	RBBP4;RBBP7	8	-0.562097	2.88323		Discard	NaN	21.0579	21.3469	21.0334	20.8573	21.0789	21.6559	21.3896	21.612	21.994	21.7428	21.4276
Heat shock 70 kDa protein 1B;Heat shock 70 kDa protein 1A	A0A0G2JIW1;P0DMV9;P0DMV8;P0DMV8-2;V9GZ37	HSPA1B;HSPA1A	26	-0.554591	4.99257		Discard	21.7549	21.5969	21.9398	21.8914	21.8164	21.7936	22.1675	22.3686	22.2875	22.3623	22.5048	22.4297
Malate dehydrogenase, mitochondrial;Malate dehydrogenase	P40926;P40926-2;G3XAL0	MDH2	13	-0.550719	2.16239		Discard	20.7752	20.762	20.0608	20.5637	20.6888	20.35	21.1836	20.6482	21.4798	21.1007	20.9065	21.186
Ubiquitin-like modifier-activating enzyme 1	P22314-2;P22314	UBA1	11	-0.548434	2.04027		Discard	20.2326	20.6622	20.1624	19.8827	19.6409	20.4293	20.6865	20.5202	20.5023	20.9398	20.6974	20.9545
X-ray repair cross-complementing protein 5	P13010	XRCC5	7	-0.542674	1.66777		Discard	19.896	20.1768	20.4724	19.8479	19.1115	19.8243	20.2952	20.2076	20.559	20.5537	20.3214	20.6481
Histidine--tRNA ligase, cytoplasmic	P12081;P12081-4;P12081-2;P12081-3;B4DDD8;B4E1C5;B3KWE1;E7ETE2	HARS	6	-0.53472	3.77701		Discard	19.6968	19.5254	19.2189	19.6305	19.2954	19.4234	20.1092	19.9029	19.9127	19.9557	19.9194	20.1988
Cullin-associated NEDD8-dissociated protein 1	Q86VP6;Q86VP6-2;A0A0C4DGH5	CAND1	9	-0.53118	1.51631		Discard	19.8223	19.6458	19.8569	19.7833	19.1528	20.5868	20.1768	20.4967	20.3281	20.1096	20.2023	20.7216
Peroxiredoxin-1	Q06830;A0A0A0MSI0;A0A0A0MRQ5	PRDX1	15	-0.527224	4.86117		Discard	23.3091	23.3243	23.3672	23.1537	23.3016	23.391	24.0654	23.7765	23.6884	23.8745	23.7056	23.9
Nucleolin	P19338;H7BY16	NCL	19	-0.526753	4.01564		Discard	22.4861	22.6183	22.7612	22.4098	22.8145	22.8196	23.3133	23.1721	23.1758	23.2914	23.0427	23.0748
Activated RNA polymerase II transcriptional coactivator p15	P53999	SUB1	5	-0.509944	2.10786		Discard	19.4747	19.3805	19.9563	19.648	19.5667	19.9129	20.0109	20.6179	19.8992	20.2721	20.3412	19.8575
DNA-(apurinic or apyrimidinic site) lyase;DNA-(apurinic or apyrimidinic site) lyase, mitochondrial	P27695;G3V5Q1;G3V3M6;H7C4A8	APEX1	7	-0.503971	1.01476		Discard	19.6169	NaN	19.5379	20.3044	19.6032	20.5047	20.5762	19.9385	21.0191	20.3663	19.8902	20.7141
C-C motif chemokine 4-like;C-C motif chemokine 4;MIP-1-beta(3-69)	Q8NHW4;P13236;A0A0G2JLY3;Q8NHW4-2	CCL4L1;CCL4	2	-0.503353	1.229		Discard	20.2029	20.107	19.6612	20.1212	NaN	19.7849	20.8659	19.9813	21.0631	20.715	20.2974	19.9501
CD109 antigen	Q6YHK3-2;Q6YHK3;Q6YHK3-4;Q6YHK3-3	CD109	11	-0.494498	1.60895		Discard	19.6613	20.6545	19.7731	19.8601	20.0285	19.5739	20.2578	20.8812	20.4829	20.2918	20.3067	20.2979
Endoplasmin	P14625	HSP90B1	9	-0.494379	0.885349		Discard	19.5408	19.4427	19.7682	NaN	18.6557	NaN	19.3073	19.6902	20.3074	19.6608	19.6693	20.4422
Procollagen-lysine,2-oxoglutarate 5-dioxygenase 1	Q02809;Q02809-2	PLOD1	11	-0.485846	2.29256		Discard	19.5107	19.5296	19.2553	19.4437	18.8906	19.4851	19.7036	19.606	20.2395	19.9144	19.7295	19.8372
C-C motif chemokine 3-like 1;LD78-beta(3-70);LD78-beta(5-70)	P16619	CCL3L1	5	-0.485769	1.43656		Discard	24.1749	24.3115	25.1813	24.3878	24.7205	24.9257	25.103	24.7752	25.5344	24.9977	24.8318	25.3742
Heterogeneous nuclear ribonucleoprotein A1;Heterogeneous nuclear ribonucleoprotein A1, N-terminally processed;Heterogeneous nuclear ribonucleoprotein A1-like 2	F8W6I7;P09651-3;P09651-2;P09651;F8VZ49;Q32P51;F8VTQ5;A0A2R8Y4L2;F8VYN5	HNRNPA1;HNRNPA1L2	13	-0.483755	4.08478		Discard	21.2441	21.381	21.1554	21.2426	21.5289	21.2841	21.7383	21.6005	21.8176	21.9368	21.7128	21.9325
Heterogeneous nuclear ribonucleoprotein Q	O60506-4;O60506-3;O60506-2;O60506;B7Z645;O60506-5;F6UXX1	SYNCRIP	14	-0.481294	1.40264		Discard	19.7971	20.1089	20.5384	19.758	20.6831	20.8794	20.7415	20.6587	20.6848	20.68	20.8201	21.0676
Interferon-induced GTP-binding protein Mx1;Interferon-induced GTP-binding protein Mx1, N-terminally processed	P20591;F8W8T1	MX1	9	-0.475142	1.75547		Discard	19.134	19.5185	19.3132	19.3473	19.3787	19.3794	19.8143	19.2447	19.6689	19.97	19.784	20.44
6-phosphogluconate dehydrogenase, decarboxylating	P52209-2;P52209;K7EPF6	PGD	19	-0.472413	3.88963		Discard	21.7685	21.5782	21.8914	22.1234	21.9653	21.911	22.283	22.4242	22.3185	22.3796	22.304	22.3631
Nucleosome assembly protein 1-like 1	P55209;F8W118;H0YIV4;F5H4R6;F8W0J6;B7Z9C2;F8W543;F8VV59;F8VY35;F8VXI6;F8VUX1;F8W020;H0YHC3;H0YH88;P55209-3;P55209-2;F8VVB5;F8VRJ2	NAP1L1	4	-0.471462	1.0749		Discard	19.2858	19.5487	19.4417	NaN	19.7981	19.9379	20.413	19.3809	20.5284	19.6516	19.9738	20.4958
Macrophage-capping protein	P40121-2;P40121;E7ENU9	CAPG	7	-0.467829	2.04099		Discard	NaN	20.5472	20.7164	20.4287	20.7533	20.4305	21.3807	20.5938	21.1899	21.1205	20.835	21.1384
Peptidyl-prolyl cis-trans isomerase B	P23284	PPIB	14	-0.46283	3.95474		Discard	23.0573	23.0884	22.7876	22.9181	22.935	22.9461	23.5923	23.5455	23.3731	23.4635	23.1758	23.3594
Platelet-derived growth factor subunit A	H7BYW6;P04085-2;P04085	PDGFA	3	-0.44665	1.31097		Discard	19.6469	20.1265	20.1345	20.051	19.8529	20.6835	20.8194	20.6204	20.2131	20.7623	20.2307	NaN
Rab GDP dissociation inhibitor beta	P50395;P50395-2;Q5SX87	GDI2	24	-0.444864	5.12278		Discard	21.1843	21.1682	21.3262	21.3038	21.2052	21.2117	21.4884	21.6133	21.7758	21.7661	21.6773	21.7478
Actin-related protein 2/3 complex subunit 2	O15144	ARPC2	7	-0.441107	2.26656		Discard	20.4087	20.7152	20.0841	20.3194	20.4446	20.2161	20.9684	20.7658	20.6345	20.6772	20.6263	21.1625
Heterogeneous nuclear ribonucleoproteins C1/C2	P07910;G3V2Q1;G3V4C1;B2R5W2;P07910-2;B4DY08;G3V4W0;G3V576;G3V251;G3V575;B4DSU6;G3V555;G3V3K6;G3V5X6;P07910-4;G3V4M8	HNRNPC	5	-0.437928	1.65552		Discard	20.2813	20.4378	19.9734	20.3857	20.0643	NaN	20.4717	20.3252	21.1969	20.5604	20.7479	20.6965
Interleukin enhancer-binding factor 2	B4DY09;Q12905;X6R6Z1	ILF2	5	-0.437078	1.57029		Discard	20.2677	19.6183	20.3215	20.0525	19.7097	20.1234	20.6013	20.6519	20.1423	20.0346	20.7588	20.5266
Heterogeneous nuclear ribonucleoprotein D0	H0Y8G5;Q14103-3;Q14103;H0YA96;D6RAF8;Q14103-4;Q14103-2;D6RD83;D6RF44	HNRNPD	7	-0.436861	3.51209		Discard	20.3103	20.3902	20.3072	20.4388	20.7394	20.4969	20.7486	20.8163	20.9231	20.9179	20.8189	21.079
High mobility group protein B2	P26583;D6R9A6	HMGB2	5	-0.434392	2.04746		Discard	19.5532	19.3381	19.1991	18.7338	19.2993	19.1842	19.7448	19.5528	19.7907	19.8385	19.3366	19.6507
Protein S100-A8;Protein S100-A8, N-terminally processed	P05109	S100A8	4	-0.425827	0.964152		Discard	20.6135	20.275	20	20.6472	NaN	19.844	21.027	20.8868	20.196	21.0478	20.9214	20.1317
Polyubiquitin-C;Ubiquitin;Ubiquitin-60S ribosomal protein L40;Ubiquitin;60S ribosomal protein L40;Ubiquitin-40S ribosomal protein S27a;Ubiquitin;40S ribosomal protein S27a;Polyubiquitin-B;Ubiquitin	P0CG48;F5GYU3;Q96C32;Q5PY61;J3QKN0;F5GXK7;F5H747;F5H388;B4DV12;F5H265;F5H2Z3;F5H6Q2;J3QTR3;J3QS39;P62987;P62979;P0CG47;M0R2S1;M0R1M6;Q49A90;A0A2R8Y422;M0R1V7	UBC;UBB;RPS27A;UBA52	5	-0.424532	2.7415		Discard	23.8576	23.8361	23.9483	23.5629	23.8414	23.6968	24.1604	24.2305	23.9875	24.0117	24.4042	24.496
Annexin A5;Annexin	P08758;D6RBL5;E9PHT9;D6RBE9	ANXA5	16	-0.423287	3.80054		Discard	22.4865	22.5869	22.3593	22.4154	22.2964	22.6589	22.7806	22.9381	23.0006	22.8014	22.797	23.0253
Interleukin-1 receptor antagonist protein	P18510-4;P18510-2;P18510;P18510-3	IL1RN	5	-0.421612	1.40953		Discard	23.8564	23.8413	24.0261	23.7742	23.7989	23.891	24.7375	24.855	24.3021	23.8681	23.8978	24.0571
Plastin-2	P13796	LCP1	39	-0.419006	4.78073		Discard	21.9372	22.0807	22.0498	22.0585	22.0236	22.2119	22.5026	22.5777	22.5266	22.4342	22.3016	22.533
Protein SET;Protein SETSIP	Q01105-2;A0A0C4DFV9;Q01105-3;Q01105-4;Q01105;A0A087X027;P0DME0	SET;SETSIP	7	-0.415622	0.934904		Discard	20.8152	21.0215	22.1084	21.8957	21.7116	22.1642	22.0648	22.2525	21.9521	22.1764	21.8325	21.932
Adenylate kinase 2, mitochondrial;Adenylate kinase 2, mitochondrial;Adenylate kinase 2, mitochondrial, N-terminally processed	F8W1A4;P54819-3;P54819-5;P54819-2;P54819;F8VZG5;G3V213;F8VY04;P54819-4;P54819-6	AK2	6	-0.409325	2.05113		Discard	19.6793	19.4279	19.3909	19.5698	NaN	19.8861	19.7123	20.2821	19.8727	19.9156	20.1306	20.0874
Calreticulin	P27797;K7EJB9	CALR	12	-0.407254	1.95724		Discard	22.4214	21.8547	22.3756	22.1444	22.5109	22.4253	23.0613	22.6214	22.5018	22.7712	22.5251	22.695
40S ribosomal protein S12	P25398	RPS12	5	-0.406621	1.56794		Discard	19.7177	19.6125	19.7805	19.3789	19.5859	19.9525	20.1372	20.2071	19.4657	20.1738	20.0262	20.4577
Proteasome subunit alpha type-3	P25788-2;P25788	PSMA3	7	-0.379136	3.36695		Discard	20.7419	20.7616	20.9502	20.7152	20.711	20.6819	21.1397	21.0508	21.3725	21.2655	20.9852	21.023
Interleukin enhancer-binding factor 3	Q12906-7;Q12906-6;Q12906;Q12906-3;Q12906-2;Q12906-4;Q12906-5	ILF3	9	-0.378596	1.532		Discard	19.7933	18.8196	19.5999	19.4006	19.2795	19.5578	20.0312	19.7435	19.6388	19.6839	19.7941	19.8308
Eukaryotic translation initiation factor 2 subunit 1	H0YJS4;G3V4T5;P05198	EIF2S1	3	-0.372536	1.18988		Discard	18.5966	18.7782	18.1967	NaN	NaN	NaN	18.8396	18.6188	18.8535	19.1539	18.7663	19.1462
Galectin-1	P09382	LGALS1	9	-0.368679	3.39084		Discard	22.4717	22.15	22.4303	22.2431	22.1726	22.3298	22.6794	22.6491	22.6348	22.8104	22.4853	22.7505
Gelsolin	P06396-2;A0A0A0MS51;A0A0A0MT01;P06396-4;P06396-3;P06396	GSN	20	-0.364205	3.14472		Discard	21.965	21.8179	21.8923	22.0288	22.0134	22.1737	22.4035	22.3795	22.2748	22.5043	22.1043	22.4099
Talin-1	Q9Y490	TLN1	36	-0.360817	1.54847		Discard	20.5719	20.1784	20.594	20.4757	20.2169	21.0491	20.9254	20.6829	20.9571	21.062	20.8731	20.7504
Platelet-activating factor acetylhydrolase IB subunit alpha	I3L3N5;P43034;P43034-2	PAFAH1B1	2	-0.359587	1.01564		Discard	19.0221	NaN	NaN	NaN	18.8067	19.5392	19.2927	NaN	19.6641	19.5919	19.4834	19.3791
Heat shock protein HSP 90-alpha	P07900;P07900-2	HSP90AA1	38	-0.351479	3.09612		Discard	22.3742	22.3811	22.494	22.4556	22.1893	22.3286	22.61	22.639	22.8773	22.5963	22.6717	22.9374
Annexin A1;Annexin	P04083;Q5T3N1	ANXA1	5	-0.350711	1.57417		Discard	20.1454	20.102	19.8396	19.5814	19.7287	20.2508	20.1596	20.4252	20.6024	20.1264	20.0982	20.3405
Transgelin-2	P37802;X6RJP6;P37802-2	TAGLN2	18	-0.348229	2.06886		Discard	22.842	22.8136	22.8305	22.9016	22.7089	23.1226	22.8294	23.1036	23.2624	23.4447	23.3116	23.3568
Stress-induced-phosphoprotein 1	P31948;P31948-3;P31948-2	STIP1	22	-0.333613	1.31034		Discard	21.5076	22.1691	21.9986	22.2808	22.4586	21.9773	22.2734	22.1728	22.6279	22.3793	22.4714	22.4688
Annexin A2;Annexin;Putative annexin A2-like protein	P07355;P07355-2;H0YN42;H0YMU9;H0YMD0;H0YM50;A6NMY6;H0YKS4;H0YMM1;H0YNP5	ANXA2;ANXA2P2	15	-0.317598	1.30557		Discard	20.8496	20.7812	20.8906	21.0816	20.3163	20.6699	20.8356	20.9337	21.0289	21.1941	21.0095	21.4931
Protein disulfide-isomerase	P07237;H7BZ94;H0Y3Z3	P4HB	26	-0.315561	3.8224		Discard	22.2611	22.4633	22.505	22.3217	22.416	22.547	22.7812	22.6183	22.6959	22.7667	22.7254	22.82
T-complex protein 1 subunit theta	P50990;P50990-2;P50990-3	CCT8	25	-0.314369	1.2923		Discard	21.462	21.4602	21.9796	21.2428	21.3751	21.3934	21.5397	21.735	21.9118	22.2062	21.6307	21.776
Heat shock 70 kDa protein 13	P48723	HSPA13	10	-0.308422	1.20542		Discard	20.1193	20.6564	20.7225	20.3456	20.1667	19.8722	20.4735	20.7535	20.4541	20.6301	20.8232	20.5989
14-3-3 protein epsilon	P62258;P62258-2	YWHAE	17	-0.30458	2.72956		Discard	24.6959	24.5705	24.4939	24.6476	24.6255	24.731	24.9475	24.633	24.9816	25.0864	25.0083	24.9349
Alpha-enolase	P06733;A0A2R8Y6G6;P06733-2	ENO1	28	-0.303608	2.31917		Discard	24.1692	24.0537	23.9574	24.3017	24.3133	24.0714	24.5003	24.2507	24.5453	24.5022	24.2775	24.6124
Carbonic anhydrase 2	P00918	CA2	12	-0.301923	2.37106		Discard	22.6432	22.4511	22.3747	22.5988	22.3421	22.5975	23.0655	22.8307	22.8729	22.6969	22.7032	22.6497
Puromycin-sensitive aminopeptidase;Puromycin-sensitive aminopeptidase-like protein	E9PLK3;P55786;P55786-2;A6NEC2	NPEPPS;NPEPPSL1	7	-0.291477	1.2882		Discard	18.763	NaN	18.7121	18.5127	18.3932	18.2687	18.7931	18.5135	19.0817	18.8202	19.051	18.6689
Catalase	P04040	CAT	8	-0.285323	1.46502		Discard	NaN	19.6686	19.3581	19.371	19.7886	19.4822	19.7914	19.9879	19.5319	19.7109	20.0528	19.8392
Acidic leucine-rich nuclear phosphoprotein 32 family member A	H0YN26;P39687	ANP32A	8	-0.28497	2.17179		Discard	21.8612	21.7944	22.0513	21.8912	22.1778	21.7406	22.0941	22.2405	22.1282	22.3037	22.0815	22.3781
Heat shock 70 kDa protein 4	P34932;A0A087WYC1;A0A087WTS8	HSPA4	20	-0.282268	1.54883		Discard	20.1705	19.9587	20.2994	20.3558	20.1935	20.2406	20.3903	20.1489	20.7536	20.7462	20.4033	20.4699
L-lactate dehydrogenase B chain;L-lactate dehydrogenase	P07195;A0A3B3IS95;A8MW50;C9J7H8	LDHB	17	-0.281026	2.28508		Discard	21.7133	21.7532	21.7519	21.5422	21.6499	21.6333	22.1016	22.2357	21.8409	21.9189	21.7994	21.8335
Heat shock protein HSP 90-beta	P08238	HSP90AB1	42	-0.270759	3.35355		Discard	24.7799	24.8461	24.9099	24.7176	25.042	24.8024	25.1018	25.0809	25.0706	25.1947	25.0746	25.1999
Transaldolase	P37837;F2Z393	TALDO1	12	-0.26517	3.55085		Discard	20.5241	20.5989	20.7309	20.6475	20.6012	20.7099	20.8576	21.002	20.9829	20.7981	20.8066	20.9564
Heat shock cognate 71 kDa protein	P11142;E9PKE3;P11142-2;E9PNE6;E9PN89	HSPA8	34	-0.242483	3.20979		Discard	23.8716	23.9545	23.9574	23.8458	23.9052	23.9758	24.091	24.199	24.0922	24.1804	24.0516	24.351
Fructose-bisphosphate aldolase A;Fructose-bisphosphate aldolase	P04075;J3KPS3;P04075-2;H3BQN4	ALDOA	27	-0.233939	2.05272		Discard	24.0883	24.0684	23.9976	24.045	24.091	24.0478	24.3974	24.0393	24.4085	24.3807	24.0974	24.4185
Clathrin heavy chain;Clathrin heavy chain 1	A0A087WVQ6;Q00610-2;Q00610	CLTC	40	-0.220101	1.95406		Discard	20.8132	20.9073	20.9078	20.8451	20.7028	20.7619	21.2105	20.9507	20.8252	21.0999	21.2013	20.9711
Insulin-like growth factor-binding protein 3	A6XND1;A6XND0;P17936;P17936-2;B3KWK7;H0Y5K2;H0Y485	IGFBP3	16	0.201585	1.84959		Discard	25.918	25.93	25.8209	25.714	25.6976	25.8864	25.6121	25.4889	25.4715	25.7103	25.8143	25.6603
Cathepsin L1;Cathepsin L1 heavy chain;Cathepsin L1 light chain	P07711;Q5T8F0	CTSL	17	0.201632	2.73121		Discard	24.5065	24.56	24.731	24.5864	24.6844	24.7191	24.4232	24.4505	24.545	24.4117	24.428	24.3191
14-3-3 protein gamma;14-3-3 protein gamma, N-terminally processed	P61981	YWHAG	13	0.212797	2.51462		Discard	21.1444	20.9832	20.8971	20.9396	20.9815	20.8614	20.9012	20.7956	20.7148	20.755	20.7374	20.6264
C-X-C motif chemokine;Interleukin-8;MDNCF-a;Interleukin-8;IL-8(5-77);IL-8(6-77);IL-8(7-77);IL-8(8-77);IL-8(9-77)	C9J4T6;P10145	CXCL8	9	0.216532	1.82575		Discard	25.9755	25.9108	25.7082	25.9131	26.0543	25.6977	25.7465	25.5529	25.7194	25.6514	25.5106	25.7796
Moesin	P26038	MSN	35	0.235166	2.42045		Discard	22.9733	23.027	22.8598	22.8733	23.0187	22.732	22.8561	22.6747	22.5971	22.7383	22.5948	22.612
Actin, cytoplasmic 2;Actin, cytoplasmic 2, N-terminally processed	P63261;I3L3I0;I3L1U9;I3L4N8	ACTG1	30	0.246205	4.57779		Discard	25.8239	25.8068	25.8973	25.806	25.9349	25.781	25.6007	25.6382	25.6812	25.5293	25.5541	25.5692
Transketolase	P29401;P29401-2;A0A0B4J1R6	TKT	32	0.255154	1.33179		Discard	24.1608	24.0701	24.1058	23.9036	24.1515	23.7933	24.1117	23.5688	23.871	23.9078	23.4924	23.7024
Coronin-1A;Coronin	P31146;H3BRY3	CORO1A	18	0.257902	1.59203		Discard	21.6554	21.6103	21.7306	21.505	22.0665	21.901	21.5843	21.2952	21.3875	21.6261	21.5454	21.483
Granulins;Acrogranin;Paragranulin;Granulin-1;Granulin-2;Granulin-3;Granulin-4;Granulin-5;Granulin-6;Granulin-7	P28799;K7EQ05;P28799-3;P28799-2;K7EKL3	GRN	10	0.265355	1.40766		Discard	22.3395	22.4916	22.5076	22.1571	22.3395	22.1161	22.3626	22.1606	21.8534	22.199	21.7878	21.9959
T-complex protein 1 subunit delta	P50991;P50991-2	CCT4	14	0.266499	1.2794		Discard	20.844	20.7965	20.9203	20.6294	21.1528	20.6327	20.6964	20.2132	20.3794	20.6873	20.5978	20.8026
Alpha-actinin-4	O43707;O43707-2	ACTN4	44	0.285303	1.84623		Discard	21.3006	21.2929	21.15	21.3072	21.4822	21.3055	21.3951	21.037	20.7899	20.9404	21.0812	20.8829
Fibronectin;Anastellin;Ugl-Y1;Ugl-Y2;Ugl-Y3	P02751;P02751-3;P02751-15;P02751-7;P02751-17;P02751-14;P02751-8;P02751-6;P02751-11;P02751-10;P02751-5;P02751-9;P02751-13;P02751-4;P02751-12	FN1	112	0.287939	2.91285		Discard	25.4902	25.6121	25.5982	25.5027	25.694	25.5405	25.4927	25.3027	25.1299	25.3905	25.2248	25.1696
Thrombospondin-1	P07996;P07996-2	THBS1	39	0.305727	3.52218		Discard	23.5859	23.5455	23.715	23.6268	23.7165	23.7729	23.1963	23.3873	23.4073	23.265	23.3764	23.4959
Ezrin	E7EQR4;P15311	EZR	24	0.356673	1.75221		Discard	20.3136	20.2817	20.2205	20.3881	20.7949	20.3556	19.9552	19.8569	20.4907	19.9455	19.9372	20.0289
Nucleoside diphosphate kinase;Nucleoside diphosphate kinase B;Putative nucleoside diphosphate kinase	Q32Q12;P22392-2;J3KPD9;E7ERL0;P22392;O60361	NME1-NME2;NME2;NME1;NME2P1	12	0.368449	2.59763		Discard	23.4206	23.167	23.0322	23.3066	23.303	23.1994	22.8944	22.5972	22.8059	23.0376	22.7895	23.0934
Actin-related protein 2/3 complex subunit 3	O15145	ARPC3	3	0.370583	1.67108		Discard	20.9946	20.8405	20.8242	21.1358	20.5316	20.4056	20.5817	20.5676	20.3758	20.5306	20.0893	20.3639
Splicing factor, proline- and glutamine-rich	P23246;P23246-2	SFPQ	5	0.379282	1.82798		Discard	18.2236	18.726	18.4001	18.7602	NaN	18.5135	18.2329	18.0518	18.0702	18.5033	17.9895	18.0249
Prothymosin alpha;Prothymosin alpha, N-terminally processed;Thymosin alpha-1	B8ZZQ6;P06454-2;P06454;B8ZZA1;B8ZZW7;H7C2N1	PTMA	4	0.387369	1.18843		Discard	21.9503	21.9606	22.1825	21.8585	22.1066	22.1161	22.1125	21.8256	21.083	21.9787	21.7372	21.1137
Lysosomal alpha-mannosidase;Lysosomal alpha-mannosidase A peptide;Lysosomal alpha-mannosidase B peptide;Lysosomal alpha-mannosidase C peptide;Lysosomal alpha-mannosidase D peptide;Lysosomal alpha-mannosidase E peptide	O00754-2;O00754	MAN2B1	32	0.401608	4.45126		Discard	22.5232	22.4363	22.3761	22.5409	22.6693	22.5723	22.1096	22.1953	22.0943	21.9583	22.2289	22.122
Pro-cathepsin H;Cathepsin H mini chain;Cathepsin H;Cathepsin H heavy chain;Cathepsin H light chain	A0A087X0D5;P09668;A0A3B3IRM7	CTSH	9	0.404542	3.24513		Discard	20.9571	20.962	21.0691	21.2685	21.0665	21.1344	20.6854	20.405	20.6036	20.8066	20.6644	20.8653
Fascin	Q16658	FSCN1	11	0.410949	4.26446		Discard	20.8042	20.8711	20.9635	20.7151	20.6664	20.7317	20.508	20.3024	20.2212	20.4188	20.4113	20.4244
Serine/arginine-rich splicing factor 2;Serine/arginine-rich splicing factor 8	J3QL05;J3KP15;Q01130-2;Q01130;Q9BRL6-2;Q9BRL6	SRSF2;SRSF8	2	0.414575	1.99058		Discard	20.5359	19.8286	20.1255	19.9135	NaN	20.0684	19.6739	19.6664	19.6475	19.7578	19.6535	NaN
Transforming growth factor-beta-induced protein ig-h3	Q15582;H0Y8L3	TGFBI	27	0.417233	3.1009		Discard	22.4398	22.2525	22.0805	22.3354	22.2075	22.1702	21.757	21.7768	21.6096	21.9127	22.1264	21.8001
Galectin-3-binding protein	Q08380	LGALS3BP	22	0.45888	5.30499		Discard	23.1313	23.0936	23.2176	23.3943	23.2471	23.2529	22.7098	22.7445	22.6841	22.7746	22.8864	22.7841
Neuroserpin	Q99574	SERPINI1	7	0.463631	2.33154		Discard	19.6845	19.8688	19.244	19.9186	19.4638	19.5921	19.3767	19.0111	19.0311	19.2149	19.3787	18.9775
Histone H3;Histone H3.2;Histone H3.1t;Histone H3.3;Histone H3.1;Histone H3.3C	K7EK07;Q71DI3;Q16695;P84243;P68431;K7EMV3;B4DEB1;K7ES00;Q6NXT2;K7EP01	H3F3B;HIST2H3A;HIST3H3;H3F3A;HIST1H3A;H3F3C	5	0.473977	2.96195		Discard	22.077	22.1969	22.1836	22.1023	22.1282	22.2053	21.6411	21.9796	21.4	21.5831	21.9792	21.4664
Ubiquitin-conjugating enzyme E2 N	P61088;F8VSD4;F8VV71;F8VZ29;F8VQQ8	UBE2N	4	0.476533	2.37539		Discard	20.0344	20.0668	20.0273	19.7865	20.1572	19.989	19.7808	19.2349	19.6671	19.5558	19.1271	19.8364
Proteasome subunit beta type-2	P49721	PSMB2	5	0.477186	3.26883		Discard	20.1318	20.0136	19.8561	19.7703	NaN	19.7702	19.1748	19.5056	19.4397	19.6035	19.4094	19.4542
Granulysin	B4E3H9;H0YDW8;P22749-2;P22749	GNLY	2	0.521516	3.67205		Discard	20.5004	20.356	20.1707	20.2807	20.4506	20.2823	19.9509	19.8602	19.5176	20.0538	19.8386	19.6905
Phosphoglycerate mutase 1;Phosphoglycerate mutase 2	P18669;P15259	PGAM1;PGAM2	12	0.534805	3.77783		Discard	22.9124	23.0219	22.5923	22.9348	22.8434	22.5316	22.1447	22.2656	22.4192	22.2266	22.1979	22.3738
Superoxide dismutase [Cu-Zn]	P00441;H7BYH4	SOD1	6	0.542057	3.85389		Discard	22.9756	22.8953	23.1646	23.0344	23.2521	22.9749	22.7764	22.6005	22.3808	22.5153	22.5131	22.2585
Collagen alpha-1(VI) chain	A0A087X0S5;P12109	COL6A1	50	0.548583	5.14373		Discard	25.5925	25.659	25.5101	25.7083	25.7605	25.5154	25.2088	24.9322	24.9577	25.2066	25.1191	25.0298
Proteasome subunit alpha type-1	F5GX11;P25786;P25786-2	PSMA1	5	0.568006	3.93737		Discard	21.7787	22.0854	21.537	21.7636	21.7417	21.9675	21.2483	21.1219	21.3278	21.1039	21.2319	21.432
Collagen alpha-2(VI) chain	P12110;P12110-3;P12110-2	COL6A2	25	0.56833	4.5958		Discard	22.9138	22.8027	22.9787	22.6824	22.9734	22.9881	22.4416	22.375	22.1902	22.3922	22.4371	22.0931
Cathepsin Z	Q9UBR2	CTSZ	14	0.598797	3.86254		Discard	22.817	22.6725	22.6978	22.4572	22.7579	22.6329	22.3373	22.3045	21.8175	22.0478	22.0496	21.8858
Matrilysin	P09237	MMP7	6	0.609271	3.1967		Discard	20.5292	20.8626	20.9812	21.005	20.8503	20.712	20.1762	19.8403	20.4654	20.4344	20.3464	20.022
Phosphoribosylformylglycinamidine synthase	O15067	PFAS	5	0.609617	1.96863		Discard	19.8762	19.3191	19.6294	19.7732	18.9217	19.5808	18.8084	19.4132	18.824	18.9652	19.021	18.4108
C-type lectin domain family 11 member A	Q9Y240;V9H0X6	CLEC11A	16	0.621118	5.31445		Discard	22.9708	22.9812	22.8773	22.6553	23.0873	22.864	22.3761	22.3974	22.1683	22.2447	22.2256	22.297
Growth/differentiation factor 15	Q99988	GDF15	6	0.649165	1.3055		Discard	21.4438	21.2361	20.9809	20.881	21.1989	20.2332	20.1162	21.1762	20.1236	19.5307	20.772	20.3601
Eukaryotic initiation factor 4A-I;Eukaryotic initiation factor 4A-II;Eukaryotic initiation factor 4A-II, N-terminally processed	P60842;J3QL43;P60842-2;J3KTB5;J3QR64;J3KT12;Q14240-2;Q14240;E7EQG2;J3QS69;J3QLN6;J3KS25;J3QKZ9	EIF4A1;EIF4A2	8	0.668318	1.95998		Discard	20.5985	20.8878	21.7598	21.1132	20.4455	20.6903	20.1575	19.8306	20.46	20.3396	20.3528	20.3446
Protein S100;Protein S100-A6	R4GN98;P06703	S100A6	4	0.687193	4.5181		Discard	21.9831	22.0634	22.0378	21.9281	22.2792	21.8959	21.706	21.4072	21.2272	21.2689	21.2142	21.2409
Lipoprotein lipase	P06858	LPL	8	0.688843	1.34066		Discard	20.5402	20.5975	19.8974	20.0152	19.7444	19.2284	18.8716	19.8677	19.1027	18.9384	20.107	19.0028
Histone H2B type 1-L;Histone H2B type 1-N;Histone H2B type 2-F;Histone H2B type F-S;Histone H2B type 1-K;Histone H2B type 1-D;Histone H2B type 1-C/E/F/G/I;Histone H2B type 1-H;Histone H2B;Histone H2B type 1-M;Histone H2B type 1-J;Histone H2B type 1-O;Histone H2B type 1-B;Histone H2B type 2-E;Histone H2B type 3-B;Histone H2B type 1-A	Q99880;Q99877;Q5QNW6-2;P57053;O60814;P58876;P62807;Q5QNW6;Q93079;U3KQK0;Q99879;P06899;P23527;P33778;Q16778;Q8N257;Q96A08	HIST1H2BL;HIST1H2BN;HIST2H2BF;H2BFS;HIST1H2BK;HIST1H2BD;HIST1H2BC;HIST1H2BH;HIST1H2BM;HIST1H2BJ;HIST1H2BO;HIST1H2BB;HIST2H2BE;HIST3H2BB;HIST1H2BA	5	0.691102	3.68508		Discard	23.7142	23.5129	24.0861	23.6259	23.8755	24.1463	23.1169	22.9643	23.048	23.4266	23.1396	23.1188
Histone H2A type 2-C;Histone H2A type 1-C;Histone H2A type 1-D;Histone H2A type 1-B/E;Histone H2A type 3;Histone H2A type 2-A;Histone H2A type 1;Histone H2A type 1-J;Histone H2A type 1-H;Histone H2A.J;Histone H2A type 1-A;Histone H2A;Histone H2AX;Histone H2A.Z;Histone H2A.V	A0A0U1RRH7;Q16777;Q93077;P20671;A0A0U1RR32;P04908;Q7L7L0;Q6FI13;P0C0S8;Q99878;Q96KK5;Q9BTM1;Q96QV6;Q9BTM1-2;A0A3B3IS11;H0YFX9;P16104;P0C0S5;Q71UI9-2;Q71UI9;A0A494C189;C9J0D1	HIST2H2AC;HIST1H2AC;HIST1H2AD;HIST1H2AB;HIST3H2A;HIST2H2AA3;HIST1H2AG;HIST1H2AJ;HIST1H2AH;H2AFJ;HIST1H2AA;H2AFX;H2AFZ;H2AFV	4	0.737804	3.84713		Discard	23.4145	23.2588	23.1471	23.1388	23.4546	23.2814	22.9464	22.6076	22.1491	22.501	22.6926	22.3719
T-complex protein 1 subunit gamma	P49368;B4DUR8;P49368-2	CCT3	18	0.756286	4.54096		Discard	20.7867	20.5709	21.1198	20.6359	20.8421	20.5789	20.1009	19.7918	19.9428	20.0795	19.8949	20.1866
Histone H4	P62805	HIST1H4A	12	0.781918	4.85359		Discard	23.4298	23.3445	23.4909	23.2809	23.3917	23.2691	22.622	22.8056	22.3087	22.4994	22.886	22.3938
Heat shock protein beta-1	P04792;F8WE04	HSPB1	5	0.813418	3.25149		Discard	20.1883	19.9401	20.471	20.5434	20.6851	20.2527	19.7646	19.6511	19.2631	19.5765	19.8502	19.0945
Monocyte differentiation antigen CD14;Monocyte differentiation antigen CD14, urinary form;Monocyte differentiation antigen CD14, membrane-bound form	P08571;D6RFL4	CD14	17	0.831637	3.0592		Discard	22.6567	22.927	23.0103	22.3743	22.1052	22.6911	21.6477	21.6055	22.3318	21.6558	21.7213	21.8127
Prostaglandin-H2 D-isomerase	P41222;H0Y5A1;Q5SQ11	PTGDS	4	0.833836	3.58869		Discard	20.7388	20.8967	21.1083	21.5848	21.0802	20.9126	20.2278	20.2697	20.0285	20.575	19.9251	20.2923
Serglycin	P10124	SRGN	8	0.87586	3.23626		Discard	23.3022	23.4114	23.2077	23.4322	23.8138	23.2456	22.7479	22.2975	22.9443	22.8655	22.2628	22.0399
Nicotinate-nucleotide pyrophosphorylase [carboxylating]	Q15274;C9JCJ5	QPRT	4	0.931705	3.14062		Discard	19.1252	19.47	19.4708	19.3498	NaN	NaN	18.475	18.1116	18.6326	18.9332	18.1751	18.2057
Deoxyuridine 5-triphosphate nucleotidohydrolase, mitochondrial	H0YNW5;H0YKC5;P33316-2;P33316;H0YMM5;A0A0C4DGL3;H0YNJ9;H0YKI0;H0YMP1	DUT	5	0.938415	4.95353		Discard	19.1692	19.0983	19.0754	18.9844	19.2733	19.3263	18.5908	17.8145	18.1206	18.2851	18.3072	18.1781
Eukaryotic translation initiation factor 3 subunit A	Q14152-2;Q14152	EIF3A	5	1.03786	3.90713		Discard	19.4153	19.2599	19.4153	NaN	19.8458	19.348	18.7268	18.4443	17.9797	18.7663	18.2915	18.3054
Dedicator of cytokinesis protein 7	Q96N67-4;Q96N67-3;Q96N67-5;Q96N67-2;Q96N67-6;Q96N67;A0A0C4DGY6;A0A0U1RRC1;A0A0U1RQJ5;A0A1B0GVW2;A0A1B0GUE9;Q96N67-7	DOCK7	2	1.0592	2.13779		Discard	24.7854	24.8436	24.5618	NaN	24.6696	24.553	24.2602	23.5286	NaN	23.7798	23.9847	22.5642
Meteorin-like protein	Q641Q3;Q641Q3-2	METRNL	6	1.12364	4.6076		Discard	20.5472	20.4045	19.8667	20.3529	19.9841	20.0151	19.5477	19.1289	18.984	18.8786	19.0383	18.8511
Apolipoprotein E	P02649;H0Y7L5;E9PEV4;E7ERP7	APOE	24	1.14215	7.41495		Discard	22.5439	22.386	22.1944	22.3511	22.5954	22.3079	21.3604	21.1526	21.2554	21.3873	21.0945	21.2757
Retinol-binding protein 4;Plasma retinol-binding protein(1-182);Plasma retinol-binding protein(1-181);Plasma retinol-binding protein(1-179);Plasma retinol-binding protein(1-176)	Q5VY30;P02753	RBP4	3	1.3062	4.22263		Discard	21.2298	NaN	21.3313	21.4397	21.397	21.3813	19.9649	19.8436	19.8398	20.6788	19.5859	20.3847
Stanniocalcin-1	P52823;P52823-2	STC1	4	1.33585	5.71078		Discard	18.9425	18.8396	18.8837	18.6937	19.2537	18.5866	17.6225	17.2379	17.7946	17.7241	17.577	17.2286
Interleukin-11	P20809	IL11	3	1.5357	2.73701		Discard	NaN	21.0305	20.4901	20.3446	NaN	NaN	NaN	19.1143	NaN	19.0784	NaN	19.0655
Semaphorin-7A	O75326;O75326-2;F5GYX3	SEMA7A	19	4.03501	5.33403		Discard	21.3752	21.2935	21.4029	21.4313	21.5084	21.2934	17.5994	17.3664	17.8001	15.162	18.1875	17.9792
Heterogeneous nuclear ribonucleoprotein U	A0A1W2PP35;A0A1W2PPS1;Q00839-2;Q00839;Q5RI18;A0A1X7SBS1	HNRNPU	3	-0.395109	0.901471		Discard	19.1379	19.1979	19.8401	19.4026	18.9401	19.2459	18.9962	19.3104	19.9485	19.9409	20.352	19.5872
Beta-galactosidase	P16278-3;P16278;E7EQ29;P16278-2	GLB1	6	-0.385588	0.638905		Discard	18.6218	NaN	18.7429	NaN	18.7844	NaN	18.4753	18.7161	19.8597	19.0589	19.1371	19.3646
60S acidic ribosomal protein P1	P05386	RPLP1	2	-0.338805	0.544168		Discard	19.1382	19.181	19.9369	19.1974	20.2533	20.6608	19.9074	20.1718	20.03	20.2272	NaN	19.9973
Peptidyl-prolyl cis-trans isomerase;Peptidyl-prolyl cis-trans isomerase H	C9JQD4;O43447;H0YEL5;O43447-2	PPIH	5	-0.326842	0.967023		Discard	19.0407	19.2213	18.7589	18.9312	18.4759	18.139	19.3125	18.967	19.3209	19.0339	18.7486	19.1452
Protein disulfide-isomerase A4	P13667	PDIA4	13	-0.32089	0.71442		Discard	19.8984	18.8698	19.134	19.2109	19.3641	19.4809	20.4386	19.8241	19.2051	19.5757	19.3396	19.5004
Hypoxanthine-guanine phosphoribosyltransferase	P00492	HPRT1	4	-0.309992	0.607869		Discard	19.4558	19.6535	19.2288	19.9243	19.0001	19.5787	19.014	NaN	20.0311	19.5411	20.143	20.1886
Actin-related protein 2/3 complex subunit 4	F8WCF6;P59998;F8WDD7;A0A0A6YYG9;P59998-3;P59998-2;H7C0A3	ARPC4-TTLL3;ARPC4	5	-0.299668	0.708958		Discard	20.4419	20.5737	20.8499	20.9266	20.8786	21.1416	20.4113	21.8473	21.0408	21.0882	21.2564	20.9662
Vasodilator-stimulated phosphoprotein	P50552	VASP	6	-0.282522	0.583371		Discard	18.5908	NaN	19.4447	NaN	NaN	19.016	19.3028	18.9138	19.3218	19.2997	19.7702	19.1898
Nidogen-1	P14543-2;P14543	NID1	14	-0.271732	1.21156		Discard	20.2725	20.1507	20.6416	19.8084	20.0443	20.4736	20.5196	20.4679	20.326	20.6106	20.5782	20.5191
N-acetylglucosamine-6-sulfatase	H7C3P4;F6S8M0;P15586-2;P15586;F5H4C6;H0YFA9	GNS	10	-0.269918	1.0581		Discard	20.0352	20.4334	20.6742	20.5341	20.376	20.6707	20.4298	20.5006	20.7538	20.7831	20.7222	21.1538
T-complex protein 1 subunit alpha	P17987;E7EQR6;E7ERF2;F5H282	TCP1	19	-0.265394	0.961468		Discard	21.1416	20.6722	20.1848	20.4469	20.7131	20.3222	20.8575	21.0247	20.8708	20.8589	20.585	20.8763
Costars family protein ABRACL	Q9P1F3	ABRACL	3	-0.257189	0.19026		Discard	21.0851	23.4028	22.1992	21.3738	20.9446	21.993	22.5049	23.0446	22.4298	22.2513	22.0652	20.2457
Leukemia inhibitory factor	P15018	LIF	6	-0.248395	0.957256		Discard	19.2654	19.8005	19.4963	19.5363	19.1622	19.7038	19.741	20.1628	19.5392	19.5852	19.8816	19.5451
Nucleophosmin	P06748-2;P06748;P06748-3	NPM1	12	-0.240705	1.13853		Discard	22.6849	23.0836	23.0654	23.0182	23.3044	22.749	23.2058	23.1707	23.4174	23.3731	23.2771	22.9056
Phosphoglycerate kinase 1	P00558;P00558-2	PGK1	24	-0.237565	1.36748		Discard	22.8238	22.9218	22.7223	22.8157	22.8674	22.7169	23.0821	22.6987	23.0817	23.3794	22.8714	23.1799
Nicotinamide phosphoribosyltransferase	P43490;A0A0C4DFS8	NAMPT	9	-0.229184	0.844935		Discard	18.8786	18.703	19.3568	19.4254	18.8859	NaN	19.3571	19.4782	19.1978	19.3386	19.1425	19.1605
Serine/threonine-protein phosphatase 2A 65 kDa regulatory subunit A alpha isoform	P30153;B3KQV6	PPP2R1A	10	-0.227522	0.586131		Discard	20.083	20.068	20.961	20.5612	20.7274	20.7525	21.1664	20.3272	20.8538	20.7157	20.8552	20.6
Proteasome activator complex subunit 1	Q06323;Q06323-3;Q06323-2;H0YKK6	PSME1	12	-0.221871	0.67332		Discard	20.6944	21.4418	20.8476	21.002	20.7018	20.2757	20.8789	20.9352	21.0442	21.0983	21.0915	21.2464
Vimentin	P08670;B0YJC4;B0YJC5	VIM	21	-0.216739	0.815533		Discard	21.1508	21.8749	21.5151	21.1557	21.1929	21.4121	21.9005	21.6143	21.4515	21.6192	21.6775	21.339
Proteasome activator complex subunit 2	A0A087X1Z3;Q9UL46;H0YM70	PSME2	9	-0.212533	0.44272		Discard	19.971	19.7831	20.2318	19.448	19.7812	20.7377	20.0158	20.0996	20.7233	20.4024	19.8602	20.1267
Epididymal secretory protein E1	J3KMY5;G3V3E8;E7EMS2;G3V3D1;P61916;H0YIZ1;G3V2V8;P61916-2	NPC2	7	-0.212102	0.809461		Discard	19.6423	20.0284	19.8571	19.7045	20.1297	19.5993	20.4803	20.1039	19.7756	19.9526	19.8051	20.1163
Peptidyl-prolyl cis-trans isomerase F, mitochondrial;Peptidyl-prolyl cis-trans isomerase	P30405;R4GN99;H0Y548;P30405-2	PPIF	4	-0.207547	0.224787		Discard	20.1387	19.9671	20.9428	NaN	NaN	20.7418	21.1086	19.8279	20.3884	21.6659	20.5135	20.4264
UV excision repair protein RAD23 homolog A	K7ENJ0;K7ELW1;A0A494C0B4;P54725-2;P54725-3;P54725	RAD23A	3	-0.205931	1.54443		Discard	19.5356	19.688	19.741	19.7998	NaN	19.8236	19.8089	19.7351	19.9812	20.1248	20.0069	19.8844
Tropomyosin alpha-4 chain	P67936;A0A2R8Y5V9;A0A2R8YGX3;A0A2R8YH90	TPM4	15	-0.202521	0.522238		Discard	21.8209	22.1712	22.2156	21.3389	22.4038	21.4493	22.2395	22.1125	22.1772	22.0438	22.1612	21.8807
Tubulin-specific chaperone A	E5RIW3;E5RJD8;O75347;E5RHG6;O75347-2	TBCA	9	-0.202038	1.64454		Discard	20.5886	20.7203	20.5269	20.3075	20.7631	20.5811	20.857	20.7748	20.6772	20.8954	20.6888	20.8066
Polypyrimidine tract-binding protein 1	A6NLN1;P26599-3;A0A0U1RRM4;P26599-2;P26599;K7ES59;K7EKJ7	PTBP1	5	-0.200167	0.377556		Discard	20.8448	20.7029	20.4676	20.6966	NaN	NaN	21.3409	20.2765	20.761	20.4799	21.3179	21.0926
Thioredoxin reductase 1, cytoplasmic	Q16881;Q16881-6;Q16881-3;Q16881-4;Q16881-2;Q16881-5;A0A087WSY9;A0A182DWI3;A0A087WSW9;F8W809;E9PIR7;Q16881-7;E2QRB9	TXNRD1	6	-0.195716	1.48363		Discard	20.1129	19.9343	20.005	20.1834	20.0979	20.0939	20.2902	20.0243	20.2832	20.5079	20.1245	20.3715
Proliferation-associated protein 2G4	Q9UQ80;Q9UQ80-2;F8VR77	PA2G4	16	-0.192338	1.15169		Discard	20.7735	20.8169	21.0035	21.1172	20.7353	21.1763	21.2103	21.0081	21.208	21.0324	20.9912	21.3268
Pigment epithelium-derived factor	P36955;I3L4N7	SERPINF1	8	-0.181529	0.574405		Discard	19.5986	19.6844	19.7464	NaN	19.8248	NaN	20.0626	NaN	19.7901	19.7745	20.2906	19.5576
Adenosylhomocysteinase	P23526;P23526-2	AHCY	14	-0.175837	1.4562		Discard	20.2006	19.9753	20.3905	20.0929	20.2258	20.2804	20.4187	20.1836	20.4088	20.3438	20.476	20.3895
Bone morphogenetic protein 1	P13497-4;P13497-5;P13497-2;P13497-6;P13497	BMP1	3	-0.175089	0.39609		Discard	NaN	18.9198	NaN	NaN	18.3918	18.6082	NaN	19.1484	18.7221	18.5861	NaN	18.8035
Protein FAM49B	Q9NUQ9;A0A087X178;A0A1W2PRQ0;Q9NUQ9-2	FAM49B	7	-0.170797	0.236123		Discard	18.5413	19.3175	19.3871	19.9992	NaN	19.0416	18.8549	19.5318	19.5648	20.1966	19.1541	19.2666
Pyruvate kinase PKM;Pyruvate kinase	P14618;P14618-3;P14618-2;B4DNK4;H3BTN5;H3BQ34;H3BR70	PKM	26	-0.170106	1.16655		Discard	22.6698	22.8823	22.5373	22.8819	22.858	22.7504	22.7587	23.1627	22.9624	22.8799	23.0262	22.8105
Carboxypeptidase Q	Q9Y646;E5RH35;E5RJZ7;E5RJP8;E5RJA8	CPQ	2	-0.166262	0.24559		Discard	19.5098	19.8845	19.8078	20.339	19.7933	20.1477	19.3736	19.6962	20.9989	20.1968	20.1343	NaN
Tripeptidyl-peptidase 1	O14773;A0A2R8Y7U1;A0A2R8YD45;A0A2R8YE64;E7EV34	TPP1	8	-0.151269	0.411679		Discard	20.6621	20.8282	20.9444	21.0113	21.3022	21.6311	20.8753	21.2779	21.2379	21.0833	21.3109	21.5014
Profilin-1	P07737;K7EJ44	PFN1	13	-0.150826	0.695021		Discard	23.8426	23.5982	23.8223	23.757	23.4411	23.8781	24.1729	24.0113	23.969	23.6674	23.6454	23.7785
Alpha-actinin-1	P12814-3;P12814;P12814-2;P12814-4;H9KV75	ACTN1	44	-0.145619	1.10523		Discard	22.1199	22.287	22.1818	22.3807	22.213	22.2382	22.4932	22.5902	22.2574	22.4383	22.3571	22.1581
Importin subunit beta-1	Q14974;Q14974-2	KPNB1	15	-0.144685	0.704732		Discard	20.7332	20.8284	20.2481	20.6488	20.4789	20.7722	20.942	20.6696	20.8191	20.7834	20.5527	20.8109
Dipeptidyl peptidase 1;Dipeptidyl peptidase 1 exclusion domain chain;Dipeptidyl peptidase 1 heavy chain;Dipeptidyl peptidase 1 light chain	P53634;H0YCY8	CTSC	7	-0.144012	0.687821		Discard	20.7781	20.9267	20.6179	20.7678	20.5743	20.7054	21.1028	21.1115	20.7215	20.743	20.5641	20.9915
T-complex protein 1 subunit beta	P78371;F5GWF6;P78371-2;F8VQ14	CCT2	23	-0.140646	0.452025		Discard	20.6267	20.4544	20.7696	20.595	19.9519	20.9004	20.7371	20.4778	20.7706	20.6435	20.8442	20.6686
Cathepsin D;Cathepsin D light chain;Cathepsin D heavy chain	A0A1B0GV23;A0A1B0GVD5;A0A1B0GWE8;P07339;A0A1B0GW44;A0A1B0GVP3;A0A1B0GU92;A0A1B0GU03;F8WD96;C9JH19;F8W787;H7C469	CTSD	14	-0.139889	0.698871		Discard	23.3584	23.2982	23.2115	23.3788	23.4483	23.0878	23.2278	23.1718	23.5024	23.4661	23.493	23.7611
High mobility group protein HMG-I/HMG-Y	P17096;P17096-3	HMGA1	2	-0.137282	0.32821		Discard	20.9062	20.4201	20.5001	20.6585	20.749	20.4526	21.0588	21.289	20.7168	20.8421	20.4056	20.1978
Thymosin beta-4;Hematopoietic system regulatory peptide	P62328	TMSB4X	1	-0.135892	0.533918		Discard	22.0794	22.0257	21.9264	21.9314	22.523	21.8461	22.3928	22.0396	22.0504	22.3646	22.2838	22.0161
14-3-3 protein zeta/delta	P63104;E7EX29;B0AZS6;E7ESK7;P63104-2	YWHAZ	16	-0.134748	1.1948		Discard	21.0261	20.9001	20.8045	20.8035	20.9922	20.7866	21.0096	21.2581	20.9825	20.9811	20.9533	20.9369
Guanine nucleotide-binding protein subunit beta-2-like 1;Guanine nucleotide-binding protein subunit beta-2-like 1, N-terminally processed	P63244;J3KPE3;H0YAF8;H0Y8W2;D6RAC2;H0YAM7;D6RHH4;D6R9L0;D6R9Z1;D6RFX4;D6REE5	GNB2L1	7	-0.134329	0.381876		Discard	20.8234	20.4654	20.0347	20.4293	19.7916	20.5044	20.5692	20.4671	20.3059	20.5594	20.3629	20.5903
Nuclear migration protein nudC	Q9Y266	NUDC	6	-0.132154	0.685083		Discard	19.7034	19.6476	19.8581	19.5288	19.4447	19.8525	19.9512	19.5474	19.8611	19.6703	19.8003	19.9976
Actin, cytoplasmic 1;Actin, cytoplasmic 1, N-terminally processed	P60709;A0A2R8Y793	ACTB	30	-0.131811	0.187659		Discard	NaN	NaN	NaN	20.886	21.8451	21.6915	21.2545	21.6878	22.1378	21.3012	21.7683	21.4866
Urokinase-type plasminogen activator;Urokinase-type plasminogen activator long chain A;Urokinase-type plasminogen activator short chain A;Urokinase-type plasminogen activator chain B	E7ET40;P00749-2;P00749	PLAU	8	-0.130842	0.38478		Discard	20.2754	20.1312	19.9314	19.7965	19.3264	19.7276	20.0294	19.954	19.8213	20.2005	20.1697	19.7984
Interleukin-1 beta	P01584;C9JWV2	IL1B	6	-0.1217	0.148683		Discard	19.6983	20.6333	20.8261	NaN	19.036	19.9021	20.2621	20.477	19.7218	20.142	20.2846	19.9576
Tubulin beta chain;Tubulin beta-2A chain;Tubulin beta-2B chain;Tubulin beta-3 chain	P07437;Q5JP53;Q5ST81;Q13885;Q9BVA1;A0A0B4J269;Q13509	TUBB;TUBB2A;TUBB2B;TUBB3	14	-0.115949	0.678564		Discard	19.8604	19.9704	20.1173	20.0774	19.6857	19.8563	20.0633	19.9737	19.9913	20.1541	19.8459	20.2349
Alpha-2-macroglobulin	P01023	A2M	71	-0.111393	1.23403		Discard	25.1255	25.072	25.0264	24.9992	25.1227	25.0846	25.3164	25.1089	25.1309	25.303	25.22	25.0194
Proteasome subunit alpha type;Proteasome subunit alpha type-6	G3V5Z7;P60900;G3V295;G3V3I1;P60900-2;G3V3U4	PSMA6	8	-0.111291	0.351609		Discard	21.4347	21.6733	21.4934	21.2805	21.3198	21.2857	21.3888	21.3897	22.076	21.5168	21.1743	21.6095
Isocitrate dehydrogenase [NADP] cytoplasmic	O75874	IDH1	9	-0.108273	0.110406		Discard	21.889	21.8016	21.4898	21.632	20.7075	21.7529	21.6975	22.4091	21.8435	21.9562	21.9091	20.107
Inhibin beta A chain	P08476	INHBA	16	-0.107297	0.492897		Discard	20.7587	20.6924	20.7119	20.4739	20.2637	20.6932	20.5199	20.6543	20.9482	20.6836	20.58	20.8515
Multiple inositol polyphosphate phosphatase 1	Q9UNW1;Q9UNW1-4	MINPP1	3	-0.104841	0.16751		Discard	18.2588	18.4513	18.6149	18.8468	18.0433	18.6223	18.0352	18.3292	18.7542	18.2059	19.5193	18.6227
Glucose-6-phosphate isomerase	P06744;P06744-2;A0A2U3TZU2;A0A0A0MTS2;A0A2R8Y6C7;A0A0J9YXP8;A0A0J9YYH3;A0A0J9YX90;K7EQ48;K7ERC6;K7EPY4;K7EP41	GPI	18	-0.103821	0.757519		Discard	23.0987	23.1836	23.0658	23.2797	23.2614	22.8754	23.1592	23.2276	23.3333	23.179	23.1431	23.3453
Glyceraldehyde-3-phosphate dehydrogenase	P04406;P04406-2;E7EUT5	GAPDH	19	-0.100896	0.563631		Discard	24.1011	24.2254	23.805	24.1496	24.0448	23.8096	24.2962	24.1077	24.1261	23.9973	23.9974	24.2161
Actin-related protein 2	P61160;P61160-2;F5H6T1	ACTR2	9	-0.0991413	0.23078		Discard	19.9336	19.1362	20.1443	NaN	19.8934	19.5927	19.9251	19.74	20.0258	19.9396	19.5391	19.8655
Eukaryotic translation initiation factor 3 subunit C;Eukaryotic translation initiation factor 3 subunit C-like protein	Q99613-2;Q99613;B5ME19	EIF3C;EIF3CL	4	-0.0951636	0.328423		Discard	18.2271	18.3199	18.7643	18.3203	18.8049	NaN	18.755	18.4135	18.6753	18.5288	18.4666	18.6555
Transitional endoplasmic reticulum ATPase	P55072	VCP	27	-0.0793829	0.486345		Discard	22.4363	22.1346	22.5416	22.2081	22.3522	22.5595	22.4449	22.513	22.457	22.4394	22.3257	22.5287
Palmitoyl-protein thioesterase 1	P50897;A0A2C9F2P4;A0A286YFF7;Q5T0S4;A0A286YFE3;A0A286YFL8;P50897-2	PPT1	11	-0.0738595	0.313989		Discard	22.8296	22.7821	22.5711	22.9349	22.9712	22.7477	22.767	23.0443	22.6812	22.7185	22.8684	23.2003
Cathepsin B;Cathepsin B light chain;Cathepsin B heavy chain	P07858	CTSB	15	-0.0736777	0.624396		Discard	24.1436	23.9562	24.0009	23.9414	24.0197	23.9867	24.0171	23.8731	24.0829	24.2249	24.1319	24.1606
phospholipase A2 inhibitor and Ly6/PLAUR domain-containing protein	A6NC86;A6NC86-2;A6NC86-4	PINLYP	7	-0.0715513	0.301939		Discard	22.3422	22.2496	22.104	22.2753	22.3272	22.1282	22.5031	22.2155	22.0566	22.5749	22.0598	22.4459
Proteasome subunit beta type-1	P20618	PSMB1	4	-0.067174	0.101958		Discard	19.9579	19.6316	19.351	NaN	NaN	20.3627	20.1292	20.1567	19.9773	19.8234	19.2405	20.0307
Cytosol aminopeptidase	P28838;P28838-2;H0Y9Q1	LAP3	6	-0.0661186	0.358043		Discard	19.6973	19.7093	19.3437	19.4852	19.6112	19.7764	19.6984	19.6387	19.7298	19.4485	19.7838	19.7207
Protein S100-A11;Protein S100-A11, N-terminally processed	P31949	S100A11	7	-0.0648813	0.239436		Discard	22.0129	22.0252	22.1659	22.2666	22.1408	22.4198	22.254	22.052	22.1265	22.4863	21.9762	22.5254
Prelamin-A/C;Lamin-A/C	P02545-2;P02545-6;P02545;P02545-3;Q3BDU5;Q5TCI8;P02545-5	LMNA	36	-0.0630442	0.591361		Discard	21.8326	21.7794	21.7698	21.7164	21.8845	21.7387	22.0304	21.8684	21.7478	21.8802	21.8594	21.7134
Eukaryotic translation initiation factor 3 subunit B	P55884;P55884-2	EIF3B	4	-0.0611336	0.167591		Discard	NaN	19.0496	19.3524	19.1221	18.7163	19.1161	18.995	19.0165	19.0892	19.099	19.6174	18.9776
Proteasome subunit alpha type-7	O14818;O14818-2;H0Y586	PSMA7	5	-0.0600058	0.136151		Discard	19.4902	19.5464	18.7938	19.4021	19.1701	18.8031	19.2737	19.2878	19.0681	19.4545	18.9104	19.5713
Dipeptidyl peptidase 2	Q9UHL4;R4GMR2	DPP7	6	-0.0504951	0.0609893		Discard	19.8739	19.9982	20.2349	21.0846	21.2369	21.1025	20.6704	20.6727	20.4273	20.4478	20.2533	21.3626
Polyadenylate-binding protein;Polyadenylate-binding protein 1	E7EQV3;P11940-2;A0A087WTT1;P11940;E7ERJ7;H0YAR2	PABPC1	7	-0.0494957	0.114601		Discard	19.4723	18.7212	19.2182	19.7537	19.3025	19.3469	19.1496	19.1888	19.5717	19.1561	19.5872	19.4585
T-complex protein 1 subunit epsilon	P48643;E7ENZ3;B7ZAR1;E9PCA1;P48643-2	CCT5	23	-0.0289211	0.148332		Discard	20.8133	20.6369	20.6957	20.5951	20.4606	20.5469	20.7115	20.7083	20.7223	20.6068	20.3925	20.7807
Hsp90 co-chaperone Cdc37;Hsp90 co-chaperone Cdc37, N-terminally processed	Q16543;K7EL68;K7EQA9	CDC37	4	-0.0285447	0.0931276		Discard	18.9376	18.8527	NaN	NaN	NaN	18.5467	18.8702	18.8759	18.9449	18.8778	18.5999	18.6767
Chitinase-3-like protein 1	P36222	CHI3L1	23	-0.0246032	0.249501		Discard	26.3628	26.2851	26.3124	26.3414	26.2977	26.2781	26.2429	26.2667	26.2926	26.3219	26.4921	26.4089
Farnesyl pyrophosphate synthase	P14324-2;P14324;A0A087X1D8;A0A087X090;A0A087WVN4	FDPS	6	-0.02086	0.0748019		Discard	20.9626	21.1903	20.8116	20.9571	21.0673	20.751	21.2748	20.8428	20.9307	20.9562	20.7471	21.1135
Ribonuclease T2	D6RHI9;A0A087WZM2;O00584;D6REQ6;H0YAE9	RNASET2	8	-0.0158822	0.0213737		Discard	20.9079	20.3335	21.1828	20.721	21.4645	21.993	21.2153	21.2203	21.1682	21.1997	20.6377	21.257
F-actin-capping protein subunit beta	P47756-2;B1AK87;B1AK88;P47756	CAPZB	9	-0.0131292	0.0239608		Discard	21.2476	21.3591	21.3311	21.2775	20.2855	21.2037	21.357	20.7804	21.3442	21.2054	21.0542	21.042
Protein disulfide-isomerase A3	P30101	PDIA3	24	-0.013017	0.0808095		Discard	21.6154	21.5316	21.6358	21.6792	21.5945	21.6012	21.8003	21.6106	21.4399	21.7645	21.561	21.5595
Elongation factor 1-gamma	P26641;P26641-2	EEF1G	12	-0.0118459	0.0560323		Discard	21.9307	21.8988	21.7878	21.8741	22.0824	21.9047	22.1502	21.7157	21.9981	22.0197	21.8235	21.8425
Arylsulfatase A;Arylsulfatase A component B;Arylsulfatase A component C	A0A0C4DFZ2;P15289;P15289-2	ARSA	5	-0.00733821	0.0250289		Discard	19.6078	19.535	19.561	19.586	NaN	19.8775	19.8227	19.7087	19.3745	19.5323	19.5488	19.8578
Glyoxalase domain-containing protein 4	F6TLX2;Q9HC38-2;Q9HC38;I3L3Q4	GLOD4	7	-0.00172354	0.00406196		Discard	18.2625	18.5505	18.2718	18.5521	NaN	18.3149	18.6746	18.0954	18.582	18.0958	18.2075	18.6972
Putative elongation factor 1-alpha-like 3;Elongation factor 1-alpha 1;Elongation factor 1-alpha;Elongation factor 1-alpha 2	Q5VTE0;P68104;A0A087WVQ9;P68104-2;A0A087WV01;A0A2U3TZH3;Q05639	EEF1A1P5;EEF1A1;EEF1A2	14	-0.000940959	0.00289593		Discard	21.8321	21.6769	21.3377	21.3579	21.7088	21.4522	21.8949	21.5959	21.4721	21.4179	21.4584	21.532
60S acidic ribosomal protein P0;60S acidic ribosomal protein P0-like	G3V210;F8VU65;F8VWS0;P05388-2;P05388;F8VS58;F8VQY6;F8VPE8;F8VRK7;F8VW21;F8VZS0;Q8NHW5;F8VWV4	RPLP0;RPLP0P6	5	0.00326125	0.00502171		Discard	19.188	19.4409	20.4316	19.4514	19.401	18.8435	19.4053	19.4052	19.4447	19.6713	19.3645	19.4459
Phosphoglucomutase-2	Q96G03;E9PD70;E7ENQ8	PGM2	6	0.00374565	0.00846975		Discard	19.2986	NaN	NaN	19.2963	NaN	18.8398	19.1297	19.0979	18.9474	19.4029	NaN	19.1278
Adenylyl cyclase-associated protein 1	Q01518	CAP1	38	0.0108849	0.0503788		Discard	25.234	25.27	25.2038	25.3303	25.6119	25.2469	25.3889	25.1122	25.3358	25.4374	25.2729	25.2844
Fructose-bisphosphate aldolase C;Fructose-bisphosphate aldolase	P09972;A8MVZ9	ALDOC	10	0.0115266	0.0271249		Discard	19.2269	NaN	18.9759	19.0216	NaN	18.6423	18.8823	18.6585	19.2748	18.8053	19.0293	19.0807
Tumor necrosis factor-inducible gene 6 protein	P98066	TNFAIP6	5	0.0150062	0.0451851		Discard	20.6468	20.0324	20.3598	20.3789	NaN	NaN	20.3267	20.2515	20.2738	20.3459	20.575	20.264
Complement C3;Complement C3 beta chain;C3-beta-c;Complement C3 alpha chain;C3a anaphylatoxin;Acylation stimulating protein;Complement C3b alpha chain;Complement C3c alpha chain fragment 1;Complement C3dg fragment;Complement C3g fragment;Complement C3d fragment;Complement C3f fragment;Complement C3c alpha chain fragment 2	P01024	C3	91	0.0166953	0.164617		Discard	23.2671	23.228	23.1442	23.2697	23.3713	23.205	23.2616	23.2355	23.1554	23.3318	23.2001	23.2009
EMILIN-2	Q9BXX0	EMILIN2	15	0.0181379	0.0498265		Discard	20.5991	20.6295	20.8394	20.1723	20.5701	20.8423	20.5469	20.9712	20.3644	20.5101	20.5787	20.5726
Brain acid soluble protein 1	P80723;P80723-2	BASP1	5	0.020532	0.0501347		Discard	18.4445	18.176	18.1846	18.0822	18.494	18.1966	18.7823	18.0484	18.0367	18.4545	18.1765	17.9564
Complement factor D	K7ERG9;P00746	CFD	6	0.0206946	0.0320388		Discard	20.0111	NaN	20.1679	NaN	20.1299	20.398	19.9422	20.2385	20.5572	19.7233	19.7493	20.7258
Dermcidin;Survival-promoting peptide;DCD-1	P81605;P81605-2	DCD	2	0.0256577	0.027006		Discard	20.6836	20.6319	20.7862	20.4695	21.164	20.8524	20.9318	22.0108	19.8439	20.3163	21.0892	20.2418
Matrix metalloproteinase-9;67 kDa matrix metalloproteinase-9;82 kDa matrix metalloproteinase-9	P14780	MMP9	54	0.0280965	0.152284		Discard	27.6611	27.7592	27.8067	27.767	27.7897	27.9257	27.5009	27.7822	27.9047	27.6488	27.8332	27.8711
Alpha-galactosidase A	A0A3B3IUC4;P06280	GLA	6	0.0300807	0.0359847		Discard	18.932	19.7157	19.7038	NaN	20.0311	20.5134	19.0138	19.6334	20.088	19.9277	19.8135	20.0182
Acidic leucine-rich nuclear phosphoprotein 32 family member B	Q92688-2;Q92688	ANP32B	4	0.0391488	0.0495019		Discard	21.3961	21.3641	21.4332	NaN	NaN	21.2996	21.4891	20.3388	21.2615	21.3051	21.6794	21.9307
Growth factor receptor-bound protein 2	P62993;J3KT38;P62993-2	GRB2	4	0.0415859	0.217457		Discard	19.2989	19.2701	19.2517	19.4049	19.4063	19.2845	19.2723	19.1298	19.3523	19.2014	19.1167	19.5945
Plasma alpha-L-fucosidase	Q9BTY2;Q9BTY2-2	FUCA2	8	0.0541976	0.276685		Discard	19.2884	19.5466	19.4223	19.3089	19.2631	19.2415	19.4863	18.9904	19.3793	19.2723	19.2841	19.3333
Fatty acid synthase;[Acyl-carrier-protein] S-acetyltransferase;[Acyl-carrier-protein] S-malonyltransferase;3-oxoacyl-[acyl-carrier-protein] synthase;3-oxoacyl-[acyl-carrier-protein] reductase;3-hydroxyacyl-[acyl-carrier-protein] dehydratase;Enoyl-[acyl-carrier-protein] reductase;Oleoyl-[acyl-carrier-protein] hydrolase	A0A0U1RQF0;P49327	FASN	42	0.0654001	0.347051		Discard	20.7352	20.8421	20.5755	20.649	20.3457	20.5469	20.4939	20.5066	20.5064	20.4811	20.5409	20.773
Actin-related protein 3	P61158;B4DXW1	ACTR3	11	0.066378	0.221266		Discard	21.2585	21.2378	21.2594	21.6808	21.1871	20.9538	21.2579	21.4686	21.1972	21.2487	20.9009	21.1057
Malate dehydrogenase, cytoplasmic;Malate dehydrogenase	B9A041;P40925-2;P40925;P40925-3;B8ZZ51;C9JF79	MDH1	7	0.0687103	0.30515		Discard	20.0189	19.8008	19.6354	19.9043	20.0246	20.0517	20.1056	19.7858	19.7023	19.9448	19.624	19.861
Triosephosphate isomerase	P60174-1;P60174;P60174-4;U3KPZ0	TPI1	17	0.0728871	0.613498		Discard	22.3611	22.3507	22.283	22.1042	22.4181	22.2484	22.3554	22.1304	22.241	22.2971	22.1667	22.1374
Myosin-9	P35579;P35579-2	MYH9	53	0.0765181	0.784074		Discard	21.4408	21.5032	21.6109	21.4274	21.5432	21.6006	21.601	21.4709	21.3962	21.4603	21.4347	21.304
40S ribosomal protein SA	C9J9K3;A0A0C4DG17;P08865;F8WD59	RPSA	6	0.0777252	0.099599		Discard	18.9827	19.418	19.5747	19.8748	20.1122	19.8553	18.81	19.199	19.6743	20.236	19.8737	NaN
Extracellular matrix protein 1	Q16610;Q16610-4;Q16610-2	ECM1	24	0.0780563	0.426448		Discard	22.9607	22.9607	23.0891	22.8187	23.3504	22.9131	22.9598	22.9114	22.9247	22.9982	22.7871	23.0431
Myosin light polypeptide 6	F8W1R7;J3KND3;G8JLA2;G3V1V0;B7Z6Z4;P60660-2;P60660;F8VPF3;G3V1Y7	MYL6	7	0.0802183	0.244398		Discard	20.1741	20.241	20.1338	19.5742	20.4092	20.0946	20.3431	20.0961	19.8544	20.0231	19.9047	19.9242
14-3-3 protein theta	P27348;E9PG15	YWHAQ	6	0.0817028	0.191537		Discard	18.7459	18.9749	18.7789	NaN	19.0704	19.099	19.3474	18.5456	18.9672	NaN	18.889	18.5113
Heterogeneous nuclear ribonucleoprotein K	Q5T6W2;P61978-3;P61978;P61978-2	HNRNPK	5	0.0853246	0.254966		Discard	NaN	NaN	19.5294	19.3707	19.2968	19.1216	19.199	19.4212	19.2341	19.6023	19.0667	18.9425
Heat shock protein 105 kDa	Q92598-2;Q92598-3;Q92598;Q92598-4;A0A0A0MSM0	HSPH1	25	0.0888065	0.193102		Discard	20.0211	20.4951	20.5936	20.5933	20.5367	21.1716	20.6185	20.0167	20.5709	20.7101	20.3112	20.6511
Coronin-1C;Coronin	Q9ULV4;Q9ULV4-2;Q9ULV4-3;B4E3S0;H0YHL7	CORO1C	6	0.0933177	0.470104		Discard	19.962	20.0489	19.9392	19.8827	NaN	20.1994	20.061	19.6262	20.0668	19.7975	19.9296	19.9974
L-lactate dehydrogenase A chain	P00338-3;P00338;P00338-5;P00338-2;P00338-4	LDHA	23	0.108186	0.90358		Discard	23.8892	23.6965	23.7438	23.7405	23.9501	23.7261	23.8983	23.5596	23.6906	23.6782	23.5803	23.69
Glutathione S-transferase omega-1	Q5TA02;P78417-3;P78417;Q5TA01;P78417-2	GSTO1	4	0.112158	0.481808		Discard	19.4495	19.5755	19.7617	NaN	NaN	19.6823	19.46	19.5168	19.8658	19.4151	19.367	19.4058
SH3 domain-binding glutamic acid-rich-like protein 3	Q5T123;Q9H299	SH3BGRL3	3	0.115064	0.295051		Discard	21.2822	21.967	21.3862	21.6065	21.7474	21.6659	21.0735	21.299	21.7561	21.2416	21.791	21.8037
Interstitial collagenase;22 kDa interstitial collagenase;27 kDa interstitial collagenase	P03956	MMP1	11	0.116594	0.848076		Discard	20.0927	20.2037	19.9959	19.9713	20.0474	19.7579	19.9489	19.8524	19.8923	20.036	19.9018	19.7379
Proteasome subunit beta type-6	P28072	PSMB6	3	0.134735	0.379054		Discard	19.5971	18.9871	19.15	19.4085	19.7882	19.1426	19.6101	19.2859	18.9775	19.24	18.9444	19.207
WD repeat-containing protein 1	O75083;D6RD66	WDR1	16	0.143881	0.581404		Discard	21.5306	21.4906	21.5862	21.289	21.6342	21.8803	21.604	21.4181	21.4513	21.5805	21.5036	20.99
Coactosin-like protein	Q14019;H3BT58	COTL1	5	0.146431	0.695597		Discard	19.2304	19.1476	19.1506	19.2794	19.4283	19.0578	19.4318	18.9571	18.9456	19.2757	18.8611	18.9443
Enhancer of rudimentary homolog	P84090;G3V279	ERH	4	0.152683	0.642504		Discard	21.8889	21.4566	21.657	21.8502	21.611	21.664	21.8804	21.4306	21.568	21.7326	21.3868	21.2132
Growth-regulated alpha protein;GRO-alpha(4-73);GRO-alpha(5-73);GRO-alpha(6-73)	P09341	CXCL1	5	0.154113	0.708017		Discard	23.0592	22.7404	22.9357	22.8785	23.2581	23.1316	22.732	22.6088	22.9862	22.8799	22.7226	23.1491
Thioredoxin-dependent peroxide reductase, mitochondrial	P30048-2;P30048	PRDX3	3	0.157227	0.532705		Discard	18.4704	19.057	18.8574	NaN	18.882	NaN	18.4857	18.8179	18.7202	18.9401	18.4776	18.5154
Nucleobindin-1	Q02818;H7BZI1	NUCB1	24	0.161389	1.32867		Discard	21.5757	21.4484	21.4553	21.4452	21.6506	21.4344	21.2857	21.4866	21.2188	21.5029	21.4102	21.1369
ATP-citrate synthase	P53396-2;P53396;P53396-3	ACLY	14	0.17002	0.429724		Discard	19.7327	19.0853	19.4607	19.662	18.8271	19.6227	19.5137	19.3054	19.1392	18.8896	19.0167	19.506
Superoxide dismutase [Mn], mitochondrial	P04179-4;P04179-2;P04179;G8JLJ2;F5H3C5;F5H4R2;F5GYZ5;P04179-3	SOD2	5	0.171271	0.498977		Discard	18.6316	18.5364	18.8152	19.0835	NaN	19.0439	19.1033	18.6694	18.455	18.8616	18.4018	18.4139
T-complex protein 1 subunit zeta	P40227;P40227-2	CCT6A	19	0.174647	1.43239		Discard	21.0122	21.1263	20.9431	21.0136	21.1441	20.9944	21.0946	21.0021	20.8676	20.733	20.678	20.8106
Extracellular serine/threonine protein kinase FAM20C	Q8IXL6	FAM20C	5	0.178454	0.422653		Discard	20.8595	20.572	21.5095	20.9498	NaN	21.1544	NaN	20.9102	21.0431	20.9162	20.4049	20.8786
Beta-2-microglobulin;Beta-2-microglobulin form pI 5.3	P61769;F5H6I0;H0YLF3	B2M	6	0.188216	0.625649		Discard	26.1071	26.1757	26.3798	26.1044	26.6136	26.3279	26.599	25.9492	25.9277	26.3551	25.9353	25.8129
Purine nucleoside phosphorylase	P00491;G3V5M2	PNP	12	0.194948	0.725575		Discard	22.3394	22.2315	21.7968	22.4512	22.2742	22.3444	22.4599	22.0808	21.8297	22.1405	21.769	21.9878
Tropomyosin alpha-3 chain	Q5HYB6;P06753-2;A0A087WWU8;P06753-3;P06753-6;P06753-5;P06753-4	DKFZp686J1372;TPM3	23	0.197669	1.60695		Discard	23.7524	23.7325	23.8319	23.7261	23.9816	23.7323	23.7712	23.6027	23.5182	23.7246	23.611	23.343
Elongation factor 2	P13639	EEF2	35	0.198018	1.49041		Discard	22.2629	22.5736	22.516	22.3515	22.15	22.5205	22.2345	22.1588	22.2506	22.2504	22.0134	22.2789
Procollagen-lysine,2-oxoglutarate 5-dioxygenase 3	O60568;H7C2V1	PLOD3	9	0.209028	0.792939		Discard	19.6423	20.3917	20.0273	20.1051	19.9969	19.8854	19.6337	19.8515	19.4333	19.8661	20.0862	19.9237
Threonine--tRNA ligase, cytoplasmic	P26639;P26639-2	TARS	19	0.215034	0.539854		Discard	20.2309	19.9649	20.2841	20.1347	20.5274	20.2871	20.27	20.3552	19.3223	20.4458	20.0216	19.724
45 kDa calcium-binding protein	Q9BRK5;Q9BRK5-6;Q9BRK5-2;H0Y3T6;G3V1E2;Q9BRK5-4;Q9BRK5-3	SDF4	8	0.217021	1.44805		Discard	20.4956	20.1602	20.5491	20.6051	20.3583	20.6359	20.3776	20.2056	20.0604	20.3581	20.1699	20.3305
Peroxiredoxin-2	P32119;A6NIW5	PRDX2	9	0.217372	0.596658		Discard	20.3093	20.1901	19.8647	19.3569	20.2983	20.324	20.2313	19.6116	19.8942	19.793	19.7336	19.7753
Ubiquitin-like protein ISG15	P05161;A0A096LPJ4;A0A096LNZ9	ISG15	4	0.226402	0.832669		Discard	19.2513	19.7515	19.8143	19.6034	19.7997	19.5915	19.3259	19.1186	19.5219	19.8956	19.1676	19.4236
Non-histone chromosomal protein HMG-17;High mobility group nucleosome-binding domain-containing protein 3	P05204;A0A087WZE9;Q15651-2;Q15651	HMGN2;HMGN3	3	0.251388	0.473723		Discard	17.4988	17.494	16.6254	17.5272	18.1633	17.7314	17.6439	16.668	17.487	17.4136	17.1161	17.2032
Gamma-interferon-inducible lysosomal thiol reductase	P13284	IFI30	7	0.258525	1.02762		Discard	22.9435	22.4283	22.7176	22.5153	22.9929	22.5972	22.6309	22.8186	22.4036	22.3898	22.0941	22.3065
ADP-ribosylation factor 3;ADP-ribosylation factor 1	F5H423;P61204-2;P84077;P61204	ARF3;ARF1	3	0.316099	0.479028		Discard	19.5383	19.3448	19.3144	19.0187	NaN	18.1989	19.4316	18.8631	18.5369	18.7396	18.2636	NaN
C-X-C motif chemokine 3;GRO-gamma(5-73)	P19876	CXCL3	4	0.318808	0.617835		Discard	23.9452	23.9939	23.6743	23.3928	NaN	23.2485	23.1325	22.9158	23.9566	23.4735	22.7493	23.7654
Acylamino-acid-releasing enzyme	C9JIF9;P13798;H7C1U0;H7C393	APEH	8	0.343858	0.922294		Discard	19.254	19.4864	19.6954	19.9525	19.9103	18.9729	19.7085	18.9462	18.9717	18.9209	19.3374	19.3235
14-3-3 protein beta/alpha;14-3-3 protein beta/alpha, N-terminally processed	P31946-2;P31946	YWHAB	10	0.348978	0.693352		Discard	18.6062	18.603	18.2093	18.5136	18.6316	17.5677	18.0226	17.5612	17.8117	18.8917	18.0221	17.7283
Protein S100-A9	P06702	S100A9	5	0.391136	0.407143		Discard	20.7525	22.0236	20.4062	21.2821	19.9093	19.8513	21.0548	20.0864	19.4692	21.1705	20.1209	19.9765
