# Supplementary material for: iRhom2 regulates ectodomain shedding and surface expression of the major histocompatibility complex (MHC) class I
Source: Cell Mol Life Sci. 2024 Apr 4;81(1):163. doi: 10.1007/s00018-024-05201-7 (PMC10991058; doi:10.1007/s00018-024-05201-7)
Supplement: Supplementary file 6 — Supplementary file6 (XLSX 99 KB) [file 18_2024_5201_MOESM6_ESM.xlsx]

## Sheet: JC26 treated THP-1 vs CTs 
Quantified proteins of the secretome of LPS/JG26 stimulated THP1 data set filtered according the following criteria: -At least 3 replicates in each group -no contaminant according the contaminants file in Andromeda - at least 2 unique peptides			Number of identified unique peptides per protein group	Difference between the mean of LFQ values of LPS stimulated THP1 in presence of JG26 or control treatment of all biological replicates (see column I-T)	Minus log10 transformed p-value of two-sample T-test on log2 LFQ values between LPS stimulated THP1 in presence of JG26 or control treatment	Significant proteins after applying alse discovery rate (FDR) correction with the Benjamini–Hochberg method	"Transmembrane" proteins according to Uniprot Keyword	Log2 transformed LFQ intensity values of stimulated with LPS THP1 (biological replicate 1: LPS_1)	Log2 transformed LFQ intensity values of stimulated with LPS THP1 (biological replicate 2: LPS_2)	Log2 transformed LFQ intensity values of stimulated with LPS THP1 (biological replicate 3: LPS_3)	Log2 transformed LFQ intensity values of stimulated with LPS THP1 (biological replicate 4: LPS_4)	Log2 transformed LFQ intensity values of stimulated with LPS THP1 (biological replicate 5: LPS_5)	Log2 transformed LFQ intensity values of stimulated with LPS THP1 (biological replicate 6: LPS_6)	Log2 transformed LFQ intensity values of stimulated with LPS and JG26 THP1 (biological replicate 1: LPS-JG_1)	Log2 transformed LFQ intensity values of stimulated with LPS and JG26 THP1 (biological replicate 2: LPS-JG_2)	Log2 transformed LFQ intensity values of stimulated with LPS and JG26 THP1 (biological replicate 3: LPS-JG_3)	Log2 transformed LFQ intensity values of stimulated with LPS and JG26 THP1 (biological replicate 4: LPS-JG_4)	Log2 transformed LFQ intensity values of stimulated with LPS and JG26 THP1 (biological replicate 5: LPS-JG_5)	Log2 transformed LFQ intensity values of stimulated with LPS and JG26 THP1 (biological replicate 6: LPS-JG_6)
Protein names	Protein Ids	Gene names	Peptides	Log LFQ difference	-Log(P-value)	Significant	Filter	LFQ intensity LPS_1	LFQ intensity LPS_2	LFQ intensity LPS_3	LFQ intensity LPS_4	LFQ intensity LPS_5	LFQ intensity LPS_6	LFQ intensity LPS-JG_1	LFQ intensity LPS-JG_2	LFQ intensity LPS-JG_3	LFQ intensity LPS-JG_4	LFQ intensity LPS-JG_5	LFQ intensity LPS-JG_6
HLA class I histocompatibility antigen, Cw-3 alpha chain;HLA class I histocompatibility antigen, Cw-2 alpha chain	A0A140T9M0;A0A140T9U0;A0A140T9W2;P04222;A0A1W2PNZ7;A0A140T9T1;P30501	HLA-C	10	2.43267	9.92586	+	Keep	21.0254	20.9518	20.8384	21.0129	21.226	20.9446	18.5809	18.4246	18.8539	18.5764	18.6354	18.3319
HLA class I histocompatibility antigen, A-2 alpha chain;HLA class I histocompatibility antigen, A-69 alpha chain;HLA class I histocompatibility antigen, A-33 alpha chain;HLA class I histocompatibility antigen, A-31 alpha chain;HLA class I histocompatibility antigen, A-68 alpha chain;HLA class I histocompatibility antigen, A-74 alpha chain;HLA class I histocompatibility antigen, A-32 alpha chain;H…	P01892;A0A140T913;A0A140T9X5;A0A140T955;A0A140T933;A0A140T9I0;A0A1W2PRT9;A0A1W2PPQ2;P10316;P16190;P16189;P01891;P30459;B0UXQ0;A0A140T975;A0A1W2PS39;Q9GJ45;A0A140T9Z6;A0A140T941;P10314;P30512;A0A1W2PQS8	HLA-A	12	2.57122	9.29889	+	Keep	21.7945	21.728	21.5076	21.592	21.9997	21.8086	19.217	18.7765	19.2814	19.2602	19.3602	19.1077
Amyloid beta A4 protein;N-APP;Soluble APP-alpha;Soluble APP-beta;C99;Beta-amyloid protein 42;Beta-amyloid protein 40;C83;P3(42);P3(40);C80;Gamma-secretase C-terminal fragment 59;Gamma-secretase C-terminal fragment 57;Gamma-secretase C-terminal fragment 50;C31	P05067-7;P05067-11;P05067-8;P05067-9;P05067;E9PG40;A0A0A0MRG2;P05067-3;P05067-4;P05067-5;P05067-6;P05067-10;H7C0V9	APP	25	1.80959	9.29833	+	Keep	23.1338	22.9935	23.017	23.0323	23.2887	23.0672	21.5465	21.3327	21.139	21.2702	21.2769	21.1097
Amyloid-like protein 2	Q06481-3;Q06481-6;Q06481;Q06481-4;Q06481-2;Q06481-5	APLP2	23	2.12664	9.20759	+	Keep	23.5694	23.4076	23.59	23.4229	23.456	23.4512	21.6238	21.4392	21.3188	21.5204	21.1968	21.0383
CD166 antigen	Q13740-2;Q13740;F5GXJ9	ALCAM	11	2.0786	8.82419	+	Keep	22.1521	22.2239	22.0191	22.0703	22.2423	22	20.1507	19.6893	20.136	19.8596	20.1032	20.2975
Hepatocyte growth factor receptor	P08581;P08581-2;P08581-3	MET	12	2.03698	8.63724	+	Keep	21.1183	20.8847	20.6431	21.2106	20.7597	20.982	18.7421	18.8039	19.0527	18.8954	18.8299	19.0525
Macrophage colony-stimulating factor 1 receptor	E9PEK4;P07333;P07333-2	CSF1R	13	1.17485	8.03573	+	Keep	22.8845	23.0669	22.8964	22.8818	22.9843	22.848	21.6809	21.7652	21.6434	21.6297	22.0229	21.7707
Aminopeptidase N	P15144	ANPEP	41	0.579862	7.14237	+	Keep	23.6257	23.6309	23.6371	23.7411	23.6633	23.5133	23.0685	23.1636	23.0021	23.0591	22.9569	23.082
Amphiregulin	D6RFX5;P15514	AREG	3	1.18878	6.86012	+	Keep	20.4766	20.4781	20.7813	20.3942	20.6256	20.5701	19.5067	19.3316	19.2172	19.6131	19.1374	19.3874
Sulfhydryl oxidase 1	O00391;O00391-2	QSOX1	14	0.470359	6.06876	+	Keep	22.0915	22.133	22.1336	22.2265	22.0433	22.0989	21.6794	21.4957	21.5967	21.7229	21.6929	21.717
Agrin;Agrin N-terminal 110 kDa subunit;Agrin C-terminal 110 kDa subunit;Agrin C-terminal 90 kDa fragment;Agrin C-terminal 22 kDa fragment	O00468-6;O00468-3;O00468-7;A0A494C0G5;O00468-5;O00468-4;O00468;A0A087X208;A0A494C1I6;O00468-2	AGRN	34	0.521319	5.73728	+	Keep	21.7397	21.8408	21.9858	21.8224	21.8466	21.8307	21.2407	21.4951	21.2934	21.2827	21.2313	21.3947
Tyrosine-protein kinase receptor UFO;Receptor protein-tyrosine kinase	P30530;P30530-2;M0R0W6	AXL	5	2.75494	4.95245	+	Keep	21.7121	22.3687	21.6886	20.5759	21.3051	22.2238	19.387	19.5692	18.6984	18.2708	19.0232	18.3958
CD44 antigen	P16070;P16070-17;H0Y5E4;H0YCV9;H0YD13;P16070-8;P16070-7;P16070-3;P16070-6;H0YDW7;P16070-4;P16070-5;P16070-9;P16070-14;P16070-16;P16070-10;P16070-11;P16070-13;P16070-12;P16070-18;P16070-15;H0Y2P0;E9PKC6;H0YDX6;P16070-19;Q86UZ1	CD44	5	1.65169	4.56954	+	Keep	23.6424	24.8204	24.0614	24.1868	24.3025	24.2202	22.1532	22.9149	22.1548	22.2503	22.9731	22.8772
Platelet endothelial cell adhesion molecule	A0A075B727;P16284-5;P16284-3;P16284-4;P16284-2;P16284-6;P16284;A0A075B728;A0A075B737	PECAM1	4	0.614153	4.16289	+	Keep	19.13	19.225	18.9523	19.27	18.9246	18.8181	18.3973	18.3061	18.3042	18.5299	18.4198	18.6777
Tumor necrosis factor;Tumor necrosis factor, membrane form;Intracellular domain 1;Intracellular domain 2;C-domain 1;C-domain 2;Tumor necrosis factor, soluble form	A0A140T922;P01375	TNF	5	1.10188	3.98019	+	Keep	22.0168	22.2854	21.8939	22.2701	22.6348	21.9711	21.1716	20.5209	21.5689	21.164	20.987	21.0483
Gamma-aminobutyric acid receptor subunit rho-1	P24046-3;P24046-2;P24046	GABRR1	1	1.73348	3.97198	+	Keep	22.61	22.5046	22.4915	NaN	22.6997	22.404	21.2274	20.1192	21.4005	NaN	20.4215	20.8738
Calsyntenin-1;Soluble Alc-alpha;CTF1-alpha	O94985-2;O94985;Q5SR54	CLSTN1	16	0.367121	3.24422	+	Keep	20.9746	20.948	20.8708	21.0355	21.05	21.1094	20.772	20.8429	20.4524	20.6431	20.6221	20.453
Intercellular adhesion molecule 5	Q9UMF0;K7EIL3	ICAM5	6	1.74991	3.186	+	Keep	19.3015	20.3075	18.9675	18.706	18.3006	19.1078	17.4548	17.2154	16.7936	NaN	17.8077	17.5546
Cation-independent mannose-6-phosphate receptor	P11717	IGF2R	6	0.648943	2.60868	+	Keep	19.9324	19.8148	NaN	19.7571	19.6418	19.506	19.0333	19.3669	19.3578	19.1077	19.1159	18.5074
Neuropilin-1	E7EX60;Q5T7F0;E9PEP6;O14786-3;O14786-2;O14786;Q5JWQ4;Q5JWQ6	NRP1	10	0.456168	2.0732	+	Keep	19.6735	19.8245	19.8401	19.7793	19.8906	20.2877	19.0018	19.2006	19.4753	19.6747	19.5665	19.6398
Immunoglobulin superfamily member 8	C9J8Z4;Q969P0-3;Q969P0	IGSF8	6	0.477581	1.58471	+	Keep	19.6961	19.1413	19.0927	19.5754	19.877	19.3694	18.392	18.9625	19.0548	19.3729	19.0584	19.0459
Integrin beta;Integrin beta-2	D3DSM0;A0A494C0X7;P05107;J3KNI6	ITGB2	4	0.267582	1.54285	+	Keep	19.6791	19.7061	20.0381	NaN	NaN	NaN	19.5188	19.5519	19.5658	19.607	19.6468	19.3507
Dystroglycan;Alpha-dystroglycan;Beta-dystroglycan	Q14118	DAG1	5	0.358822	1.26517	+	Keep	18.0718	NaN	18.67	NaN	NaN	18.5311	18.0232	NaN	17.9189	18.105	18.0342	18.246
Chloride intracellular channel protein 4	Q9Y696	CLIC4	2	0.197829	0.793833		Keep	NaN	19.2619	18.8109	18.9287	19.2097	18.8722	19.1233	18.9411	18.9696	18.6384	18.597	18.6437
Intercellular adhesion molecule 1	P05362;E7ESS4	ICAM1	9	0.0921933	0.566534		Keep	20.8026	21.0395	20.809	20.627	20.7965	21.1096	20.9131	20.7346	20.7862	20.7386	20.7693	20.6893
Chloride intracellular channel protein 1	O00299	CLIC1	12	-0.0356032	0.182162		Keep	22.0482	21.8082	21.8499	21.9852	22.1364	21.9863	21.9063	21.9012	22.2709	21.9012	21.9768	22.0712
Heparan sulfate glucosamine 3-O-sulfotransferase 3B1;Heparan sulfate glucosamine 3-O-sulfotransferase 3A1;Sulfotransferase	Q9Y662;Q9Y663;J3KSX5	HS3ST3B1;HS3ST3A1	11	-0.067331	0.145319		Keep	20.6017	20.7588	20.2955	20.5721	20.9847	20.5205	20.6763	21.2766	20.3608	20.2891	20.9577	20.5768
Vascular endothelial growth factor A	H3BLW8;A0A087X1L1;P15692-4;P15692-8;A0A087X0B2;A2A2V4;A0A0A0MTB2;P15692-11;P15692-15;J3KPA4;A0A0A0MSH7;A0A0A0MSI7;A0A0A0MSH5;A0A087WUD8;P15692-16;P15692-13;P15692-14;P15692-17;P15692;P15692-2;P15692-3;P15692-5	VEGFA	6	0.8304	4.02295	+	Discard	23.0111	22.807	22.7597	22.5648	22.8849	22.5739	22.007	22.162	21.6499	22.3102	21.8566	21.6332
Acyl-CoA-binding protein	B8ZWD1;A0A0A0MTI5;P07108;P07108-3;P07108-2;P07108-4;P07108-5	DBI	3	-1.98118	5.78402	+	Discard	18.9241	NaN	18.9115	19.4792	18.9667	18.9143	20.6321	20.9177	20.9032	21.0386	20.9937	21.6369
C-C motif chemokine 3;MIP-1-alpha(4-69)	P10147	CCL3	5	-1.96777	3.17719	+	Discard	23.589	23.3985	24.1883	24.1462	22.1323	24.0847	25.4696	24.6702	26.0342	25.9281	25.0368	26.2065
Lamin-B1	E9PBF6;P20700;A0A0D9SFE5	LMNB1	12	-1.77211	7.79818	+	Discard	19.9429	19.5355	19.3134	19.8745	19.696	19.6142	21.4684	21.6191	21.5457	21.3279	21.3839	21.264
Elongation factor 1-beta	P24534	EEF1B2	7	-1.72947	3.76049	+	Discard	19.2908	18.9581	18.9835	NaN	19.8282	20.0114	20.5047	21.1419	20.9398	20.9567	21.636	21.6842
Hepatoma-derived growth factor	P51858;P51858-2;P51858-3	HDGF	9	-1.4549	5.23571	+	Discard	20.5804	20.158	20.353	19.6244	20.3836	20.4125	21.8011	21.7274	21.4484	22.046	21.4199	21.7984
High mobility group protein B1;Putative high mobility group protein B1-like 1	Q5T7C4;P09429;B2RPK0	HMGB1;HMGB1P1	7	-1.43984	6.4764	+	Discard	19.4005	NaN	19.9013	19.6171	19.6922	19.6969	21.0926	21.1867	21.2028	21.1666	20.7459	21.2139
Fatty acid-binding protein, epidermal	Q01469;I6L8B7	FABP5	8	-1.38869	7.43821	+	Discard	21.4614	21.4168	21.4463	21.2677	21.6894	21.5671	22.887	23.0478	22.5662	23.0076	22.7574	22.9149
Glutathione S-transferase P	P09211;A8MX94	GSTP1	9	-1.36275	4.9338	+	Discard	19.9293	20.3322	20.2441	20.356	19.9755	20.3857	21.4946	21.2912	21.6311	21.1973	21.5516	22.2334
60 kDa heat shock protein, mitochondrial	P10809	HSPD1	22	-1.27744	6.23241	+	Discard	19.6897	19.2742	19.755	19.9816	19.7499	19.6331	20.8302	21.0199	20.8269	20.8741	20.9534	21.2437
Protein S100-A4	P26447	S100A4	2	-1.2653	4.09223	+	Discard	21.5224	22.0789	21.9312	21.2029	NaN	21.6199	23.142	23.2499	23.0796	22.5009	22.8397	22.8063
Thioredoxin	P10599;P10599-2	TXN	5	-1.20739	4.86661	+	Discard	22.5443	22.5432	22.9161	22.9282	22.27	22.8025	23.6126	24.1803	24.2276	23.6817	23.8853	23.6611
	P0DP25;P0DP24;P0DP23;H0Y7A7;E7ETZ0;E7EMB3;Q96HY3;M0QZ52;G3V361	CALM2;CALM1;CALM3	8	-1.20669	5.60805	+	Discard	22.0817	22.1302	22.3046	21.8653	21.641	22.1299	23.2197	23.597	23.1549	23.3038	23.0567	23.0608
Actin, alpha skeletal muscle;Actin, alpha cardiac muscle 1;Actin, gamma-enteric smooth muscle;Actin, aortic smooth muscle	P68133;P68032;P63267;P62736;A6NL76	ACTA1;ACTC1;ACTG2;ACTA2	16	-1.17028	5.04245	+	Discard	23.1541	22.5913	22.5729	22.9494	22.8552	22.8292	23.7974	23.6661	24.1619	23.8099	24.2353	24.3032
Nuclear transport factor 2	P61970;H3BRV9	NUTF2	5	-1.09595	2.51244	+	Discard	20.9618	20.5647	21.0754	20.969	NaN	20.6912	21.1261	21.6691	22.7344	21.6991	22.0612	22.4004
Proteasome subunit alpha type-5	P28066	PSMA5	7	-1.08939	3.52272	+	Discard	19.9958	19.7128	19.6662	20.1865	20.0197	19.5377	21.0278	21.0869	20.1894	21.3031	20.7344	21.3135
60S acidic ribosomal protein P2	P05387;H0YDD8	RPLP2	2	-1.06975	2.63724	+	Discard	20.4583	20.6782	21.0594	20.9352	20.5583	20.9396	21.9583	20.8264	22.0786	22.6527	21.6474	21.8842
X-ray repair cross-complementing protein 6	P12956;B1AHC9;P12956-2	XRCC6	13	-1.06847	6.0246	+	Discard	19.1287	19.465	19.3933	19.1616	19.3654	19.2871	20.4326	20.4937	20.49	20.1752	20.5732	20.0473
Glucosidase 2 subunit beta	K7ELL7;P14314-2;P14314;K7EPW7	PRKCSH	6	-1.04665	3.65564	+	Discard	18.7952	19.0831	18.9175	18.7907	NaN	NaN	19.8214	19.8766	20.4265	19.5164	19.9061	20.1126
Vinculin	P18206;P18206-2	VCL	13	-1.00886	2.984	+	Discard	19.2981	19.09	18.3602	18.2116	19.0763	19.2952	19.7197	19.8069	19.9566	19.7381	20.3847	19.7785
Hsc70-interacting protein;Putative protein FAM10A4;Putative protein FAM10A5	P50502;H7C3I1;Q3KNR6;Q8IZP2;Q8NFI4;F6VDH7	ST13;ST13P4;ST13P5	7	-0.964994	4.3553	+	Discard	21.1401	20.9128	20.3948	20.6069	20.9209	20.9332	21.9339	21.5871	22.0645	21.4821	21.7985	21.8326
Protein disulfide-isomerase A6	Q15084-3;Q15084;Q15084-4;Q15084-5;Q15084-2	PDIA6	6	-0.886573	2.31626	+	Discard	20.3239	19.9336	20.2847	NaN	20.2399	19.7436	20.4177	20.6943	21.5047	21.1787	20.6242	21.5306
DNA damage-binding protein 1	F5GY55;Q16531	DDB1	8	-0.866608	2.94244	+	Discard	19.2707	19.0527	19.7095	19.294	18.9621	19.4846	19.7292	19.7357	20.19	20.325	20.7354	20.2579
Eukaryotic translation initiation factor 5A-1;Eukaryotic translation initiation factor 5A;Eukaryotic translation initiation factor 5A-2;Eukaryotic translation initiation factor 5A-1-like	P63241;P63241-2;I3L397;I3L504;F8WCJ1;C9J7B5;C9J4W5;Q9GZV4;Q6IS14	EIF5A;EIF5A2;EIF5AL1	6	-0.859844	1.54361	+	Discard	19.6719	19.5796	19.1201	19.4255	NaN	20.558	21.3447	20.8313	19.7978	20.7476	20.2763	20.1874
Urokinase plasminogen activator surface receptor	Q03405;M0R0H5;M0QYR6;M0R1I2;Q03405-2;Q03405-3;M0R2E9;M0QX27;M0R0Y4	PLAUR	6	-0.853872	0.894847	+	Discard	21.8446	22.2334	24.3711	22.7596	22.2394	21.9948	23.9255	22.3714	24.6131	23.7832	22.6392	23.2338
Macrophage migration inhibitory factor	P14174	MIF	2	-0.850332	1.48688	+	Discard	NaN	22.8719	23.9281	22.598	NaN	NaN	23.4414	24.1497	23.8981	24.2123	23.9579	24.2386
10 kDa heat shock protein, mitochondrial	P61604;B8ZZL8;B8ZZ54	HSPE1	5	-0.823587	2.76358	+	Discard	19.6378	19.5505	19.8571	19.8897	20.7138	19.7058	20.6553	21.1021	20.834	20.53	20.6441	20.5307
Phosphoserine aminotransferase	Q9Y617;Q9Y617-2	PSAT1	8	-0.821054	2.34961	+	Discard	19.0976	19.1094	18.7546	NaN	19.6104	NaN	19.9518	19.6987	20.176	19.8429	20.461	19.6538
T-complex protein 1 subunit eta	Q99832;Q99832-3;Q99832-4;Q99832-2	CCT7	22	-0.816416	3.82392	+	Discard	19.7973	20.0918	19.9714	19.6405	19.8188	20.1866	20.2942	20.8997	20.9953	20.5113	20.8451	20.8593
C-C motif chemokine 5;RANTES(3-68);RANTES(4-68)	P13501	CCL5	4	-0.814253	4.14265	+	Discard	20.8398	20.8	20.8329	20.8874	21.0642	21.3079	21.7636	22.1175	21.625	21.8381	21.4125	21.8609
Protein arginine N-methyltransferase 1	E9PKG1;Q99873-2;Q99873-3;Q99873;Q99873-5;E9PIX6	PRMT1	9	-0.813986	2.88978	+	Discard	19.2511	19.1334	18.4765	18.6042	19.239	19.2946	19.642	19.8157	19.7205	19.495	20.2653	19.9442
Lactoylglutathione lyase	Q04760-2;Q04760	GLO1	9	-0.813563	5.70473	+	Discard	22.0376	22.38	22.0493	22.0236	22.2293	22.2016	23.0087	22.6823	23.0407	23.0682	22.9431	23.0598
Protein deglycase DJ-1	Q99497;K7ELW0;K7EN27	PARK7	10	-0.799792	4.77982	+	Discard	21.1844	20.9433	21.1876	21.0742	21.1981	21.0473	22.2066	22.039	21.6768	21.8319	21.619	22.0603
Ras GTPase-activating-like protein IQGAP1	P46940;A0A0J9YXZ5	IQGAP1	17	-0.791991	4.34731	+	Discard	19.3708	19.3468	19.4188	19.186	18.9367	19.5937	20.169	19.9668	19.8558	20.1733	20.3492	20.0907
Peptidyl-prolyl cis-trans isomerase A;Peptidyl-prolyl cis-trans isomerase A, N-terminally processed;Peptidyl-prolyl cis-trans isomerase	P62937;P62937-2;F8WE65;C9J5S7	PPIA	12	-0.780012	5.3704	+	Discard	24.6383	24.3985	24.205	24.158	24.159	24.3113	25.109	25.0989	25.1443	25.2012	24.8941	25.1027
Rho GDP-dissociation inhibitor 2	P52566;H0YGX7;F5H3P3;F5H6Q0	ARHGDIB	6	-0.777403	5.99099	+	Discard	19.9122	19.9068	19.864	19.6402	19.921	19.8531	20.8329	20.5944	20.5895	20.6832	20.3863	20.6754
Exportin-1	O14980;C9IZS4;C9JQ02;C9JV99;C9J673;C9JKM9	XPO1	5	-0.772971	1.66165	+	Discard	17.6365	18.2275	18.1058	NaN	NaN	NaN	18.2547	18.8403	19.1219	18.3037	19.1504	18.9063
Elongation factor 1-delta	P29692;P29692-3;E9PK01;P29692-2;E9PRY8;P29692-4;E9PQZ1;A0A087X1X7;H0YE58;H0YE72	EEF1D	9	-0.76968	3.3125	+	Discard	20.1724	20.2908	20.0501	20.9233	19.9644	20.0609	21.1568	21.0456	21.0725	21.0413	20.7994	20.9642
Beta-hexosaminidase;Beta-hexosaminidase subunit alpha	H3BS10;H3BP20;P06865;H3BU85;H3BTD4	HEXA	6	-0.764542	1.34871	+	Discard	20.4613	20.0657	18.6904	NaN	NaN	20.1099	20.8351	20.5364	20.8029	20.4979	20.42	20.4859
Programmed cell death 6-interacting protein	Q8WUM4;Q8WUM4-2	PDCD6IP	9	-0.76018	2.8489	+	Discard	18.7065	18.2514	17.6126	18.1258	18.2114	18.4893	18.9628	18.7391	19.0207	19.2693	18.7816	19.1846
Putative heat shock protein HSP 90-beta 2	Q58FF8	HSP90AB2P	8	-0.749115	1.06585	+	Discard	20.0776	20.2968	20.3993	20.4736	20.7388	20.4419	20.8218	20.3815	22.9611	21.2779	20.5495	20.9308
Cystatin-B	P04080;A0A1W2PQG6	CSTB	7	-0.735745	4.98249	+	Discard	21.9768	22.3054	22.0184	21.8804	21.9986	21.8903	22.7744	22.9189	22.6555	22.5589	22.9459	22.6308
Rho GDP-dissociation inhibitor 1	J3KTF8;J3QQX2;P52565;J3KRE2;J3KRY1;P52565-2	ARHGDIA	5	-0.730702	5.51835	+	Discard	19.3157	19.49	NaN	19.2411	19.3386	19.197	20.0554	19.8305	20.1273	20.134	20.1503	19.9857
Proteasome subunit alpha type-4;Proteasome subunit alpha type;Proteasome subunit beta type	P25789;H0YMZ1;H0YN18;H0YL69;H0YMI6;H0YMA1;P25789-2;H0YKT8	PSMA4	7	-0.719224	2.75735	+	Discard	19.7645	NaN	19.9893	20.1398	20.3015	20.0834	20.618	20.904	20.8825	20.6923	20.3063	21.2465
Beta-hexosaminidase subunit beta;Beta-hexosaminidase subunit beta chain B;Beta-hexosaminidase subunit beta chain A	P07686;Q5URX0;H0YA83	HEXB	6	-0.693767	2.42407	+	Discard	20.0486	19.9572	19.3078	20.1385	19.2899	20.0973	20.7543	20.6614	20.2718	20.3393	20.3075	20.6675
Thioredoxin domain-containing protein 17	Q9BRA2;I3L0K2;I3L3M7;I3L2R6	TXNDC17	4	-0.670123	2.85491	+	Discard	NaN	19.7409	19.052	19.2825	19.2099	19.3608	19.8735	19.9132	19.8305	19.8835	20.4495	20.0458
Metalloproteinase inhibitor 1	Q5H9A7;P01033;H0Y789	TIMP1	13	-0.670093	3.86425	+	Discard	26.1969	26.3946	26.1601	26.3596	26.3365	26.2801	26.7238	26.5958	27.0303	27.0373	27.3169	27.0443
Translationally-controlled tumor protein;TPT1-like protein	Q5W0H4;A0A0B4J2C3;P13693;J3KPG2;E9PJF7;P13693-2;Q56UQ5	TPT1	6	-0.66814	2.21855	+	Discard	20.4947	20.5728	21.2988	20.9818	20.9483	20.8483	20.956	21.191	21.9185	21.7477	21.6495	21.6908
Phosphatidylethanolamine-binding protein 1;Hippocampal cholinergic neurostimulating peptide	P30086	PEBP1	8	-0.661145	3.18786	+	Discard	20.4195	21.1179	20.9593	20.913	20.7852	20.9303	21.2026	21.674	21.7392	21.7423	21.3653	21.3686
C-C motif chemokine 1	P22362	CCL1	2	-0.659758	1.14669	+	Discard	19.5044	18.7996	NaN	NaN	NaN	18.9268	19.7747	18.9302	20.2963	19.9669	19.5666	19.8854
Cystatin-C	P01034	CST3	3	-0.655501	4.39598	+	Discard	21.4532	21.4098	21.1932	21.199	21.287	21.3964	21.8319	22.366	21.9554	21.9016	21.8171	21.9997
F-actin-capping protein subunit alpha-1	P52907	CAPZA1	8	-0.632289	2.93051	+	Discard	21.2547	21.1886	21.1248	20.8182	20.6994	20.7324	21.2914	21.3133	21.7427	21.8634	21.7447	21.6562
Nuclear autoantigenic sperm protein	Q5T624;P49321-2;P49321;P49321-3;E9PRH9;H0YF33;P49321-4;H0YDS9	NASP	5	-0.62614	2.03169	+	Discard	NaN	19.8464	19.1384	19.2008	19.2885	19.4751	20.5263	20.1766	19.9458	19.8849	19.5143	20.0481
Peroxiredoxin-6	P30041	PRDX6	7	-0.615017	3.1357	+	Discard	19.5007	19.7176	20.1371	19.812	19.4828	19.4801	20.0915	20.3288	20.2346	20.2464	20.6229	20.2963
CTP synthase 1;CTP synthase	P17812;A0A3B3IRI2;A0A3B3IRQ8;A0A3B3ITF6;B4E1E0;P17812-2;A0A3B3ITB8	CTPS1	14	-0.603779	3.42569	+	Discard	19.3464	19.6447	19.6797	19.7888	19.992	19.9519	20.3194	20.1397	20.4919	20.352	20.1966	20.5267
Prosaposin;Saposin-A;Saposin-B-Val;Saposin-B;Saposin-C;Saposin-D	P07602;C9JIZ6;P07602-2;P07602-3;Q5BJH1	PSAP	30	-0.595396	5.70563	+	Discard	25.5475	25.4946	25.7493	25.7331	25.8234	25.6127	26.1852	26.2257	26.1978	26.3372	26.366	26.2212
Tubulin alpha-1B chain;Tubulin alpha-4A chain	P68363;P68363-2;P68366-2;P68366	TUBA1B;TUBA4A	17	-0.593791	2.36375	+	Discard	20.4248	20.5394	20.9381	20.4495	19.8792	20.4532	20.9076	21.0304	20.7287	21.3072	21.0707	21.2025
Cofilin-1	P23528;G3V1A4;E9PK25;E9PP50;E9PQB7	CFL1	9	-0.591664	5.25897	+	Discard	22.556	22.8769	22.8314	22.84	22.8074	22.915	23.4357	23.5633	23.3218	23.2811	23.3218	23.4531
Heterogeneous nuclear ribonucleoproteins A2/B1	P22626;P22626-2;A0A087WUI2	HNRNPA2B1	16	-0.586243	4.41775	+	Discard	22.5036	22.3187	22.5627	22.3776	22.667	22.7854	23.2347	23.2163	23.1873	23.075	23.0596	22.9595
Cathepsin S	P25774;P25774-2	CTSS	14	-0.570836	2.96425	+	Discard	22.3524	22.2954	22.5769	22.4205	22.543	22.9589	22.8046	23.0253	23.2109	23.002	23.1596	23.3697
78 kDa glucose-regulated protein	P11021	HSPA5	27	-0.570782	4.49764	+	Discard	21.2474	21.2697	21.2349	21.2005	21.4044	21.6038	21.8297	21.9065	21.7748	21.8537	21.8914	22.1296
Histone-binding protein RBBP4;Histone-binding protein RBBP7	Q09028;Q09028-3;Q09028-2;Q09028-4;Q16576-2;Q16576;E9PC52;H0YF10;H0YDK2;H0YCT5;Q5JP02	RBBP4;RBBP7	8	-0.562097	2.88323	+	Discard	NaN	21.0579	21.3469	21.0334	20.8573	21.0789	21.6559	21.3896	21.612	21.994	21.7428	21.4276
Heat shock 70 kDa protein 1B;Heat shock 70 kDa protein 1A	A0A0G2JIW1;P0DMV9;P0DMV8;P0DMV8-2;V9GZ37	HSPA1B;HSPA1A	26	-0.554591	4.99257	+	Discard	21.7549	21.5969	21.9398	21.8914	21.8164	21.7936	22.1675	22.3686	22.2875	22.3623	22.5048	22.4297
Malate dehydrogenase, mitochondrial;Malate dehydrogenase	P40926;P40926-2;G3XAL0	MDH2	13	-0.550719	2.16239	+	Discard	20.7752	20.762	20.0608	20.5637	20.6888	20.35	21.1836	20.6482	21.4798	21.1007	20.9065	21.186
Ubiquitin-like modifier-activating enzyme 1	P22314-2;P22314	UBA1	11	-0.548434	2.04027	+	Discard	20.2326	20.6622	20.1624	19.8827	19.6409	20.4293	20.6865	20.5202	20.5023	20.9398	20.6974	20.9545
X-ray repair cross-complementing protein 5	P13010	XRCC5	7	-0.542674	1.66777	+	Discard	19.896	20.1768	20.4724	19.8479	19.1115	19.8243	20.2952	20.2076	20.559	20.5537	20.3214	20.6481
Histidine--tRNA ligase, cytoplasmic	P12081;P12081-4;P12081-2;P12081-3;B4DDD8;B4E1C5;B3KWE1;E7ETE2	HARS	6	-0.53472	3.77701	+	Discard	19.6968	19.5254	19.2189	19.6305	19.2954	19.4234	20.1092	19.9029	19.9127	19.9557	19.9194	20.1988
Cullin-associated NEDD8-dissociated protein 1	Q86VP6;Q86VP6-2;A0A0C4DGH5	CAND1	9	-0.53118	1.51631	+	Discard	19.8223	19.6458	19.8569	19.7833	19.1528	20.5868	20.1768	20.4967	20.3281	20.1096	20.2023	20.7216
Peroxiredoxin-1	Q06830;A0A0A0MSI0;A0A0A0MRQ5	PRDX1	15	-0.527224	4.86117	+	Discard	23.3091	23.3243	23.3672	23.1537	23.3016	23.391	24.0654	23.7765	23.6884	23.8745	23.7056	23.9
Nucleolin	P19338;H7BY16	NCL	19	-0.526753	4.01564	+	Discard	22.4861	22.6183	22.7612	22.4098	22.8145	22.8196	23.3133	23.1721	23.1758	23.2914	23.0427	23.0748
Activated RNA polymerase II transcriptional coactivator p15	P53999	SUB1	5	-0.509944	2.10786	+	Discard	19.4747	19.3805	19.9563	19.648	19.5667	19.9129	20.0109	20.6179	19.8992	20.2721	20.3412	19.8575
DNA-(apurinic or apyrimidinic site) lyase;DNA-(apurinic or apyrimidinic site) lyase, mitochondrial	P27695;G3V5Q1;G3V3M6;H7C4A8	APEX1	7	-0.503971	1.01476	+	Discard	19.6169	NaN	19.5379	20.3044	19.6032	20.5047	20.5762	19.9385	21.0191	20.3663	19.8902	20.7141
C-C motif chemokine 4-like;C-C motif chemokine 4;MIP-1-beta(3-69)	Q8NHW4;P13236;A0A0G2JLY3;Q8NHW4-2	CCL4L1;CCL4	2	-0.503353	1.229	+	Discard	20.2029	20.107	19.6612	20.1212	NaN	19.7849	20.8659	19.9813	21.0631	20.715	20.2974	19.9501
CD109 antigen	Q6YHK3-2;Q6YHK3;Q6YHK3-4;Q6YHK3-3	CD109	11	-0.494498	1.60895	+	Discard	19.6613	20.6545	19.7731	19.8601	20.0285	19.5739	20.2578	20.8812	20.4829	20.2918	20.3067	20.2979
Endoplasmin	P14625	HSP90B1	9	-0.494379	0.885349	+	Discard	19.5408	19.4427	19.7682	NaN	18.6557	NaN	19.3073	19.6902	20.3074	19.6608	19.6693	20.4422
Procollagen-lysine,2-oxoglutarate 5-dioxygenase 1	Q02809;Q02809-2	PLOD1	11	-0.485846	2.29256	+	Discard	19.5107	19.5296	19.2553	19.4437	18.8906	19.4851	19.7036	19.606	20.2395	19.9144	19.7295	19.8372
C-C motif chemokine 3-like 1;LD78-beta(3-70);LD78-beta(5-70)	P16619	CCL3L1	5	-0.485769	1.43656	+	Discard	24.1749	24.3115	25.1813	24.3878	24.7205	24.9257	25.103	24.7752	25.5344	24.9977	24.8318	25.3742
Heterogeneous nuclear ribonucleoprotein A1;Heterogeneous nuclear ribonucleoprotein A1, N-terminally processed;Heterogeneous nuclear ribonucleoprotein A1-like 2	F8W6I7;P09651-3;P09651-2;P09651;F8VZ49;Q32P51;F8VTQ5;A0A2R8Y4L2;F8VYN5	HNRNPA1;HNRNPA1L2	13	-0.483755	4.08478	+	Discard	21.2441	21.381	21.1554	21.2426	21.5289	21.2841	21.7383	21.6005	21.8176	21.9368	21.7128	21.9325
Heterogeneous nuclear ribonucleoprotein Q	O60506-4;O60506-3;O60506-2;O60506;B7Z645;O60506-5;F6UXX1	SYNCRIP	14	-0.481294	1.40264	+	Discard	19.7971	20.1089	20.5384	19.758	20.6831	20.8794	20.7415	20.6587	20.6848	20.68	20.8201	21.0676
Interferon-induced GTP-binding protein Mx1;Interferon-induced GTP-binding protein Mx1, N-terminally processed	P20591;F8W8T1	MX1	9	-0.475142	1.75547	+	Discard	19.134	19.5185	19.3132	19.3473	19.3787	19.3794	19.8143	19.2447	19.6689	19.97	19.784	20.44
6-phosphogluconate dehydrogenase, decarboxylating	P52209-2;P52209;K7EPF6	PGD	19	-0.472413	3.88963	+	Discard	21.7685	21.5782	21.8914	22.1234	21.9653	21.911	22.283	22.4242	22.3185	22.3796	22.304	22.3631
Nucleosome assembly protein 1-like 1	P55209;F8W118;H0YIV4;F5H4R6;F8W0J6;B7Z9C2;F8W543;F8VV59;F8VY35;F8VXI6;F8VUX1;F8W020;H0YHC3;H0YH88;P55209-3;P55209-2;F8VVB5;F8VRJ2	NAP1L1	4	-0.471462	1.0749	+	Discard	19.2858	19.5487	19.4417	NaN	19.7981	19.9379	20.413	19.3809	20.5284	19.6516	19.9738	20.4958
Macrophage-capping protein	P40121-2;P40121;E7ENU9	CAPG	7	-0.467829	2.04099	+	Discard	NaN	20.5472	20.7164	20.4287	20.7533	20.4305	21.3807	20.5938	21.1899	21.1205	20.835	21.1384
Peptidyl-prolyl cis-trans isomerase B	P23284	PPIB	14	-0.46283	3.95474	+	Discard	23.0573	23.0884	22.7876	22.9181	22.935	22.9461	23.5923	23.5455	23.3731	23.4635	23.1758	23.3594
Platelet-derived growth factor subunit A	H7BYW6;P04085-2;P04085	PDGFA	3	-0.44665	1.31097	+	Discard	19.6469	20.1265	20.1345	20.051	19.8529	20.6835	20.8194	20.6204	20.2131	20.7623	20.2307	NaN
Rab GDP dissociation inhibitor beta	P50395;P50395-2;Q5SX87	GDI2	24	-0.444864	5.12278	+	Discard	21.1843	21.1682	21.3262	21.3038	21.2052	21.2117	21.4884	21.6133	21.7758	21.7661	21.6773	21.7478
Actin-related protein 2/3 complex subunit 2	O15144	ARPC2	7	-0.441107	2.26656	+	Discard	20.4087	20.7152	20.0841	20.3194	20.4446	20.2161	20.9684	20.7658	20.6345	20.6772	20.6263	21.1625
Heterogeneous nuclear ribonucleoproteins C1/C2	P07910;G3V2Q1;G3V4C1;B2R5W2;P07910-2;B4DY08;G3V4W0;G3V576;G3V251;G3V575;B4DSU6;G3V555;G3V3K6;G3V5X6;P07910-4;G3V4M8	HNRNPC	5	-0.437928	1.65552	+	Discard	20.2813	20.4378	19.9734	20.3857	20.0643	NaN	20.4717	20.3252	21.1969	20.5604	20.7479	20.6965
Interleukin enhancer-binding factor 2	B4DY09;Q12905;X6R6Z1	ILF2	5	-0.437078	1.57029	+	Discard	20.2677	19.6183	20.3215	20.0525	19.7097	20.1234	20.6013	20.6519	20.1423	20.0346	20.7588	20.5266
Heterogeneous nuclear ribonucleoprotein D0	H0Y8G5;Q14103-3;Q14103;H0YA96;D6RAF8;Q14103-4;Q14103-2;D6RD83;D6RF44	HNRNPD	7	-0.436861	3.51209	+	Discard	20.3103	20.3902	20.3072	20.4388	20.7394	20.4969	20.7486	20.8163	20.9231	20.9179	20.8189	21.079
High mobility group protein B2	P26583;D6R9A6	HMGB2	5	-0.434392	2.04746	+	Discard	19.5532	19.3381	19.1991	18.7338	19.2993	19.1842	19.7448	19.5528	19.7907	19.8385	19.3366	19.6507
Protein S100-A8;Protein S100-A8, N-terminally processed	P05109	S100A8	4	-0.425827	0.964152	+	Discard	20.6135	20.275	20	20.6472	NaN	19.844	21.027	20.8868	20.196	21.0478	20.9214	20.1317
Polyubiquitin-C;Ubiquitin;Ubiquitin-60S ribosomal protein L40;Ubiquitin;60S ribosomal protein L40;Ubiquitin-40S ribosomal protein S27a;Ubiquitin;40S ribosomal protein S27a;Polyubiquitin-B;Ubiquitin	P0CG48;F5GYU3;Q96C32;Q5PY61;J3QKN0;F5GXK7;F5H747;F5H388;B4DV12;F5H265;F5H2Z3;F5H6Q2;J3QTR3;J3QS39;P62987;P62979;P0CG47;M0R2S1;M0R1M6;Q49A90;A0A2R8Y422;M0R1V7	UBC;UBB;RPS27A;UBA52	5	-0.424532	2.7415	+	Discard	23.8576	23.8361	23.9483	23.5629	23.8414	23.6968	24.1604	24.2305	23.9875	24.0117	24.4042	24.496
Annexin A5;Annexin	P08758;D6RBL5;E9PHT9;D6RBE9	ANXA5	16	-0.423287	3.80054	+	Discard	22.4865	22.5869	22.3593	22.4154	22.2964	22.6589	22.7806	22.9381	23.0006	22.8014	22.797	23.0253
Interleukin-1 receptor antagonist protein	P18510-4;P18510-2;P18510;P18510-3	IL1RN	5	-0.421612	1.40953	+	Discard	23.8564	23.8413	24.0261	23.7742	23.7989	23.891	24.7375	24.855	24.3021	23.8681	23.8978	24.0571
Plastin-2	P13796	LCP1	39	-0.419006	4.78073	+	Discard	21.9372	22.0807	22.0498	22.0585	22.0236	22.2119	22.5026	22.5777	22.5266	22.4342	22.3016	22.533
Protein SET;Protein SETSIP	Q01105-2;A0A0C4DFV9;Q01105-3;Q01105-4;Q01105;A0A087X027;P0DME0	SET;SETSIP	7	-0.415622	0.934904	+	Discard	20.8152	21.0215	22.1084	21.8957	21.7116	22.1642	22.0648	22.2525	21.9521	22.1764	21.8325	21.932
Adenylate kinase 2, mitochondrial;Adenylate kinase 2, mitochondrial;Adenylate kinase 2, mitochondrial, N-terminally processed	F8W1A4;P54819-3;P54819-5;P54819-2;P54819;F8VZG5;G3V213;F8VY04;P54819-4;P54819-6	AK2	6	-0.409325	2.05113	+	Discard	19.6793	19.4279	19.3909	19.5698	NaN	19.8861	19.7123	20.2821	19.8727	19.9156	20.1306	20.0874
Calreticulin	P27797;K7EJB9	CALR	12	-0.407254	1.95724	+	Discard	22.4214	21.8547	22.3756	22.1444	22.5109	22.4253	23.0613	22.6214	22.5018	22.7712	22.5251	22.695
40S ribosomal protein S12	P25398	RPS12	5	-0.406621	1.56794	+	Discard	19.7177	19.6125	19.7805	19.3789	19.5859	19.9525	20.1372	20.2071	19.4657	20.1738	20.0262	20.4577
Heterogeneous nuclear ribonucleoprotein U	A0A1W2PP35;A0A1W2PPS1;Q00839-2;Q00839;Q5RI18;A0A1X7SBS1	HNRNPU	3	-0.395109	0.901471		Discard	19.1379	19.1979	19.8401	19.4026	18.9401	19.2459	18.9962	19.3104	19.9485	19.9409	20.352	19.5872
Beta-galactosidase	P16278-3;P16278;E7EQ29;P16278-2	GLB1	6	-0.385588	0.638905		Discard	18.6218	NaN	18.7429	NaN	18.7844	NaN	18.4753	18.7161	19.8597	19.0589	19.1371	19.3646
Proteasome subunit alpha type-3	P25788-2;P25788	PSMA3	7	-0.379136	3.36695	+	Discard	20.7419	20.7616	20.9502	20.7152	20.711	20.6819	21.1397	21.0508	21.3725	21.2655	20.9852	21.023
Interleukin enhancer-binding factor 3	Q12906-7;Q12906-6;Q12906;Q12906-3;Q12906-2;Q12906-4;Q12906-5	ILF3	9	-0.378596	1.532	+	Discard	19.7933	18.8196	19.5999	19.4006	19.2795	19.5578	20.0312	19.7435	19.6388	19.6839	19.7941	19.8308
Eukaryotic translation initiation factor 2 subunit 1	H0YJS4;G3V4T5;P05198	EIF2S1	3	-0.372536	1.18988	+	Discard	18.5966	18.7782	18.1967	NaN	NaN	NaN	18.8396	18.6188	18.8535	19.1539	18.7663	19.1462
Galectin-1	P09382	LGALS1	9	-0.368679	3.39084	+	Discard	22.4717	22.15	22.4303	22.2431	22.1726	22.3298	22.6794	22.6491	22.6348	22.8104	22.4853	22.7505
Gelsolin	P06396-2;A0A0A0MS51;A0A0A0MT01;P06396-4;P06396-3;P06396	GSN	20	-0.364205	3.14472	+	Discard	21.965	21.8179	21.8923	22.0288	22.0134	22.1737	22.4035	22.3795	22.2748	22.5043	22.1043	22.4099
Talin-1	Q9Y490	TLN1	36	-0.360817	1.54847	+	Discard	20.5719	20.1784	20.594	20.4757	20.2169	21.0491	20.9254	20.6829	20.9571	21.062	20.8731	20.7504
Platelet-activating factor acetylhydrolase IB subunit alpha	I3L3N5;P43034;P43034-2	PAFAH1B1	2	-0.359587	1.01564	+	Discard	19.0221	NaN	NaN	NaN	18.8067	19.5392	19.2927	NaN	19.6641	19.5919	19.4834	19.3791
Heat shock protein HSP 90-alpha	P07900;P07900-2	HSP90AA1	38	-0.351479	3.09612	+	Discard	22.3742	22.3811	22.494	22.4556	22.1893	22.3286	22.61	22.639	22.8773	22.5963	22.6717	22.9374
Annexin A1;Annexin	P04083;Q5T3N1	ANXA1	5	-0.350711	1.57417	+	Discard	20.1454	20.102	19.8396	19.5814	19.7287	20.2508	20.1596	20.4252	20.6024	20.1264	20.0982	20.3405
Transgelin-2	P37802;X6RJP6;P37802-2	TAGLN2	18	-0.348229	2.06886	+	Discard	22.842	22.8136	22.8305	22.9016	22.7089	23.1226	22.8294	23.1036	23.2624	23.4447	23.3116	23.3568
60S acidic ribosomal protein P1	P05386	RPLP1	2	-0.338805	0.544168		Discard	19.1382	19.181	19.9369	19.1974	20.2533	20.6608	19.9074	20.1718	20.03	20.2272	NaN	19.9973
Stress-induced-phosphoprotein 1	P31948;P31948-3;P31948-2	STIP1	22	-0.333613	1.31034	+	Discard	21.5076	22.1691	21.9986	22.2808	22.4586	21.9773	22.2734	22.1728	22.6279	22.3793	22.4714	22.4688
Peptidyl-prolyl cis-trans isomerase;Peptidyl-prolyl cis-trans isomerase H	C9JQD4;O43447;H0YEL5;O43447-2	PPIH	5	-0.326842	0.967023		Discard	19.0407	19.2213	18.7589	18.9312	18.4759	18.139	19.3125	18.967	19.3209	19.0339	18.7486	19.1452
Protein disulfide-isomerase A4	P13667	PDIA4	13	-0.32089	0.71442		Discard	19.8984	18.8698	19.134	19.2109	19.3641	19.4809	20.4386	19.8241	19.2051	19.5757	19.3396	19.5004
Annexin A2;Annexin;Putative annexin A2-like protein	P07355;P07355-2;H0YN42;H0YMU9;H0YMD0;H0YM50;A6NMY6;H0YKS4;H0YMM1;H0YNP5	ANXA2;ANXA2P2	15	-0.317598	1.30557	+	Discard	20.8496	20.7812	20.8906	21.0816	20.3163	20.6699	20.8356	20.9337	21.0289	21.1941	21.0095	21.4931
Protein disulfide-isomerase	P07237;H7BZ94;H0Y3Z3	P4HB	26	-0.315561	3.8224	+	Discard	22.2611	22.4633	22.505	22.3217	22.416	22.547	22.7812	22.6183	22.6959	22.7667	22.7254	22.82
T-complex protein 1 subunit theta	P50990;P50990-2;P50990-3	CCT8	25	-0.314369	1.2923	+	Discard	21.462	21.4602	21.9796	21.2428	21.3751	21.3934	21.5397	21.735	21.9118	22.2062	21.6307	21.776
Hypoxanthine-guanine phosphoribosyltransferase	P00492	HPRT1	4	-0.309992	0.607869		Discard	19.4558	19.6535	19.2288	19.9243	19.0001	19.5787	19.014	NaN	20.0311	19.5411	20.143	20.1886
Heat shock 70 kDa protein 13	P48723	HSPA13	10	-0.308422	1.20542	+	Discard	20.1193	20.6564	20.7225	20.3456	20.1667	19.8722	20.4735	20.7535	20.4541	20.6301	20.8232	20.5989
14-3-3 protein epsilon	P62258;P62258-2	YWHAE	17	-0.30458	2.72956	+	Discard	24.6959	24.5705	24.4939	24.6476	24.6255	24.731	24.9475	24.633	24.9816	25.0864	25.0083	24.9349
Alpha-enolase	P06733;A0A2R8Y6G6;P06733-2	ENO1	28	-0.303608	2.31917	+	Discard	24.1692	24.0537	23.9574	24.3017	24.3133	24.0714	24.5003	24.2507	24.5453	24.5022	24.2775	24.6124
Carbonic anhydrase 2	P00918	CA2	12	-0.301923	2.37106	+	Discard	22.6432	22.4511	22.3747	22.5988	22.3421	22.5975	23.0655	22.8307	22.8729	22.6969	22.7032	22.6497
Actin-related protein 2/3 complex subunit 4	F8WCF6;P59998;F8WDD7;A0A0A6YYG9;P59998-3;P59998-2;H7C0A3	ARPC4-TTLL3;ARPC4	5	-0.299668	0.708958		Discard	20.4419	20.5737	20.8499	20.9266	20.8786	21.1416	20.4113	21.8473	21.0408	21.0882	21.2564	20.9662
Puromycin-sensitive aminopeptidase;Puromycin-sensitive aminopeptidase-like protein	E9PLK3;P55786;P55786-2;A6NEC2	NPEPPS;NPEPPSL1	7	-0.291477	1.2882	+	Discard	18.763	NaN	18.7121	18.5127	18.3932	18.2687	18.7931	18.5135	19.0817	18.8202	19.051	18.6689
Catalase	P04040	CAT	8	-0.285323	1.46502	+	Discard	NaN	19.6686	19.3581	19.371	19.7886	19.4822	19.7914	19.9879	19.5319	19.7109	20.0528	19.8392
Acidic leucine-rich nuclear phosphoprotein 32 family member A	H0YN26;P39687	ANP32A	8	-0.28497	2.17179	+	Discard	21.8612	21.7944	22.0513	21.8912	22.1778	21.7406	22.0941	22.2405	22.1282	22.3037	22.0815	22.3781
Vasodilator-stimulated phosphoprotein	P50552	VASP	6	-0.282522	0.583371		Discard	18.5908	NaN	19.4447	NaN	NaN	19.016	19.3028	18.9138	19.3218	19.2997	19.7702	19.1898
Heat shock 70 kDa protein 4	P34932;A0A087WYC1;A0A087WTS8	HSPA4	20	-0.282268	1.54883	+	Discard	20.1705	19.9587	20.2994	20.3558	20.1935	20.2406	20.3903	20.1489	20.7536	20.7462	20.4033	20.4699
L-lactate dehydrogenase B chain;L-lactate dehydrogenase	P07195;A0A3B3IS95;A8MW50;C9J7H8	LDHB	17	-0.281026	2.28508	+	Discard	21.7133	21.7532	21.7519	21.5422	21.6499	21.6333	22.1016	22.2357	21.8409	21.9189	21.7994	21.8335
Nidogen-1	P14543-2;P14543	NID1	14	-0.271732	1.21156		Discard	20.2725	20.1507	20.6416	19.8084	20.0443	20.4736	20.5196	20.4679	20.326	20.6106	20.5782	20.5191
Heat shock protein HSP 90-beta	P08238	HSP90AB1	42	-0.270759	3.35355	+	Discard	24.7799	24.8461	24.9099	24.7176	25.042	24.8024	25.1018	25.0809	25.0706	25.1947	25.0746	25.1999
N-acetylglucosamine-6-sulfatase	H7C3P4;F6S8M0;P15586-2;P15586;F5H4C6;H0YFA9	GNS	10	-0.269918	1.0581		Discard	20.0352	20.4334	20.6742	20.5341	20.376	20.6707	20.4298	20.5006	20.7538	20.7831	20.7222	21.1538
T-complex protein 1 subunit alpha	P17987;E7EQR6;E7ERF2;F5H282	TCP1	19	-0.265394	0.961468		Discard	21.1416	20.6722	20.1848	20.4469	20.7131	20.3222	20.8575	21.0247	20.8708	20.8589	20.585	20.8763
Transaldolase	P37837;F2Z393	TALDO1	12	-0.26517	3.55085	+	Discard	20.5241	20.5989	20.7309	20.6475	20.6012	20.7099	20.8576	21.002	20.9829	20.7981	20.8066	20.9564
Costars family protein ABRACL	Q9P1F3	ABRACL	3	-0.257189	0.19026		Discard	21.0851	23.4028	22.1992	21.3738	20.9446	21.993	22.5049	23.0446	22.4298	22.2513	22.0652	20.2457
Leukemia inhibitory factor	P15018	LIF	6	-0.248395	0.957256		Discard	19.2654	19.8005	19.4963	19.5363	19.1622	19.7038	19.741	20.1628	19.5392	19.5852	19.8816	19.5451
Heat shock cognate 71 kDa protein	P11142;E9PKE3;P11142-2;E9PNE6;E9PN89	HSPA8	34	-0.242483	3.20979	+	Discard	23.8716	23.9545	23.9574	23.8458	23.9052	23.9758	24.091	24.199	24.0922	24.1804	24.0516	24.351
Nucleophosmin	P06748-2;P06748;P06748-3	NPM1	12	-0.240705	1.13853		Discard	22.6849	23.0836	23.0654	23.0182	23.3044	22.749	23.2058	23.1707	23.4174	23.3731	23.2771	22.9056
Phosphoglycerate kinase 1	P00558;P00558-2	PGK1	24	-0.237565	1.36748		Discard	22.8238	22.9218	22.7223	22.8157	22.8674	22.7169	23.0821	22.6987	23.0817	23.3794	22.8714	23.1799
Fructose-bisphosphate aldolase A;Fructose-bisphosphate aldolase	P04075;J3KPS3;P04075-2;H3BQN4	ALDOA	27	-0.233939	2.05272	+	Discard	24.0883	24.0684	23.9976	24.045	24.091	24.0478	24.3974	24.0393	24.4085	24.3807	24.0974	24.4185
Nicotinamide phosphoribosyltransferase	P43490;A0A0C4DFS8	NAMPT	9	-0.229184	0.844935		Discard	18.8786	18.703	19.3568	19.4254	18.8859	NaN	19.3571	19.4782	19.1978	19.3386	19.1425	19.1605
Serine/threonine-protein phosphatase 2A 65 kDa regulatory subunit A alpha isoform	P30153;B3KQV6	PPP2R1A	10	-0.227522	0.586131		Discard	20.083	20.068	20.961	20.5612	20.7274	20.7525	21.1664	20.3272	20.8538	20.7157	20.8552	20.6
Proteasome activator complex subunit 1	Q06323;Q06323-3;Q06323-2;H0YKK6	PSME1	12	-0.221871	0.67332		Discard	20.6944	21.4418	20.8476	21.002	20.7018	20.2757	20.8789	20.9352	21.0442	21.0983	21.0915	21.2464
Clathrin heavy chain;Clathrin heavy chain 1	A0A087WVQ6;Q00610-2;Q00610	CLTC	40	-0.220101	1.95406	+	Discard	20.8132	20.9073	20.9078	20.8451	20.7028	20.7619	21.2105	20.9507	20.8252	21.0999	21.2013	20.9711
Vimentin	P08670;B0YJC4;B0YJC5	VIM	21	-0.216739	0.815533		Discard	21.1508	21.8749	21.5151	21.1557	21.1929	21.4121	21.9005	21.6143	21.4515	21.6192	21.6775	21.339
Proteasome activator complex subunit 2	A0A087X1Z3;Q9UL46;H0YM70	PSME2	9	-0.212533	0.44272		Discard	19.971	19.7831	20.2318	19.448	19.7812	20.7377	20.0158	20.0996	20.7233	20.4024	19.8602	20.1267
Epididymal secretory protein E1	J3KMY5;G3V3E8;E7EMS2;G3V3D1;P61916;H0YIZ1;G3V2V8;P61916-2	NPC2	7	-0.212102	0.809461		Discard	19.6423	20.0284	19.8571	19.7045	20.1297	19.5993	20.4803	20.1039	19.7756	19.9526	19.8051	20.1163
Peptidyl-prolyl cis-trans isomerase F, mitochondrial;Peptidyl-prolyl cis-trans isomerase	P30405;R4GN99;H0Y548;P30405-2	PPIF	4	-0.207547	0.224787		Discard	20.1387	19.9671	20.9428	NaN	NaN	20.7418	21.1086	19.8279	20.3884	21.6659	20.5135	20.4264
UV excision repair protein RAD23 homolog A	K7ENJ0;K7ELW1;A0A494C0B4;P54725-2;P54725-3;P54725	RAD23A	3	-0.205931	1.54443		Discard	19.5356	19.688	19.741	19.7998	NaN	19.8236	19.8089	19.7351	19.9812	20.1248	20.0069	19.8844
Tropomyosin alpha-4 chain	P67936;A0A2R8Y5V9;A0A2R8YGX3;A0A2R8YH90	TPM4	15	-0.202521	0.522238		Discard	21.8209	22.1712	22.2156	21.3389	22.4038	21.4493	22.2395	22.1125	22.1772	22.0438	22.1612	21.8807
Tubulin-specific chaperone A	E5RIW3;E5RJD8;O75347;E5RHG6;O75347-2	TBCA	9	-0.202038	1.64454		Discard	20.5886	20.7203	20.5269	20.3075	20.7631	20.5811	20.857	20.7748	20.6772	20.8954	20.6888	20.8066
Polypyrimidine tract-binding protein 1	A6NLN1;P26599-3;A0A0U1RRM4;P26599-2;P26599;K7ES59;K7EKJ7	PTBP1	5	-0.200167	0.377556		Discard	20.8448	20.7029	20.4676	20.6966	NaN	NaN	21.3409	20.2765	20.761	20.4799	21.3179	21.0926
Thioredoxin reductase 1, cytoplasmic	Q16881;Q16881-6;Q16881-3;Q16881-4;Q16881-2;Q16881-5;A0A087WSY9;A0A182DWI3;A0A087WSW9;F8W809;E9PIR7;Q16881-7;E2QRB9	TXNRD1	6	-0.195716	1.48363		Discard	20.1129	19.9343	20.005	20.1834	20.0979	20.0939	20.2902	20.0243	20.2832	20.5079	20.1245	20.3715
Proliferation-associated protein 2G4	Q9UQ80;Q9UQ80-2;F8VR77	PA2G4	16	-0.192338	1.15169		Discard	20.7735	20.8169	21.0035	21.1172	20.7353	21.1763	21.2103	21.0081	21.208	21.0324	20.9912	21.3268
Pigment epithelium-derived factor	P36955;I3L4N7	SERPINF1	8	-0.181529	0.574405		Discard	19.5986	19.6844	19.7464	NaN	19.8248	NaN	20.0626	NaN	19.7901	19.7745	20.2906	19.5576
Adenosylhomocysteinase	P23526;P23526-2	AHCY	14	-0.175837	1.4562		Discard	20.2006	19.9753	20.3905	20.0929	20.2258	20.2804	20.4187	20.1836	20.4088	20.3438	20.476	20.3895
Bone morphogenetic protein 1	P13497-4;P13497-5;P13497-2;P13497-6;P13497	BMP1	3	-0.175089	0.39609		Discard	NaN	18.9198	NaN	NaN	18.3918	18.6082	NaN	19.1484	18.7221	18.5861	NaN	18.8035
Protein FAM49B	Q9NUQ9;A0A087X178;A0A1W2PRQ0;Q9NUQ9-2	FAM49B	7	-0.170797	0.236123		Discard	18.5413	19.3175	19.3871	19.9992	NaN	19.0416	18.8549	19.5318	19.5648	20.1966	19.1541	19.2666
Pyruvate kinase PKM;Pyruvate kinase	P14618;P14618-3;P14618-2;B4DNK4;H3BTN5;H3BQ34;H3BR70	PKM	26	-0.170106	1.16655		Discard	22.6698	22.8823	22.5373	22.8819	22.858	22.7504	22.7587	23.1627	22.9624	22.8799	23.0262	22.8105
Carboxypeptidase Q	Q9Y646;E5RH35;E5RJZ7;E5RJP8;E5RJA8	CPQ	2	-0.166262	0.24559		Discard	19.5098	19.8845	19.8078	20.339	19.7933	20.1477	19.3736	19.6962	20.9989	20.1968	20.1343	NaN
Tripeptidyl-peptidase 1	O14773;A0A2R8Y7U1;A0A2R8YD45;A0A2R8YE64;E7EV34	TPP1	8	-0.151269	0.411679		Discard	20.6621	20.8282	20.9444	21.0113	21.3022	21.6311	20.8753	21.2779	21.2379	21.0833	21.3109	21.5014
Profilin-1	P07737;K7EJ44	PFN1	13	-0.150826	0.695021		Discard	23.8426	23.5982	23.8223	23.757	23.4411	23.8781	24.1729	24.0113	23.969	23.6674	23.6454	23.7785
Alpha-actinin-1	P12814-3;P12814;P12814-2;P12814-4;H9KV75	ACTN1	44	-0.145619	1.10523		Discard	22.1199	22.287	22.1818	22.3807	22.213	22.2382	22.4932	22.5902	22.2574	22.4383	22.3571	22.1581
Importin subunit beta-1	Q14974;Q14974-2	KPNB1	15	-0.144685	0.704732		Discard	20.7332	20.8284	20.2481	20.6488	20.4789	20.7722	20.942	20.6696	20.8191	20.7834	20.5527	20.8109
Dipeptidyl peptidase 1;Dipeptidyl peptidase 1 exclusion domain chain;Dipeptidyl peptidase 1 heavy chain;Dipeptidyl peptidase 1 light chain	P53634;H0YCY8	CTSC	7	-0.144012	0.687821		Discard	20.7781	20.9267	20.6179	20.7678	20.5743	20.7054	21.1028	21.1115	20.7215	20.743	20.5641	20.9915
T-complex protein 1 subunit beta	P78371;F5GWF6;P78371-2;F8VQ14	CCT2	23	-0.140646	0.452025		Discard	20.6267	20.4544	20.7696	20.595	19.9519	20.9004	20.7371	20.4778	20.7706	20.6435	20.8442	20.6686
Cathepsin D;Cathepsin D light chain;Cathepsin D heavy chain	A0A1B0GV23;A0A1B0GVD5;A0A1B0GWE8;P07339;A0A1B0GW44;A0A1B0GVP3;A0A1B0GU92;A0A1B0GU03;F8WD96;C9JH19;F8W787;H7C469	CTSD	14	-0.139889	0.698871		Discard	23.3584	23.2982	23.2115	23.3788	23.4483	23.0878	23.2278	23.1718	23.5024	23.4661	23.493	23.7611
High mobility group protein HMG-I/HMG-Y	P17096;P17096-3	HMGA1	2	-0.137282	0.32821		Discard	20.9062	20.4201	20.5001	20.6585	20.749	20.4526	21.0588	21.289	20.7168	20.8421	20.4056	20.1978
Thymosin beta-4;Hematopoietic system regulatory peptide	P62328	TMSB4X	1	-0.135892	0.533918		Discard	22.0794	22.0257	21.9264	21.9314	22.523	21.8461	22.3928	22.0396	22.0504	22.3646	22.2838	22.0161
14-3-3 protein zeta/delta	P63104;E7EX29;B0AZS6;E7ESK7;P63104-2	YWHAZ	16	-0.134748	1.1948		Discard	21.0261	20.9001	20.8045	20.8035	20.9922	20.7866	21.0096	21.2581	20.9825	20.9811	20.9533	20.9369
Guanine nucleotide-binding protein subunit beta-2-like 1;Guanine nucleotide-binding protein subunit beta-2-like 1, N-terminally processed	P63244;J3KPE3;H0YAF8;H0Y8W2;D6RAC2;H0YAM7;D6RHH4;D6R9L0;D6R9Z1;D6RFX4;D6REE5	GNB2L1	7	-0.134329	0.381876		Discard	20.8234	20.4654	20.0347	20.4293	19.7916	20.5044	20.5692	20.4671	20.3059	20.5594	20.3629	20.5903
Nuclear migration protein nudC	Q9Y266	NUDC	6	-0.132154	0.685083		Discard	19.7034	19.6476	19.8581	19.5288	19.4447	19.8525	19.9512	19.5474	19.8611	19.6703	19.8003	19.9976
Actin, cytoplasmic 1;Actin, cytoplasmic 1, N-terminally processed	P60709;A0A2R8Y793	ACTB	30	-0.131811	0.187659		Discard	NaN	NaN	NaN	20.886	21.8451	21.6915	21.2545	21.6878	22.1378	21.3012	21.7683	21.4866
Urokinase-type plasminogen activator;Urokinase-type plasminogen activator long chain A;Urokinase-type plasminogen activator short chain A;Urokinase-type plasminogen activator chain B	E7ET40;P00749-2;P00749	PLAU	8	-0.130842	0.38478		Discard	20.2754	20.1312	19.9314	19.7965	19.3264	19.7276	20.0294	19.954	19.8213	20.2005	20.1697	19.7984
Interleukin-1 beta	P01584;C9JWV2	IL1B	6	-0.1217	0.148683		Discard	19.6983	20.6333	20.8261	NaN	19.036	19.9021	20.2621	20.477	19.7218	20.142	20.2846	19.9576
Tubulin beta chain;Tubulin beta-2A chain;Tubulin beta-2B chain;Tubulin beta-3 chain	P07437;Q5JP53;Q5ST81;Q13885;Q9BVA1;A0A0B4J269;Q13509	TUBB;TUBB2A;TUBB2B;TUBB3	14	-0.115949	0.678564		Discard	19.8604	19.9704	20.1173	20.0774	19.6857	19.8563	20.0633	19.9737	19.9913	20.1541	19.8459	20.2349
Alpha-2-macroglobulin	P01023	A2M	71	-0.111393	1.23403		Discard	25.1255	25.072	25.0264	24.9992	25.1227	25.0846	25.3164	25.1089	25.1309	25.303	25.22	25.0194
Proteasome subunit alpha type;Proteasome subunit alpha type-6	G3V5Z7;P60900;G3V295;G3V3I1;P60900-2;G3V3U4	PSMA6	8	-0.111291	0.351609		Discard	21.4347	21.6733	21.4934	21.2805	21.3198	21.2857	21.3888	21.3897	22.076	21.5168	21.1743	21.6095
Isocitrate dehydrogenase [NADP] cytoplasmic	O75874	IDH1	9	-0.108273	0.110406		Discard	21.889	21.8016	21.4898	21.632	20.7075	21.7529	21.6975	22.4091	21.8435	21.9562	21.9091	20.107
Inhibin beta A chain	P08476	INHBA	16	-0.107297	0.492897		Discard	20.7587	20.6924	20.7119	20.4739	20.2637	20.6932	20.5199	20.6543	20.9482	20.6836	20.58	20.8515
Multiple inositol polyphosphate phosphatase 1	Q9UNW1;Q9UNW1-4	MINPP1	3	-0.104841	0.16751		Discard	18.2588	18.4513	18.6149	18.8468	18.0433	18.6223	18.0352	18.3292	18.7542	18.2059	19.5193	18.6227
Glucose-6-phosphate isomerase	P06744;P06744-2;A0A2U3TZU2;A0A0A0MTS2;A0A2R8Y6C7;A0A0J9YXP8;A0A0J9YYH3;A0A0J9YX90;K7EQ48;K7ERC6;K7EPY4;K7EP41	GPI	18	-0.103821	0.757519		Discard	23.0987	23.1836	23.0658	23.2797	23.2614	22.8754	23.1592	23.2276	23.3333	23.179	23.1431	23.3453
Glyceraldehyde-3-phosphate dehydrogenase	P04406;P04406-2;E7EUT5	GAPDH	19	-0.100896	0.563631		Discard	24.1011	24.2254	23.805	24.1496	24.0448	23.8096	24.2962	24.1077	24.1261	23.9973	23.9974	24.2161
Actin-related protein 2	P61160;P61160-2;F5H6T1	ACTR2	9	-0.0991413	0.23078		Discard	19.9336	19.1362	20.1443	NaN	19.8934	19.5927	19.9251	19.74	20.0258	19.9396	19.5391	19.8655
Eukaryotic translation initiation factor 3 subunit C;Eukaryotic translation initiation factor 3 subunit C-like protein	Q99613-2;Q99613;B5ME19	EIF3C;EIF3CL	4	-0.0951636	0.328423		Discard	18.2271	18.3199	18.7643	18.3203	18.8049	NaN	18.755	18.4135	18.6753	18.5288	18.4666	18.6555
Transitional endoplasmic reticulum ATPase	P55072	VCP	27	-0.0793829	0.486345		Discard	22.4363	22.1346	22.5416	22.2081	22.3522	22.5595	22.4449	22.513	22.457	22.4394	22.3257	22.5287
Palmitoyl-protein thioesterase 1	P50897;A0A2C9F2P4;A0A286YFF7;Q5T0S4;A0A286YFE3;A0A286YFL8;P50897-2	PPT1	11	-0.0738595	0.313989		Discard	22.8296	22.7821	22.5711	22.9349	22.9712	22.7477	22.767	23.0443	22.6812	22.7185	22.8684	23.2003
Cathepsin B;Cathepsin B light chain;Cathepsin B heavy chain	P07858	CTSB	15	-0.0736777	0.624396		Discard	24.1436	23.9562	24.0009	23.9414	24.0197	23.9867	24.0171	23.8731	24.0829	24.2249	24.1319	24.1606
phospholipase A2 inhibitor and Ly6/PLAUR domain-containing protein	A6NC86;A6NC86-2;A6NC86-4	PINLYP	7	-0.0715513	0.301939		Discard	22.3422	22.2496	22.104	22.2753	22.3272	22.1282	22.5031	22.2155	22.0566	22.5749	22.0598	22.4459
Proteasome subunit beta type-1	P20618	PSMB1	4	-0.067174	0.101958		Discard	19.9579	19.6316	19.351	NaN	NaN	20.3627	20.1292	20.1567	19.9773	19.8234	19.2405	20.0307
Cytosol aminopeptidase	P28838;P28838-2;H0Y9Q1	LAP3	6	-0.0661186	0.358043		Discard	19.6973	19.7093	19.3437	19.4852	19.6112	19.7764	19.6984	19.6387	19.7298	19.4485	19.7838	19.7207
Protein S100-A11;Protein S100-A11, N-terminally processed	P31949	S100A11	7	-0.0648813	0.239436		Discard	22.0129	22.0252	22.1659	22.2666	22.1408	22.4198	22.254	22.052	22.1265	22.4863	21.9762	22.5254
Prelamin-A/C;Lamin-A/C	P02545-2;P02545-6;P02545;P02545-3;Q3BDU5;Q5TCI8;P02545-5	LMNA	36	-0.0630442	0.591361		Discard	21.8326	21.7794	21.7698	21.7164	21.8845	21.7387	22.0304	21.8684	21.7478	21.8802	21.8594	21.7134
Eukaryotic translation initiation factor 3 subunit B	P55884;P55884-2	EIF3B	4	-0.0611336	0.167591		Discard	NaN	19.0496	19.3524	19.1221	18.7163	19.1161	18.995	19.0165	19.0892	19.099	19.6174	18.9776
Proteasome subunit alpha type-7	O14818;O14818-2;H0Y586	PSMA7	5	-0.0600058	0.136151		Discard	19.4902	19.5464	18.7938	19.4021	19.1701	18.8031	19.2737	19.2878	19.0681	19.4545	18.9104	19.5713
Dipeptidyl peptidase 2	Q9UHL4;R4GMR2	DPP7	6	-0.0504951	0.0609893		Discard	19.8739	19.9982	20.2349	21.0846	21.2369	21.1025	20.6704	20.6727	20.4273	20.4478	20.2533	21.3626
Polyadenylate-binding protein;Polyadenylate-binding protein 1	E7EQV3;P11940-2;A0A087WTT1;P11940;E7ERJ7;H0YAR2	PABPC1	7	-0.0494957	0.114601		Discard	19.4723	18.7212	19.2182	19.7537	19.3025	19.3469	19.1496	19.1888	19.5717	19.1561	19.5872	19.4585
T-complex protein 1 subunit epsilon	P48643;E7ENZ3;B7ZAR1;E9PCA1;P48643-2	CCT5	23	-0.0289211	0.148332		Discard	20.8133	20.6369	20.6957	20.5951	20.4606	20.5469	20.7115	20.7083	20.7223	20.6068	20.3925	20.7807
Hsp90 co-chaperone Cdc37;Hsp90 co-chaperone Cdc37, N-terminally processed	Q16543;K7EL68;K7EQA9	CDC37	4	-0.0285447	0.0931276		Discard	18.9376	18.8527	NaN	NaN	NaN	18.5467	18.8702	18.8759	18.9449	18.8778	18.5999	18.6767
Chitinase-3-like protein 1	P36222	CHI3L1	23	-0.0246032	0.249501		Discard	26.3628	26.2851	26.3124	26.3414	26.2977	26.2781	26.2429	26.2667	26.2926	26.3219	26.4921	26.4089
Farnesyl pyrophosphate synthase	P14324-2;P14324;A0A087X1D8;A0A087X090;A0A087WVN4	FDPS	6	-0.02086	0.0748019		Discard	20.9626	21.1903	20.8116	20.9571	21.0673	20.751	21.2748	20.8428	20.9307	20.9562	20.7471	21.1135
Ribonuclease T2	D6RHI9;A0A087WZM2;O00584;D6REQ6;H0YAE9	RNASET2	8	-0.0158822	0.0213737		Discard	20.9079	20.3335	21.1828	20.721	21.4645	21.993	21.2153	21.2203	21.1682	21.1997	20.6377	21.257
F-actin-capping protein subunit beta	P47756-2;B1AK87;B1AK88;P47756	CAPZB	9	-0.0131292	0.0239608		Discard	21.2476	21.3591	21.3311	21.2775	20.2855	21.2037	21.357	20.7804	21.3442	21.2054	21.0542	21.042
Protein disulfide-isomerase A3	P30101	PDIA3	24	-0.013017	0.0808095		Discard	21.6154	21.5316	21.6358	21.6792	21.5945	21.6012	21.8003	21.6106	21.4399	21.7645	21.561	21.5595
Elongation factor 1-gamma	P26641;P26641-2	EEF1G	12	-0.0118459	0.0560323		Discard	21.9307	21.8988	21.7878	21.8741	22.0824	21.9047	22.1502	21.7157	21.9981	22.0197	21.8235	21.8425
Arylsulfatase A;Arylsulfatase A component B;Arylsulfatase A component C	A0A0C4DFZ2;P15289;P15289-2	ARSA	5	-0.00733821	0.0250289		Discard	19.6078	19.535	19.561	19.586	NaN	19.8775	19.8227	19.7087	19.3745	19.5323	19.5488	19.8578
Glyoxalase domain-containing protein 4	F6TLX2;Q9HC38-2;Q9HC38;I3L3Q4	GLOD4	7	-0.00172354	0.00406196		Discard	18.2625	18.5505	18.2718	18.5521	NaN	18.3149	18.6746	18.0954	18.582	18.0958	18.2075	18.6972
Putative elongation factor 1-alpha-like 3;Elongation factor 1-alpha 1;Elongation factor 1-alpha;Elongation factor 1-alpha 2	Q5VTE0;P68104;A0A087WVQ9;P68104-2;A0A087WV01;A0A2U3TZH3;Q05639	EEF1A1P5;EEF1A1;EEF1A2	14	-0.000940959	0.00289593		Discard	21.8321	21.6769	21.3377	21.3579	21.7088	21.4522	21.8949	21.5959	21.4721	21.4179	21.4584	21.532
60S acidic ribosomal protein P0;60S acidic ribosomal protein P0-like	G3V210;F8VU65;F8VWS0;P05388-2;P05388;F8VS58;F8VQY6;F8VPE8;F8VRK7;F8VW21;F8VZS0;Q8NHW5;F8VWV4	RPLP0;RPLP0P6	5	0.00326125	0.00502171		Discard	19.188	19.4409	20.4316	19.4514	19.401	18.8435	19.4053	19.4052	19.4447	19.6713	19.3645	19.4459
Phosphoglucomutase-2	Q96G03;E9PD70;E7ENQ8	PGM2	6	0.00374565	0.00846975		Discard	19.2986	NaN	NaN	19.2963	NaN	18.8398	19.1297	19.0979	18.9474	19.4029	NaN	19.1278
Adenylyl cyclase-associated protein 1	Q01518	CAP1	38	0.0108849	0.0503788		Discard	25.234	25.27	25.2038	25.3303	25.6119	25.2469	25.3889	25.1122	25.3358	25.4374	25.2729	25.2844
Fructose-bisphosphate aldolase C;Fructose-bisphosphate aldolase	P09972;A8MVZ9	ALDOC	10	0.0115266	0.0271249		Discard	19.2269	NaN	18.9759	19.0216	NaN	18.6423	18.8823	18.6585	19.2748	18.8053	19.0293	19.0807
Tumor necrosis factor-inducible gene 6 protein	P98066	TNFAIP6	5	0.0150062	0.0451851		Discard	20.6468	20.0324	20.3598	20.3789	NaN	NaN	20.3267	20.2515	20.2738	20.3459	20.575	20.264
Complement C3;Complement C3 beta chain;C3-beta-c;Complement C3 alpha chain;C3a anaphylatoxin;Acylation stimulating protein;Complement C3b alpha chain;Complement C3c alpha chain fragment 1;Complement C3dg fragment;Complement C3g fragment;Complement C3d fragment;Complement C3f fragment;Complement C3c alpha chain fragment 2	P01024	C3	91	0.0166953	0.164617		Discard	23.2671	23.228	23.1442	23.2697	23.3713	23.205	23.2616	23.2355	23.1554	23.3318	23.2001	23.2009
EMILIN-2	Q9BXX0	EMILIN2	15	0.0181379	0.0498265		Discard	20.5991	20.6295	20.8394	20.1723	20.5701	20.8423	20.5469	20.9712	20.3644	20.5101	20.5787	20.5726
Brain acid soluble protein 1	P80723;P80723-2	BASP1	5	0.020532	0.0501347		Discard	18.4445	18.176	18.1846	18.0822	18.494	18.1966	18.7823	18.0484	18.0367	18.4545	18.1765	17.9564
Complement factor D	K7ERG9;P00746	CFD	6	0.0206946	0.0320388		Discard	20.0111	NaN	20.1679	NaN	20.1299	20.398	19.9422	20.2385	20.5572	19.7233	19.7493	20.7258
Dermcidin;Survival-promoting peptide;DCD-1	P81605;P81605-2	DCD	2	0.0256577	0.027006		Discard	20.6836	20.6319	20.7862	20.4695	21.164	20.8524	20.9318	22.0108	19.8439	20.3163	21.0892	20.2418
Matrix metalloproteinase-9;67 kDa matrix metalloproteinase-9;82 kDa matrix metalloproteinase-9	P14780	MMP9	54	0.0280965	0.152284		Discard	27.6611	27.7592	27.8067	27.767	27.7897	27.9257	27.5009	27.7822	27.9047	27.6488	27.8332	27.8711
Alpha-galactosidase A	A0A3B3IUC4;P06280	GLA	6	0.0300807	0.0359847		Discard	18.932	19.7157	19.7038	NaN	20.0311	20.5134	19.0138	19.6334	20.088	19.9277	19.8135	20.0182
Acidic leucine-rich nuclear phosphoprotein 32 family member B	Q92688-2;Q92688	ANP32B	4	0.0391488	0.0495019		Discard	21.3961	21.3641	21.4332	NaN	NaN	21.2996	21.4891	20.3388	21.2615	21.3051	21.6794	21.9307
Growth factor receptor-bound protein 2	P62993;J3KT38;P62993-2	GRB2	4	0.0415859	0.217457		Discard	19.2989	19.2701	19.2517	19.4049	19.4063	19.2845	19.2723	19.1298	19.3523	19.2014	19.1167	19.5945
Plasma alpha-L-fucosidase	Q9BTY2;Q9BTY2-2	FUCA2	8	0.0541976	0.276685		Discard	19.2884	19.5466	19.4223	19.3089	19.2631	19.2415	19.4863	18.9904	19.3793	19.2723	19.2841	19.3333
Fatty acid synthase;[Acyl-carrier-protein] S-acetyltransferase;[Acyl-carrier-protein] S-malonyltransferase;3-oxoacyl-[acyl-carrier-protein] synthase;3-oxoacyl-[acyl-carrier-protein] reductase;3-hydroxyacyl-[acyl-carrier-protein] dehydratase;Enoyl-[acyl-carrier-protein] reductase;Oleoyl-[acyl-carrier-protein] hydrolase	A0A0U1RQF0;P49327	FASN	42	0.0654001	0.347051		Discard	20.7352	20.8421	20.5755	20.649	20.3457	20.5469	20.4939	20.5066	20.5064	20.4811	20.5409	20.773
Actin-related protein 3	P61158;B4DXW1	ACTR3	11	0.066378	0.221266		Discard	21.2585	21.2378	21.2594	21.6808	21.1871	20.9538	21.2579	21.4686	21.1972	21.2487	20.9009	21.1057
Malate dehydrogenase, cytoplasmic;Malate dehydrogenase	B9A041;P40925-2;P40925;P40925-3;B8ZZ51;C9JF79	MDH1	7	0.0687103	0.30515		Discard	20.0189	19.8008	19.6354	19.9043	20.0246	20.0517	20.1056	19.7858	19.7023	19.9448	19.624	19.861
Triosephosphate isomerase	P60174-1;P60174;P60174-4;U3KPZ0	TPI1	17	0.0728871	0.613498		Discard	22.3611	22.3507	22.283	22.1042	22.4181	22.2484	22.3554	22.1304	22.241	22.2971	22.1667	22.1374
Myosin-9	P35579;P35579-2	MYH9	53	0.0765181	0.784074		Discard	21.4408	21.5032	21.6109	21.4274	21.5432	21.6006	21.601	21.4709	21.3962	21.4603	21.4347	21.304
40S ribosomal protein SA	C9J9K3;A0A0C4DG17;P08865;F8WD59	RPSA	6	0.0777252	0.099599		Discard	18.9827	19.418	19.5747	19.8748	20.1122	19.8553	18.81	19.199	19.6743	20.236	19.8737	NaN
Extracellular matrix protein 1	Q16610;Q16610-4;Q16610-2	ECM1	24	0.0780563	0.426448		Discard	22.9607	22.9607	23.0891	22.8187	23.3504	22.9131	22.9598	22.9114	22.9247	22.9982	22.7871	23.0431
Myosin light polypeptide 6	F8W1R7;J3KND3;G8JLA2;G3V1V0;B7Z6Z4;P60660-2;P60660;F8VPF3;G3V1Y7	MYL6	7	0.0802183	0.244398		Discard	20.1741	20.241	20.1338	19.5742	20.4092	20.0946	20.3431	20.0961	19.8544	20.0231	19.9047	19.9242
14-3-3 protein theta	P27348;E9PG15	YWHAQ	6	0.0817028	0.191537		Discard	18.7459	18.9749	18.7789	NaN	19.0704	19.099	19.3474	18.5456	18.9672	NaN	18.889	18.5113
Heterogeneous nuclear ribonucleoprotein K	Q5T6W2;P61978-3;P61978;P61978-2	HNRNPK	5	0.0853246	0.254966		Discard	NaN	NaN	19.5294	19.3707	19.2968	19.1216	19.199	19.4212	19.2341	19.6023	19.0667	18.9425
Heat shock protein 105 kDa	Q92598-2;Q92598-3;Q92598;Q92598-4;A0A0A0MSM0	HSPH1	25	0.0888065	0.193102		Discard	20.0211	20.4951	20.5936	20.5933	20.5367	21.1716	20.6185	20.0167	20.5709	20.7101	20.3112	20.6511
Coronin-1C;Coronin	Q9ULV4;Q9ULV4-2;Q9ULV4-3;B4E3S0;H0YHL7	CORO1C	6	0.0933177	0.470104		Discard	19.962	20.0489	19.9392	19.8827	NaN	20.1994	20.061	19.6262	20.0668	19.7975	19.9296	19.9974
L-lactate dehydrogenase A chain	P00338-3;P00338;P00338-5;P00338-2;P00338-4	LDHA	23	0.108186	0.90358		Discard	23.8892	23.6965	23.7438	23.7405	23.9501	23.7261	23.8983	23.5596	23.6906	23.6782	23.5803	23.69
Glutathione S-transferase omega-1	Q5TA02;P78417-3;P78417;Q5TA01;P78417-2	GSTO1	4	0.112158	0.481808		Discard	19.4495	19.5755	19.7617	NaN	NaN	19.6823	19.46	19.5168	19.8658	19.4151	19.367	19.4058
SH3 domain-binding glutamic acid-rich-like protein 3	Q5T123;Q9H299	SH3BGRL3	3	0.115064	0.295051		Discard	21.2822	21.967	21.3862	21.6065	21.7474	21.6659	21.0735	21.299	21.7561	21.2416	21.791	21.8037
Interstitial collagenase;22 kDa interstitial collagenase;27 kDa interstitial collagenase	P03956	MMP1	11	0.116594	0.848076		Discard	20.0927	20.2037	19.9959	19.9713	20.0474	19.7579	19.9489	19.8524	19.8923	20.036	19.9018	19.7379
Proteasome subunit beta type-6	P28072	PSMB6	3	0.134735	0.379054		Discard	19.5971	18.9871	19.15	19.4085	19.7882	19.1426	19.6101	19.2859	18.9775	19.24	18.9444	19.207
WD repeat-containing protein 1	O75083;D6RD66	WDR1	16	0.143881	0.581404		Discard	21.5306	21.4906	21.5862	21.289	21.6342	21.8803	21.604	21.4181	21.4513	21.5805	21.5036	20.99
Coactosin-like protein	Q14019;H3BT58	COTL1	5	0.146431	0.695597		Discard	19.2304	19.1476	19.1506	19.2794	19.4283	19.0578	19.4318	18.9571	18.9456	19.2757	18.8611	18.9443
Enhancer of rudimentary homolog	P84090;G3V279	ERH	4	0.152683	0.642504		Discard	21.8889	21.4566	21.657	21.8502	21.611	21.664	21.8804	21.4306	21.568	21.7326	21.3868	21.2132
Growth-regulated alpha protein;GRO-alpha(4-73);GRO-alpha(5-73);GRO-alpha(6-73)	P09341	CXCL1	5	0.154113	0.708017		Discard	23.0592	22.7404	22.9357	22.8785	23.2581	23.1316	22.732	22.6088	22.9862	22.8799	22.7226	23.1491
Thioredoxin-dependent peroxide reductase, mitochondrial	P30048-2;P30048	PRDX3	3	0.157227	0.532705		Discard	18.4704	19.057	18.8574	NaN	18.882	NaN	18.4857	18.8179	18.7202	18.9401	18.4776	18.5154
Nucleobindin-1	Q02818;H7BZI1	NUCB1	24	0.161389	1.32867		Discard	21.5757	21.4484	21.4553	21.4452	21.6506	21.4344	21.2857	21.4866	21.2188	21.5029	21.4102	21.1369
ATP-citrate synthase	P53396-2;P53396;P53396-3	ACLY	14	0.17002	0.429724		Discard	19.7327	19.0853	19.4607	19.662	18.8271	19.6227	19.5137	19.3054	19.1392	18.8896	19.0167	19.506
Superoxide dismutase [Mn], mitochondrial	P04179-4;P04179-2;P04179;G8JLJ2;F5H3C5;F5H4R2;F5GYZ5;P04179-3	SOD2	5	0.171271	0.498977		Discard	18.6316	18.5364	18.8152	19.0835	NaN	19.0439	19.1033	18.6694	18.455	18.8616	18.4018	18.4139
T-complex protein 1 subunit zeta	P40227;P40227-2	CCT6A	19	0.174647	1.43239		Discard	21.0122	21.1263	20.9431	21.0136	21.1441	20.9944	21.0946	21.0021	20.8676	20.733	20.678	20.8106
Extracellular serine/threonine protein kinase FAM20C	Q8IXL6	FAM20C	5	0.178454	0.422653		Discard	20.8595	20.572	21.5095	20.9498	NaN	21.1544	NaN	20.9102	21.0431	20.9162	20.4049	20.8786
Beta-2-microglobulin;Beta-2-microglobulin form pI 5.3	P61769;F5H6I0;H0YLF3	B2M	6	0.188216	0.625649		Discard	26.1071	26.1757	26.3798	26.1044	26.6136	26.3279	26.599	25.9492	25.9277	26.3551	25.9353	25.8129
Purine nucleoside phosphorylase	P00491;G3V5M2	PNP	12	0.194948	0.725575		Discard	22.3394	22.2315	21.7968	22.4512	22.2742	22.3444	22.4599	22.0808	21.8297	22.1405	21.769	21.9878
Tropomyosin alpha-3 chain	Q5HYB6;P06753-2;A0A087WWU8;P06753-3;P06753-6;P06753-5;P06753-4	DKFZp686J1372;TPM3	23	0.197669	1.60695		Discard	23.7524	23.7325	23.8319	23.7261	23.9816	23.7323	23.7712	23.6027	23.5182	23.7246	23.611	23.343
Elongation factor 2	P13639	EEF2	35	0.198018	1.49041		Discard	22.2629	22.5736	22.516	22.3515	22.15	22.5205	22.2345	22.1588	22.2506	22.2504	22.0134	22.2789
Insulin-like growth factor-binding protein 3	A6XND1;A6XND0;P17936;P17936-2;B3KWK7;H0Y5K2;H0Y485	IGFBP3	16	0.201585	1.84959	+	Discard	25.918	25.93	25.8209	25.714	25.6976	25.8864	25.6121	25.4889	25.4715	25.7103	25.8143	25.6603
Cathepsin L1;Cathepsin L1 heavy chain;Cathepsin L1 light chain	P07711;Q5T8F0	CTSL	17	0.201632	2.73121	+	Discard	24.5065	24.56	24.731	24.5864	24.6844	24.7191	24.4232	24.4505	24.545	24.4117	24.428	24.3191
Procollagen-lysine,2-oxoglutarate 5-dioxygenase 3	O60568;H7C2V1	PLOD3	9	0.209028	0.792939		Discard	19.6423	20.3917	20.0273	20.1051	19.9969	19.8854	19.6337	19.8515	19.4333	19.8661	20.0862	19.9237
14-3-3 protein gamma;14-3-3 protein gamma, N-terminally processed	P61981	YWHAG	13	0.212797	2.51462	+	Discard	21.1444	20.9832	20.8971	20.9396	20.9815	20.8614	20.9012	20.7956	20.7148	20.755	20.7374	20.6264
Threonine--tRNA ligase, cytoplasmic	P26639;P26639-2	TARS	19	0.215034	0.539854		Discard	20.2309	19.9649	20.2841	20.1347	20.5274	20.2871	20.27	20.3552	19.3223	20.4458	20.0216	19.724
C-X-C motif chemokine;Interleukin-8;MDNCF-a;Interleukin-8;IL-8(5-77);IL-8(6-77);IL-8(7-77);IL-8(8-77);IL-8(9-77)	C9J4T6;P10145	CXCL8	9	0.216532	1.82575	+	Discard	25.9755	25.9108	25.7082	25.9131	26.0543	25.6977	25.7465	25.5529	25.7194	25.6514	25.5106	25.7796
45 kDa calcium-binding protein	Q9BRK5;Q9BRK5-6;Q9BRK5-2;H0Y3T6;G3V1E2;Q9BRK5-4;Q9BRK5-3	SDF4	8	0.217021	1.44805		Discard	20.4956	20.1602	20.5491	20.6051	20.3583	20.6359	20.3776	20.2056	20.0604	20.3581	20.1699	20.3305
Peroxiredoxin-2	P32119;A6NIW5	PRDX2	9	0.217372	0.596658		Discard	20.3093	20.1901	19.8647	19.3569	20.2983	20.324	20.2313	19.6116	19.8942	19.793	19.7336	19.7753
Ubiquitin-like protein ISG15	P05161;A0A096LPJ4;A0A096LNZ9	ISG15	4	0.226402	0.832669		Discard	19.2513	19.7515	19.8143	19.6034	19.7997	19.5915	19.3259	19.1186	19.5219	19.8956	19.1676	19.4236
Moesin	P26038	MSN	35	0.235166	2.42045	+	Discard	22.9733	23.027	22.8598	22.8733	23.0187	22.732	22.8561	22.6747	22.5971	22.7383	22.5948	22.612
Actin, cytoplasmic 2;Actin, cytoplasmic 2, N-terminally processed	P63261;I3L3I0;I3L1U9;I3L4N8	ACTG1	30	0.246205	4.57779	+	Discard	25.8239	25.8068	25.8973	25.806	25.9349	25.781	25.6007	25.6382	25.6812	25.5293	25.5541	25.5692
Non-histone chromosomal protein HMG-17;High mobility group nucleosome-binding domain-containing protein 3	P05204;A0A087WZE9;Q15651-2;Q15651	HMGN2;HMGN3	3	0.251388	0.473723		Discard	17.4988	17.494	16.6254	17.5272	18.1633	17.7314	17.6439	16.668	17.487	17.4136	17.1161	17.2032
Transketolase	P29401;P29401-2;A0A0B4J1R6	TKT	32	0.255154	1.33179	+	Discard	24.1608	24.0701	24.1058	23.9036	24.1515	23.7933	24.1117	23.5688	23.871	23.9078	23.4924	23.7024
Coronin-1A;Coronin	P31146;H3BRY3	CORO1A	18	0.257902	1.59203	+	Discard	21.6554	21.6103	21.7306	21.505	22.0665	21.901	21.5843	21.2952	21.3875	21.6261	21.5454	21.483
Gamma-interferon-inducible lysosomal thiol reductase	P13284	IFI30	7	0.258525	1.02762		Discard	22.9435	22.4283	22.7176	22.5153	22.9929	22.5972	22.6309	22.8186	22.4036	22.3898	22.0941	22.3065
Granulins;Acrogranin;Paragranulin;Granulin-1;Granulin-2;Granulin-3;Granulin-4;Granulin-5;Granulin-6;Granulin-7	P28799;K7EQ05;P28799-3;P28799-2;K7EKL3	GRN	10	0.265355	1.40766	+	Discard	22.3395	22.4916	22.5076	22.1571	22.3395	22.1161	22.3626	22.1606	21.8534	22.199	21.7878	21.9959
T-complex protein 1 subunit delta	P50991;P50991-2	CCT4	14	0.266499	1.2794	+	Discard	20.844	20.7965	20.9203	20.6294	21.1528	20.6327	20.6964	20.2132	20.3794	20.6873	20.5978	20.8026
Alpha-actinin-4	O43707;O43707-2	ACTN4	44	0.285303	1.84623	+	Discard	21.3006	21.2929	21.15	21.3072	21.4822	21.3055	21.3951	21.037	20.7899	20.9404	21.0812	20.8829
Fibronectin;Anastellin;Ugl-Y1;Ugl-Y2;Ugl-Y3	P02751;P02751-3;P02751-15;P02751-7;P02751-17;P02751-14;P02751-8;P02751-6;P02751-11;P02751-10;P02751-5;P02751-9;P02751-13;P02751-4;P02751-12	FN1	112	0.287939	2.91285	+	Discard	25.4902	25.6121	25.5982	25.5027	25.694	25.5405	25.4927	25.3027	25.1299	25.3905	25.2248	25.1696
Thrombospondin-1	P07996;P07996-2	THBS1	39	0.305727	3.52218	+	Discard	23.5859	23.5455	23.715	23.6268	23.7165	23.7729	23.1963	23.3873	23.4073	23.265	23.3764	23.4959
ADP-ribosylation factor 3;ADP-ribosylation factor 1	F5H423;P61204-2;P84077;P61204	ARF3;ARF1	3	0.316099	0.479028		Discard	19.5383	19.3448	19.3144	19.0187	NaN	18.1989	19.4316	18.8631	18.5369	18.7396	18.2636	NaN
C-X-C motif chemokine 3;GRO-gamma(5-73)	P19876	CXCL3	4	0.318808	0.617835		Discard	23.9452	23.9939	23.6743	23.3928	NaN	23.2485	23.1325	22.9158	23.9566	23.4735	22.7493	23.7654
Acylamino-acid-releasing enzyme	C9JIF9;P13798;H7C1U0;H7C393	APEH	8	0.343858	0.922294		Discard	19.254	19.4864	19.6954	19.9525	19.9103	18.9729	19.7085	18.9462	18.9717	18.9209	19.3374	19.3235
14-3-3 protein beta/alpha;14-3-3 protein beta/alpha, N-terminally processed	P31946-2;P31946	YWHAB	10	0.348978	0.693352		Discard	18.6062	18.603	18.2093	18.5136	18.6316	17.5677	18.0226	17.5612	17.8117	18.8917	18.0221	17.7283
Ezrin	E7EQR4;P15311	EZR	24	0.356673	1.75221	+	Discard	20.3136	20.2817	20.2205	20.3881	20.7949	20.3556	19.9552	19.8569	20.4907	19.9455	19.9372	20.0289
Nucleoside diphosphate kinase;Nucleoside diphosphate kinase B;Putative nucleoside diphosphate kinase	Q32Q12;P22392-2;J3KPD9;E7ERL0;P22392;O60361	NME1-NME2;NME2;NME1;NME2P1	12	0.368449	2.59763	+	Discard	23.4206	23.167	23.0322	23.3066	23.303	23.1994	22.8944	22.5972	22.8059	23.0376	22.7895	23.0934
Actin-related protein 2/3 complex subunit 3	O15145	ARPC3	3	0.370583	1.67108	+	Discard	20.9946	20.8405	20.8242	21.1358	20.5316	20.4056	20.5817	20.5676	20.3758	20.5306	20.0893	20.3639
Splicing factor, proline- and glutamine-rich	P23246;P23246-2	SFPQ	5	0.379282	1.82798	+	Discard	18.2236	18.726	18.4001	18.7602	NaN	18.5135	18.2329	18.0518	18.0702	18.5033	17.9895	18.0249
Prothymosin alpha;Prothymosin alpha, N-terminally processed;Thymosin alpha-1	B8ZZQ6;P06454-2;P06454;B8ZZA1;B8ZZW7;H7C2N1	PTMA	4	0.387369	1.18843	+	Discard	21.9503	21.9606	22.1825	21.8585	22.1066	22.1161	22.1125	21.8256	21.083	21.9787	21.7372	21.1137
Protein S100-A9	P06702	S100A9	5	0.391136	0.407143		Discard	20.7525	22.0236	20.4062	21.2821	19.9093	19.8513	21.0548	20.0864	19.4692	21.1705	20.1209	19.9765
Lysosomal alpha-mannosidase;Lysosomal alpha-mannosidase A peptide;Lysosomal alpha-mannosidase B peptide;Lysosomal alpha-mannosidase C peptide;Lysosomal alpha-mannosidase D peptide;Lysosomal alpha-mannosidase E peptide	O00754-2;O00754	MAN2B1	32	0.401608	4.45126	+	Discard	22.5232	22.4363	22.3761	22.5409	22.6693	22.5723	22.1096	22.1953	22.0943	21.9583	22.2289	22.122
Pro-cathepsin H;Cathepsin H mini chain;Cathepsin H;Cathepsin H heavy chain;Cathepsin H light chain	A0A087X0D5;P09668;A0A3B3IRM7	CTSH	9	0.404542	3.24513	+	Discard	20.9571	20.962	21.0691	21.2685	21.0665	21.1344	20.6854	20.405	20.6036	20.8066	20.6644	20.8653
Fascin	Q16658	FSCN1	11	0.410949	4.26446	+	Discard	20.8042	20.8711	20.9635	20.7151	20.6664	20.7317	20.508	20.3024	20.2212	20.4188	20.4113	20.4244
Serine/arginine-rich splicing factor 2;Serine/arginine-rich splicing factor 8	J3QL05;J3KP15;Q01130-2;Q01130;Q9BRL6-2;Q9BRL6	SRSF2;SRSF8	2	0.414575	1.99058	+	Discard	20.5359	19.8286	20.1255	19.9135	NaN	20.0684	19.6739	19.6664	19.6475	19.7578	19.6535	NaN
Transforming growth factor-beta-induced protein ig-h3	Q15582;H0Y8L3	TGFBI	27	0.417233	3.1009	+	Discard	22.4398	22.2525	22.0805	22.3354	22.2075	22.1702	21.757	21.7768	21.6096	21.9127	22.1264	21.8001
Galectin-3-binding protein	Q08380	LGALS3BP	22	0.45888	5.30499	+	Discard	23.1313	23.0936	23.2176	23.3943	23.2471	23.2529	22.7098	22.7445	22.6841	22.7746	22.8864	22.7841
Neuroserpin	Q99574	SERPINI1	7	0.463631	2.33154	+	Discard	19.6845	19.8688	19.244	19.9186	19.4638	19.5921	19.3767	19.0111	19.0311	19.2149	19.3787	18.9775
Histone H3;Histone H3.2;Histone H3.1t;Histone H3.3;Histone H3.1;Histone H3.3C	K7EK07;Q71DI3;Q16695;P84243;P68431;K7EMV3;B4DEB1;K7ES00;Q6NXT2;K7EP01	H3F3B;HIST2H3A;HIST3H3;H3F3A;HIST1H3A;H3F3C	5	0.473977	2.96195	+	Discard	22.077	22.1969	22.1836	22.1023	22.1282	22.2053	21.6411	21.9796	21.4	21.5831	21.9792	21.4664
Ubiquitin-conjugating enzyme E2 N	P61088;F8VSD4;F8VV71;F8VZ29;F8VQQ8	UBE2N	4	0.476533	2.37539	+	Discard	20.0344	20.0668	20.0273	19.7865	20.1572	19.989	19.7808	19.2349	19.6671	19.5558	19.1271	19.8364
Proteasome subunit beta type-2	P49721	PSMB2	5	0.477186	3.26883	+	Discard	20.1318	20.0136	19.8561	19.7703	NaN	19.7702	19.1748	19.5056	19.4397	19.6035	19.4094	19.4542
Granulysin	B4E3H9;H0YDW8;P22749-2;P22749	GNLY	2	0.521516	3.67205	+	Discard	20.5004	20.356	20.1707	20.2807	20.4506	20.2823	19.9509	19.8602	19.5176	20.0538	19.8386	19.6905
Phosphoglycerate mutase 1;Phosphoglycerate mutase 2	P18669;P15259	PGAM1;PGAM2	12	0.534805	3.77783	+	Discard	22.9124	23.0219	22.5923	22.9348	22.8434	22.5316	22.1447	22.2656	22.4192	22.2266	22.1979	22.3738
Superoxide dismutase [Cu-Zn]	P00441;H7BYH4	SOD1	6	0.542057	3.85389	+	Discard	22.9756	22.8953	23.1646	23.0344	23.2521	22.9749	22.7764	22.6005	22.3808	22.5153	22.5131	22.2585
Collagen alpha-1(VI) chain	A0A087X0S5;P12109	COL6A1	50	0.548583	5.14373	+	Discard	25.5925	25.659	25.5101	25.7083	25.7605	25.5154	25.2088	24.9322	24.9577	25.2066	25.1191	25.0298
Proteasome subunit alpha type-1	F5GX11;P25786;P25786-2	PSMA1	5	0.568006	3.93737	+	Discard	21.7787	22.0854	21.537	21.7636	21.7417	21.9675	21.2483	21.1219	21.3278	21.1039	21.2319	21.432
Collagen alpha-2(VI) chain	P12110;P12110-3;P12110-2	COL6A2	25	0.56833	4.5958	+	Discard	22.9138	22.8027	22.9787	22.6824	22.9734	22.9881	22.4416	22.375	22.1902	22.3922	22.4371	22.0931
Cathepsin Z	Q9UBR2	CTSZ	14	0.598797	3.86254	+	Discard	22.817	22.6725	22.6978	22.4572	22.7579	22.6329	22.3373	22.3045	21.8175	22.0478	22.0496	21.8858
Matrilysin	P09237	MMP7	6	0.609271	3.1967	+	Discard	20.5292	20.8626	20.9812	21.005	20.8503	20.712	20.1762	19.8403	20.4654	20.4344	20.3464	20.022
Phosphoribosylformylglycinamidine synthase	O15067	PFAS	5	0.609617	1.96863	+	Discard	19.8762	19.3191	19.6294	19.7732	18.9217	19.5808	18.8084	19.4132	18.824	18.9652	19.021	18.4108
C-type lectin domain family 11 member A	Q9Y240;V9H0X6	CLEC11A	16	0.621118	5.31445	+	Discard	22.9708	22.9812	22.8773	22.6553	23.0873	22.864	22.3761	22.3974	22.1683	22.2447	22.2256	22.297
Growth/differentiation factor 15	Q99988	GDF15	6	0.649165	1.3055	+	Discard	21.4438	21.2361	20.9809	20.881	21.1989	20.2332	20.1162	21.1762	20.1236	19.5307	20.772	20.3601
Eukaryotic initiation factor 4A-I;Eukaryotic initiation factor 4A-II;Eukaryotic initiation factor 4A-II, N-terminally processed	P60842;J3QL43;P60842-2;J3KTB5;J3QR64;J3KT12;Q14240-2;Q14240;E7EQG2;J3QS69;J3QLN6;J3KS25;J3QKZ9	EIF4A1;EIF4A2	8	0.668318	1.95998	+	Discard	20.5985	20.8878	21.7598	21.1132	20.4455	20.6903	20.1575	19.8306	20.46	20.3396	20.3528	20.3446
Protein S100;Protein S100-A6	R4GN98;P06703	S100A6	4	0.687193	4.5181	+	Discard	21.9831	22.0634	22.0378	21.9281	22.2792	21.8959	21.706	21.4072	21.2272	21.2689	21.2142	21.2409
Lipoprotein lipase	P06858	LPL	8	0.688843	1.34066	+	Discard	20.5402	20.5975	19.8974	20.0152	19.7444	19.2284	18.8716	19.8677	19.1027	18.9384	20.107	19.0028
Histone H2B type 1-L;Histone H2B type 1-N;Histone H2B type 2-F;Histone H2B type F-S;Histone H2B type 1-K;Histone H2B type 1-D;Histone H2B type 1-C/E/F/G/I;Histone H2B type 1-H;Histone H2B;Histone H2B type 1-M;Histone H2B type 1-J;Histone H2B type 1-O;Histone H2B type 1-B;Histone H2B type 2-E;Histone H2B type 3-B;Histone H2B type 1-A	Q99880;Q99877;Q5QNW6-2;P57053;O60814;P58876;P62807;Q5QNW6;Q93079;U3KQK0;Q99879;P06899;P23527;P33778;Q16778;Q8N257;Q96A08	HIST1H2BL;HIST1H2BN;HIST2H2BF;H2BFS;HIST1H2BK;HIST1H2BD;HIST1H2BC;HIST1H2BH;HIST1H2BM;HIST1H2BJ;HIST1H2BO;HIST1H2BB;HIST2H2BE;HIST3H2BB;HIST1H2BA	5	0.691102	3.68508	+	Discard	23.7142	23.5129	24.0861	23.6259	23.8755	24.1463	23.1169	22.9643	23.048	23.4266	23.1396	23.1188
Histone H2A type 2-C;Histone H2A type 1-C;Histone H2A type 1-D;Histone H2A type 1-B/E;Histone H2A type 3;Histone H2A type 2-A;Histone H2A type 1;Histone H2A type 1-J;Histone H2A type 1-H;Histone H2A.J;Histone H2A type 1-A;Histone H2A;Histone H2AX;Histone H2A.Z;Histone H2A.V	A0A0U1RRH7;Q16777;Q93077;P20671;A0A0U1RR32;P04908;Q7L7L0;Q6FI13;P0C0S8;Q99878;Q96KK5;Q9BTM1;Q96QV6;Q9BTM1-2;A0A3B3IS11;H0YFX9;P16104;P0C0S5;Q71UI9-2;Q71UI9;A0A494C189;C9J0D1	HIST2H2AC;HIST1H2AC;HIST1H2AD;HIST1H2AB;HIST3H2A;HIST2H2AA3;HIST1H2AG;HIST1H2AJ;HIST1H2AH;H2AFJ;HIST1H2AA;H2AFX;H2AFZ;H2AFV	4	0.737804	3.84713	+	Discard	23.4145	23.2588	23.1471	23.1388	23.4546	23.2814	22.9464	22.6076	22.1491	22.501	22.6926	22.3719
T-complex protein 1 subunit gamma	P49368;B4DUR8;P49368-2	CCT3	18	0.756286	4.54096	+	Discard	20.7867	20.5709	21.1198	20.6359	20.8421	20.5789	20.1009	19.7918	19.9428	20.0795	19.8949	20.1866
Histone H4	P62805	HIST1H4A	12	0.781918	4.85359	+	Discard	23.4298	23.3445	23.4909	23.2809	23.3917	23.2691	22.622	22.8056	22.3087	22.4994	22.886	22.3938
Heat shock protein beta-1	P04792;F8WE04	HSPB1	5	0.813418	3.25149	+	Discard	20.1883	19.9401	20.471	20.5434	20.6851	20.2527	19.7646	19.6511	19.2631	19.5765	19.8502	19.0945
Monocyte differentiation antigen CD14;Monocyte differentiation antigen CD14, urinary form;Monocyte differentiation antigen CD14, membrane-bound form	P08571;D6RFL4	CD14	17	0.831637	3.0592	+	Discard	22.6567	22.927	23.0103	22.3743	22.1052	22.6911	21.6477	21.6055	22.3318	21.6558	21.7213	21.8127
Prostaglandin-H2 D-isomerase	P41222;H0Y5A1;Q5SQ11	PTGDS	4	0.833836	3.58869	+	Discard	20.7388	20.8967	21.1083	21.5848	21.0802	20.9126	20.2278	20.2697	20.0285	20.575	19.9251	20.2923
Serglycin	P10124	SRGN	8	0.87586	3.23626	+	Discard	23.3022	23.4114	23.2077	23.4322	23.8138	23.2456	22.7479	22.2975	22.9443	22.8655	22.2628	22.0399
Nicotinate-nucleotide pyrophosphorylase [carboxylating]	Q15274;C9JCJ5	QPRT	4	0.931705	3.14062	+	Discard	19.1252	19.47	19.4708	19.3498	NaN	NaN	18.475	18.1116	18.6326	18.9332	18.1751	18.2057
Deoxyuridine 5-triphosphate nucleotidohydrolase, mitochondrial	H0YNW5;H0YKC5;P33316-2;P33316;H0YMM5;A0A0C4DGL3;H0YNJ9;H0YKI0;H0YMP1	DUT	5	0.938415	4.95353	+	Discard	19.1692	19.0983	19.0754	18.9844	19.2733	19.3263	18.5908	17.8145	18.1206	18.2851	18.3072	18.1781
Eukaryotic translation initiation factor 3 subunit A	Q14152-2;Q14152	EIF3A	5	1.03786	3.90713	+	Discard	19.4153	19.2599	19.4153	NaN	19.8458	19.348	18.7268	18.4443	17.9797	18.7663	18.2915	18.3054
Dedicator of cytokinesis protein 7	Q96N67-4;Q96N67-3;Q96N67-5;Q96N67-2;Q96N67-6;Q96N67;A0A0C4DGY6;A0A0U1RRC1;A0A0U1RQJ5;A0A1B0GVW2;A0A1B0GUE9;Q96N67-7	DOCK7	2	1.0592	2.13779	+	Discard	24.7854	24.8436	24.5618	NaN	24.6696	24.553	24.2602	23.5286	NaN	23.7798	23.9847	22.5642
Meteorin-like protein	Q641Q3;Q641Q3-2	METRNL	6	1.12364	4.6076	+	Discard	20.5472	20.4045	19.8667	20.3529	19.9841	20.0151	19.5477	19.1289	18.984	18.8786	19.0383	18.8511
Apolipoprotein E	P02649;H0Y7L5;E9PEV4;E7ERP7	APOE	24	1.14215	7.41495	+	Discard	22.5439	22.386	22.1944	22.3511	22.5954	22.3079	21.3604	21.1526	21.2554	21.3873	21.0945	21.2757
Retinol-binding protein 4;Plasma retinol-binding protein(1-182);Plasma retinol-binding protein(1-181);Plasma retinol-binding protein(1-179);Plasma retinol-binding protein(1-176)	Q5VY30;P02753	RBP4	3	1.3062	4.22263	+	Discard	21.2298	NaN	21.3313	21.4397	21.397	21.3813	19.9649	19.8436	19.8398	20.6788	19.5859	20.3847
Stanniocalcin-1	P52823;P52823-2	STC1	4	1.33585	5.71078	+	Discard	18.9425	18.8396	18.8837	18.6937	19.2537	18.5866	17.6225	17.2379	17.7946	17.7241	17.577	17.2286
Interleukin-11	P20809	IL11	3	1.5357	2.73701	+	Discard	NaN	21.0305	20.4901	20.3446	NaN	NaN	NaN	19.1143	NaN	19.0784	NaN	19.0655
Semaphorin-7A	O75326;O75326-2;F5GYX3	SEMA7A	19	4.03501	5.33403	+	Discard	21.3752	21.2935	21.4029	21.4313	21.5084	21.2934	17.5994	17.3664	17.8001	15.162	18.1875	17.9792
