# Supplementary material for: iRhom2 regulates ectodomain shedding and surface expression of the major histocompatibility complex (MHC) class I
Source: Cell Mol Life Sci. 2024 Apr 4;81(1):163. doi: 10.1007/s00018-024-05201-7 (PMC10991058; doi:10.1007/s00018-024-05201-7)
Supplement: Supplementary file 7 — Supplementary file7 (XLSX 1046 KB) [file 18_2024_5201_MOESM7_ESM.xlsx]

## Sheet: Summary
Supplementary tables
Sheet 1	The 1st sheet includes data of the secretome analysis of BMDMs stimulated for 1 h with LPS and PMA versus untreated controls. The data were aquired using data dependent aquisition (DDA) using Maxquant on a Q-exactive mass spectrometer.
Sheet 2	The 2nd sheet includes data of the secretome analysis of iRhom2 KO BMDMs or WT controls, both stimulated with LPS and PMA for 1 h. The data were aquired using data dependent aquisition (DDA) using Maxquant on a Q-exactive mass spectrometer.
Sheet 3	The 3rd sheet includes data of the secretome analysis of iRhom2 KO BMDMs or WT controls, both stimulated with LPS for 1 h. The data were aquired using data dependent aquisition (DDA) using Maxquant on a Q-exactive mass spectrometer.
Sheet 4	The 4th sheet includes data of the secretome analysis of iRhom2 KO BMDMs or WT controls, both "longer" stimulated with LPS and PMA for 6 h. The data were aquired using data dependent aquisition (DDA) using Maxquant on a Q-exactive mass spectrometer.
Sheet 5	The 5th sheet includes data of the secretome analysis of iRhom2 KO BMDMs or WT controls, both stimulated with high dose LPS (1 µg/ml). The data were aquired using data dependent aquisition (DDA) using Maxquant on a Q-exactive mass spectrometer.
Sheet 6	The 6th sheet includes data of the secretome analysis of unstimulated iRhom2 KO BMDMs or WT controls. The data were aquired using data dependent aquisition (DDA) using Maxquant on a Q-exactive mass spectrometer.
Sheet 7	The 7th sheet the subcellular location of al proteins identified in this analysis according to Uniprot Annotation

## Sheet: (1) LPS+PMAvsCT_WT
Quantified proteins of the secretome of LPS/PMA stimulated mouse BMDMs data set filtered according the following criteria: -no contaminant according the contaminants file in Andromeda - at least 2 unique peptides			Number of identified unique peptides per protein group	Difference between the mean of LFQ values of LPS+PMA stimulated and unstimulated WT BMDMs of all biological replicates (see column I-R)	Minus log10 transformed p-value of two-sample T-test on log2 LFQ values between LPS+PMA stimulated and unstimulated WT BMDMs	Transmembrane proteins increased upon LPS/PMA stimulation (p-value <0.05; difference > 0.3)	"Transmembrane" proteins according to Uniprot Keyword	Log2 transformed LFQ intensity values of unstimulated WT BMDMs (biological replicate 1: WT_1)	Log2 transformed LFQ intensity values of unstimulated WT BMDMs (biological replicate 2: WT_2)	Log2 transformed LFQ intensity values of unstimulated WT BMDMs (biological replicate 3: WT_3)	Log2 transformed LFQ intensity values of unstimulated WT BMDMs (biological replicate 4: WT_4)	Log2 transformed LFQ intensity values of LPS+PMA stimulated BMDMs (biological replicate 1: WT_LPS_PMA_1)	Log2 transformed LFQ intensity values of LPS+PMA stimulated BMDMs (biological replicate 2: WT_LPS_PMA_2)	Log2 transformed LFQ intensity values of LPS+PMA stimulated BMDMs (biological replicate 3: WT_LPS_PMA_3)	Log2 transformed LFQ intensity values of LPS+PMA stimulated BMDMs (biological replicate 4: WT_LPS_PMA_4)	Log2 transformed LFQ intensity values of LPS+PMA stimulated BMDMs (biological replicate 5: WT_LPS_PMA_5)	Log2 transformed LFQ intensity values of LPS+PMA stimulated BMDMs (biological replicate 6: WT_LPS_PMA_6)
Protein names	Protein Ids	Gene names	Peptides	Log LFQ difference	-Log(P-value)	Significant	Filter	LFQ intensity WT_1	LFQ intensity WT_2	LFQ intensity WT_3	LFQ intensity WT_4	LFQ intensity WT_LPS_PMA_1	LFQ intensity WT_LPS_PMA_2	LFQ intensity WT_LPS_PMA_3	LFQ intensity WT_LPS_PMA_4	LFQ intensity WT_LPS_PMA_5	LFQ intensity WT_LPS_PMA_6	Average LFQ Intensity CT	Average LFQ Intensity LPS	Cytoplasm	Nucleus	Membrane	Mitochondrion	Secreted	Unknown	GPI	TM1	TM2	TM3	TM4	Multi	Other Membrane
Cathepsin S	O70370	Ctss	23	1.06476	5.16841		Discard	23.1647	23.0677	23.1842	22.7094	24.1416	24.168	24.1769	24.1709	23.9961	23.9242	23.0315	24.0963	0	0	1	0	1	0	0	0	0	0	0	0	1
H-2 class I histocompatibility antigen, D-B alpha chain	P01899;P01897;P01898;P14430;P14429;P01900;P14431;P01895;P14428;P03991;P01896;P14427	H2-D1	12	1.62888	4.2828	+	Keep	20.3138	20.3062	20.8688	NaN	22.268	22.1943	22.4972	21.9076	21.9133	21.9707	20.4963	22.1252	0	0	0	0	0	0	0	0	0	0	0	0	0
Legumain	O89017	Lgmn	12	0.950269	4.13541		Discard	21.1158	21.0329	21.1071	20.9342	22.3312	21.8839	22.116	22.0299	22.0181	21.6076	21.0475	21.9978	0	0	0	0	1	0	0	0	0	0	0	0	0
Sulfated glycoprotein 1	Q61207	Psap	28	0.888127	3.52223		Discard	24.3676	24.0197	24.1556	24.1493	25.0887	25.0154	25.401	25.1583	25.1106	24.5931	24.173	25.0612	0	0	1	0	1	0	0	1	0	0	0	0	0
S-formylglutathione hydrolase	Q9R0P3	Esd	11	-0.987355	3.00043		Discard	20.9973	20.5567	20.2529	20.6957	19.3726	19.9154	19.9573	19.6603	19.7247	19.1996	20.6257	19.6383	1	0	0	0	1	0	0	0	0	0	0	0	0
Histone H2B type 1-P;Histone H2B type 1-K;Histone H2B type 1-C/E/G;Histone H2B type 2-B;Histone H2B type 1-H;Histone H2B type 1-B;Histone H2B type 1-M;Histone H2B type 1-F/J/L;Histone H2B type 3-A;Histone H2B type 3-B;Histone H2B type 2-E;Histone H2B type 1-A	Q8CGP2;Q8CGP1;Q6ZWY9;Q64525;Q64478;Q64475;P10854;P10853;Q9D2U9;Q8CGP0;Q64524;P70696	Hist1h2bp;Hist1h2bk;Hist1h2bc;Hist2h2bb;Hist1h2bh;Hist1h2bb;Hist1h2bm;Hist1h2bf;Hist3h2ba;Hist3h2bb;Hist2h2be;Hist1h2ba	9	-1.06969	2.98179		Discard	24.0933	24.0988	24.6234	24.1497	22.9795	23.5578	23.4876	23.4118	22.9613	22.6315	24.2413	23.1716	0	1	0	0	1	0	0	0	0	0	0	0	0
Cathepsin D	P18242	Ctsd	23	0.420699	2.50796		Discard	24.7249	24.8751	25.0147	24.8791	25.4096	25.1051	25.4433	25.4737	25.0746	25.2585	24.8734	25.2941	0	0	1	0	0	0	0	1	0	0	0	0	0
Antithrombin-III	P32261	Serpinc1	17	-0.57889	2.47414		Discard	23.9356	23.6058	23.811	23.3199	22.9996	23.2572	23.1026	23.2741	22.7873	23.1143	23.6681	23.0892	0	0	1	0	0	0	0	1	0	0	0	0	0
Granulins;Acrogranin;Granulin-1;Granulin-2;Granulin-3;Granulin-4;Granulin-5;Granulin-6;Granulin-7	P28798	Grn	25	0.534494	2.46478		Discard	23.1794	23.042	23.3922	23.268	23.8777	23.5539	24.1514	23.7291	23.6559	23.5612	23.2204	23.7549	0	0	1	0	0	0	0	0	1	0	0	0	0
Osteopontin	P10923	Spp1	4	1.587	2.36958		Discard	NaN	20.3302	21.1366	20.0313	22.5944	21.6223	22.3442	22.5857	22.0595	21.3125	20.4994	22.0864	0	0	0	0	0	0	0	0	0	0	0	0	0
Phospholipase D4	Q8BG07	Pld4	13	1.01744	2.30152	+	Keep	20.0528	20.2068	20.2778	19.9973	21.4714	20.1833	21.1443	21.6465	21.1864	21.2748	20.1337	21.1511	0	1	1	0	1	0	0	0	0	0	0	0	1
Pigment epithelium-derived factor	P97298	Serpinf1	7	0.742553	2.19599		Discard	22.1163	22.6983	22.4003	21.7505	23.1629	23.0042	22.6646	23.1827	22.6984	23.1907	22.2414	22.9839	0	0	0	1	0	0	0	0	0	0	0	0	0
Interferon-induced protein with tetratricopeptide repeats 3	Q64345	Ifit3	12	1.21789	2.19274		Discard	17.2592	16.5459	16.745	16.2058	17.8925	17.9137	18.4008	NaN	NaN	17.4205	16.689	17.9069	1	0	0	0	1	0	0	0	0	0	0	0	0
UDP-N-acetylhexosamine pyrophosphorylase-like protein 1	Q3TW96;Q91YN5;Q6P549	Uap1l1	16	-0.676367	2.17425		Discard	19.9713	20.0401	19.8657	20.0943	19.6937	19.1624	19.6751	19.2718	19.3617	18.7341	19.9928	19.3165	0	0	0	0	1	0	0	0	0	0	0	0	0
Macrophage colony-stimulating factor 1 receptor	P09581	Csf1r	13	0.468807	2.09626	+	Keep	22.0906	22.3952	22.5885	22.3804	22.5556	22.6844	23.0967	22.8676	23.0359	22.7549	22.3637	22.8325	0	0	0	0	0	1	0	0	0	0	0	0	0
Follistatin-related protein 1	Q62356	Fstl1	5	0.438056	2.09382		Discard	17.3978	NaN	17.3111	NaN	NaN	NaN	17.8722	17.798	NaN	17.7075	17.3545	17.7925	0	0	0	0	0	0	0	0	0	0	0	0	0
Proliferation-associated protein 2G4	P50580	Pa2g4	14	-0.730439	2.06751		Discard	19.9288	19.3456	19.2066	NaN	18.66	19.0056	18.8485	18.727	NaN	18.5751	19.4937	18.7632	1	1	0	0	0	1	0	0	0	0	0	0	0
Glutathione S-transferase Mu 1	P10649;Q80W21;P15626;O35660;P48774	Gstm1	5	0.516604	2.04774		Discard	18.609	18.5161	NaN	NaN	NaN	19.0628	19.0956	NaN	NaN	NaN	18.5626	19.0792	1	0	0	0	0	0	0	0	0	0	0	0	0
Alpha-actinin-4	P57780	Actn4	51	0.581855	2.02313		Discard	20.798	21.0423	20.9761	20.5777	21.6166	21.3609	21.8785	21.3097	21.4109	21.0058	20.8485	21.4304	1	1	1	1	0	0	0	1	0	0	0	0	0
Cathepsin Z	Q9WUU7	Ctsz	16	0.706119	2.00882		Discard	21.6289	22.1508	22.5893	21.8868	23.0709	22.4916	22.737	23.1015	22.5435	22.6757	22.0639	22.77	0	0	0	1	0	0	0	0	0	0	0	0	0
Thrombospondin-4	Q9Z1T2	Thbs4	8	-0.891156	1.99982		Discard	21.3233	21.3218	20.3104	20.9744	19.7523	20.5275	19.5652	20.1576	20.3712	20.1741	20.9825	20.0913	0	0	1	0	0	0	0	0	0	0	0	0	1
14-3-3 protein zeta/delta	P63101	Ywhaz	18	-0.524991	1.98215		Discard	23.1996	22.7799	23.2085	23.0477	22.6386	22.4871	22.9527	22.5963	22.1643	22.3646	23.0589	22.5339	1	0	1	1	0	0	0	0	0	0	0	1	0
Tyrosine-protein kinase receptor UFO	Q00993	Axl	5	1.61373	1.92817	+	Keep	NaN	NaN	18.6753	17.7886	20.0793	19.2832	20.7119	19.9812	19.3082	19.7103	18.2319	19.8457	0	0	0	0	0	0	0	0	0	0	0	0	0
Annexin A2	P07356	Anxa2	17	-1.18377	1.92781		Discard	19.4138	18.9016	19.6543	NaN	18.2293	NaN	18.3487	NaN	NaN	17.8404	19.3232	18.1395	0	0	1	0	0	0	0	1	0	0	0	0	0
Complement C1q subcomponent subunit B	P14106	C1qb	8	-0.567255	1.91562		Discard	22.2842	22.609	22.697	22.8136	21.7535	21.9378	21.6617	22.3099	22.3821	22.1573	22.601	22.0337	0	0	0	0	0	1	0	0	0	0	0	0	0
Interleukin-1 receptor accessory protein	Q61730	Il1rap	8	0.377893	1.9136	+	Keep	19.5791	19.9545	19.7334	19.829	19.9987	19.9454	20.3307	20.0048	20.4035	20.2281	19.774	20.1519	0	0	1	0	1	0	0	0	0	0	0	0	1
Fibronectin;Anastellin	P11276	Fn1	53	-0.4877	1.86956		Discard	23.8801	24.019	24.2531	24.2013	23.6099	23.1787	23.4099	23.9501	23.6976	23.758	24.0884	23.6007	0	0	1	0	0	0	0	1	0	0	0	0	0
Insulin-like growth factor II;Insulin-like growth factor II;Preptin	P09535	Igf2	3	-0.658158	1.85931		Discard	20.919	21.3272	21.3033	21.9524	20.4963	20.7789	20.3752	20.7379	20.8891	21.0265	21.3755	20.7173	0	0	1	0	0	0	0	0	0	0	0	0	1
60S ribosomal protein L19	P84099	Rpl19	4	1.45286	1.83781		Discard	16.3415	NaN	16.9353	16.1364	17.5957	17.4198	18.4114	18.822	NaN	17.3707	16.4711	17.9239	0	0	0	0	0	0	0	0	0	0	0	0	0
Calmodulin;Calmodulin-like protein 3	P62204;Q9D6P8;P20801	Calm1;Calml3	7	0.792585	1.80479		Discard	20.5476	20.5715	21.2069	20.9594	22.1664	20.9198	21.3112	21.8054	21.8799	21.6008	20.8213	21.6139	0	0	0	0	0	0	0	0	0	0	0	0	0
F-actin-capping protein subunit beta	P47757	Capzb	14	-0.830427	1.76684		Discard	19.6844	19.1823	19.7025	20.2117	19.0096	18.3547	19.6235	18.8406	18.5883	18.7719	19.6952	18.8648	1	0	0	0	1	0	0	0	0	0	0	0	0
Argininosuccinate synthase	P16460	Ass1	7	-0.500745	1.69627		Discard	19.1801	18.8434	NaN	NaN	18.6032	NaN	18.3938	18.7382	18.4721	18.3477	19.0117	18.511	1	0	0	0	0	0	0	0	0	0	0	0	0
Beta-hexosaminidase subunit beta	P20060	Hexb	22	0.332263	1.68402		Discard	21.4066	21.5209	21.4127	21.3244	21.6624	21.6305	22.0835	21.9572	21.5451	21.6119	21.4162	21.7484	0	0	1	0	0	0	0	1	0	0	0	0	0
Complement C1q subcomponent subunit C	Q02105	C1qc	7	-0.375065	1.6812		Discard	21.3435	21.3881	21.1739	20.9875	20.712	20.5967	21.1717	20.9909	20.713	20.9048	21.2232	20.8482	0	0	1	0	0	0	0	0	0	0	0	0	1
Ganglioside GM2 activator	Q60648	Gm2a	4	-0.850859	1.633		Discard	NaN	19.0809	19.6282	19.2269	18.3192	18.6702	17.6186	18.4934	18.8551	18.8103	19.312	18.4611	0	0	0	0	0	0	0	0	0	0	0	0	0
Triosephosphate isomerase	P17751	Tpi1	21	-0.372972	1.60443		Discard	22.9196	22.8855	22.6018	22.7926	22.3942	22.1621	22.7929	22.6049	22.1948	22.4124	22.7999	22.4269	1	0	1	0	0	0	0	1	0	0	0	0	0
Cadherin-6	P97326;P70407;P70408	Cdh6	6	0.653119	1.58755	+	Keep	17.9809	18.3335	18.4772	18.6137	18.9689	19.5222	19.2347	19.2066	18.329	18.7653	18.3513	19.0045	0	0	1	0	0	0	0	0	0	0	0	0	1
Vinculin	Q64727	Vcl	42	0.221004	1.53993		Discard	22.3585	22.194	22.35	22.4652	22.6255	22.4374	22.3436	22.6737	22.6335	22.6639	22.3419	22.5629	1	0	0	0	1	0	0	0	0	0	0	0	0
Annexin A5	P48036	Anxa5	27	-0.428265	1.53979		Discard	24.052	24.1399	24.0594	23.7721	23.3061	23.5373	24.1082	23.6388	23.3359	23.5392	24.0058	23.5776	0	0	1	0	0	0	0	1	0	0	0	0	0
Voltage-dependent calcium channel subunit alpha-2/delta-1;Voltage-dependent calcium channel subunit alpha-2-1;Voltage-dependent calcium channel subunit delta-1	O08532	Cacna2d1	14	-0.560634	1.5069		Keep	19.895	19.448	19.862	19.7083	19.181	19.023	19.2405	18.5305	19.3074	19.7238	19.7283	19.1677	0	0	0	0	0	0	0	0	0	0	0	0	0
Actin-related protein 2	P61161	Actr2	14	-0.612179	1.48282		Discard	21.344	21.3454	21.0987	21.0347	20.6235	20.8323	21.2512	20.6609	20.1904	20.0029	21.2057	20.5935	1	1	0	0	0	1	0	0	0	0	0	0	0
Cathepsin B;Cathepsin B light chain;Cathepsin B heavy chain	P10605	Ctsb	26	0.399578	1.46522		Discard	25.9665	26.0187	26.3415	26.0806	26.4527	26.6026	26.8131	26.774	26.1511	26.2149	26.1018	26.5014	0	0	1	0	0	0	0	1	0	0	0	0	0
Lactotransferrin	P08071	Ltf	46	1.28	1.44466		Discard	21.0946	23.2812	23.2571	22.2984	23.0597	23.7162	24.5659	24.3839	23.359	23.4924	22.4828	23.7628	0	0	1	0	0	0	0	0	1	0	0	0	0
Fibromodulin	P50608	Fmod	5	-0.623961	1.429		Discard	21.1897	20.3753	20.7894	20.789	20.7366	20.336	19.8302	20.1805	19.5546	20.3334	20.7858	20.1619	0	0	0	0	1	0	0	0	0	0	0	0	0
Epididymal secretory protein E1	Q9Z0J0	Npc2	9	0.692033	1.42674		Discard	19.2162	18.6897	19.5874	19.4051	19.8154	20.5902	19.9952	19.6504	20.1802	19.2682	19.2246	19.9166	0	0	0	0	0	1	0	0	0	0	0	0	0
Hypoxanthine-guanine phosphoribosyltransferase	P00493	Hprt1	6	0.774021	1.36186		Discard	18.4412	18.7885	18.2356	NaN	18.9852	19.6983	19.735	19.6752	18.8514	18.6297	18.4884	19.2625	1	0	0	0	1	0	0	0	0	0	0	0	0
Actin-related protein 3	Q99JY9;Q641P0	Actr3	25	-0.365708	1.35973		Discard	22.8875	22.4255	22.578	22.8388	22.5089	21.9957	22.6599	22.3756	22.2376	22.1226	22.6824	22.3167	1	1	1	0	1	0	0	0	1	0	0	0	0
L-lactate dehydrogenase B chain	P16125	Ldhb	5	-0.731565	1.3489		Discard	20.3288	19.9949	20.4388	20.8358	18.8167	19.8248	19.863	19.6668	NaN	20.1688	20.3996	19.668	1	0	0	0	0	0	0	0	0	0	0	0	0
N-acetylglucosamine-6-sulfatase	Q8BFR4	Gns	16	-0.543974	1.33688		Discard	22.2394	21.2177	21.4083	21.6195	21.2886	21.2335	21.3667	20.9958	20.5596	21.0194	21.6212	21.0773	0	0	0	0	0	1	0	0	0	0	0	0	0
Protein S100-A8	P27005	S100a8	4	0.947468	1.33194		Discard	22.3454	23.6537	23.3023	22.0018	23.6387	23.2661	23.8997	24.5812	23.2348	24.0191	22.8258	23.7732	1	0	0	0	0	0	0	0	0	0	0	0	0
Beta-mannosidase	Q8K2I4	Manba	8	-0.228516	1.31001		Discard	22.1466	22.3512	22.2571	NaN	21.9428	21.9242	22.1951	22.0304	NaN	NaN	22.2516	22.0231	0	0	0	0	1	0	0	0	0	0	0	0	0
Rab GDP dissociation inhibitor beta	Q61598	Gdi2	31	0.250536	1.2869		Discard	21.3892	21.4934	21.2593	21.0863	21.6719	21.7025	21.615	21.6572	21.3958	21.3029	21.307	21.5576	1	0	1	0	0	0	0	0	1	0	0	0	0
Lysosomal alpha-mannosidase	O09159	Man2b1	26	0.308336	1.27722		Discard	21.9889	21.7909	21.7785	21.7341	22.2761	21.9689	22.434	22.2243	22.1625	21.7227	21.8231	22.1314	0	0	1	0	1	0	0	1	0	0	0	0	0
Acidic leucine-rich nuclear phosphoprotein 32 family member A	O35381	Anp32a	6	-0.272892	1.26924		Discard	20.5395	20.5662	20.4815	20.6034	20.3419	20.4832	20.5295	19.9951	20.3073	19.9916	20.5476	20.2748	1	1	0	0	0	0	0	0	0	0	0	0	0
Superoxide dismutase [Cu-Zn]	P08228	Sod1	8	0.324628	1.26315		Discard	21.1825	21.0643	20.8439	21.1096	21.8058	21.3922	21.3069	21.4614	21.022	21.2599	21.0501	21.3747	1	1	1	1	0	0	0	0	0	0	0	0	1
Proteasome subunit alpha type-5	Q9Z2U1	Psma5	10	0.31893	1.262		Discard	20.5048	20.3136	20.5845	20.1405	20.4288	20.7888	20.9559	20.9345	20.4453	20.6756	20.3859	20.7048	1	1	1	0	0	0	0	0	0	0	0	0	1
Guanine deaminase	Q9R111	Gda	9	-0.608122	1.24891		Discard	19.8085	19.8971	19.7118	NaN	18.6895	19.5009	19.5554	19.0449	NaN	NaN	19.8058	19.1977	0	0	0	0	0	0	0	0	0	0	0	0	0
4-hydroxyphenylpyruvate dioxygenase	P49429	Hpd	4	0.590872	1.23806		Discard	18.9544	19.1855	19.2457	NaN	NaN	19.1502	NaN	20.012	19.8942	19.8212	19.1285	19.7194	1	0	1	0	0	0	0	0	0	0	0	0	1
Dipeptidase 2	Q8C255	Dpep2	22	0.888639	1.23586		Discard	18.9879	20.4321	20.5991	19.5796	20.2218	20.8331	21.6329	21.1441	20.3967	20.5014	19.8997	20.7883	0	0	1	0	1	0	0	0	1	0	0	0	0
Septin-2	P42208	Sept2	3	0.766892	1.23274		Discard	NaN	16.4181	16.5407	NaN	17.2268	NaN	17.6491	17.3801	16.7293	NaN	16.4794	17.2463	1	0	0	0	0	1	0	0	0	0	0	0	0
Alpha-enolase	P17182;P21550	Eno1	34	-0.41617	1.21821		Discard	24.6761	24.7304	24.4729	24.3537	24.3255	24.0812	24.6144	24.3262	23.6934	23.8119	24.5583	24.1421	1	0	1	0	0	0	0	1	0	0	0	0	0
Proteasome subunit alpha type-2	P49722	Psma2	8	0.443086	1.20187		Discard	19.0847	19.2099	19.3067	18.8875	19.5729	19.6394	19.9094	19.9349	18.9097	19.4253	19.1222	19.5653	1	1	0	0	0	0	0	0	0	0	0	0	0
Apolipoprotein M	Q9Z1R3	Apom	4	-1.08003	1.16437		Discard	21.4659	21.6057	21.6013	22.5743	21.0853	21.2898	18.9269	20.6743	20.9613	21.4531	21.8118	20.7318	0	0	0	0	0	0	0	0	0	0	0	0	0
Coronin-1A	O89053	Coro1a	21	-0.228513	1.15695		Discard	21.6391	21.4712	21.5426	21.5487	21.4079	21.3373	21.592	21.436	21.0403	21.1177	21.5504	21.3219	1	0	1	0	0	0	0	1	0	0	0	0	0
Rho GDP-dissociation inhibitor 1	Q99PT1	Arhgdia	10	-0.345956	1.15671		Discard	21.5445	21.0361	21.0782	21.8196	20.9992	21.0988	21.2574	20.9225	20.9934	20.8707	21.3696	21.0237	1	0	1	0	0	0	0	0	0	0	0	0	1
Xaa-Pro dipeptidase	Q11136	Pepd	17	-0.266795	1.13989		Discard	20.7498	20.8564	20.6906	20.7857	20.2041	20.2724	20.8207	20.7462	20.5232	20.4565	20.7706	20.5038	0	0	0	0	1	0	0	0	0	0	0	0	0
Complement factor H	P06909	Cfh	5	0.804651	1.13407		Discard	23.1721	NaN	23.1639	24.7622	24.405	24.2714	24.2187	24.4811	24.7881	24.86	23.6994	24.504	0	0	0	0	0	1	0	0	0	0	0	0	0
Chitinase-like protein 3	O35744	Chil3	18	0.853703	1.12712		Discard	21.6549	22.9185	22.8922	22.2537	22.658	22.2618	23.769	23.9222	23.6742	23.416	22.4298	23.2835	1	1	1	0	0	0	0	1	0	0	0	0	0
Nicotinamide phosphoribosyltransferase	Q99KQ4	Nampt	11	-0.397769	1.10888		Discard	18.9285	18.7701	NaN	NaN	NaN	18.6004	18.5114	NaN	18.2427	NaN	18.8493	18.4515	1	1	0	0	0	1	0	0	0	0	0	0	0
WD repeat-containing protein 1	O88342	Wdr1	37	-0.298911	1.10348		Discard	23.8511	23.6926	23.7553	23.4854	23.2799	23.5238	23.8536	23.393	23.1096	23.2233	23.6961	23.3972	1	0	1	0	0	0	0	1	0	0	0	0	0
Properdin	P11680	Cfp	11	0.448562	1.08222		Discard	21.3707	20.725	21.5717	21.1224	21.5598	21.6048	22.2769	21.7094	21.2838	21.4413	21.1974	21.646	0	0	0	0	0	0	0	0	0	0	0	0	0
Alpha-actinin-1	Q7TPR4;O88990	Actn1	49	0.494038	1.08029		Discard	20.2914	20.7844	21.1329	20.5702	21.2984	21.0328	21.9649	20.961	20.915	20.9604	20.6947	21.1887	1	0	1	0	0	0	0	1	0	0	0	0	0
Nucleolin	P09405	Ncl	13	0.352454	1.07916		Discard	19.2938	19.1306	19.1771	19.0881	19.458	19.1764	20.0773	19.7132	19.1796	19.5447	19.1724	19.5249	1	1	0	0	0	1	0	0	0	0	0	0	0
Malate dehydrogenase, cytoplasmic	P14152	Mdh1	10	0.497119	1.07399		Discard	21.4149	21.4478	21.5254	21.2567	22.5168	21.5429	22.3661	22.1211	21.5157	21.3873	21.4112	21.9083	1	0	0	0	0	0	0	0	0	0	0	0	0
Nuclear transport factor 2	P61971	Nutf2	4	0.446133	1.07129		Discard	18.8244	NaN	18.8482	NaN	19.0984	NaN	19.5479	NaN	19.201	NaN	18.8363	19.2824	1	1	0	0	1	0	0	0	0	0	0	0	0
Neuropilin-1	P97333	Nrp1	12	0.313145	1.07116		Keep	19.0503	19.1422	19.5626	19.8091	19.7083	19.5881	19.8179	19.8829	19.7369	19.491	19.391	19.7042	1	0	0	0	0	1	0	0	0	0	0	0	0
Heat shock protein HSP 90-alpha	P07901	Hsp90aa1	24	-0.378367	1.0611		Discard	20.9376	20.7341	20.6822	20.1927	20.457	20.176	20.5416	20.2626	19.7285	20.3838	20.6366	20.2583	1	1	1	0	0	0	0	1	0	0	0	0	0
Coronin-1B	Q9WUM3	Coro1b	9	-0.548451	1.06108		Discard	20.0647	NaN	19.7062	19.4791	19.1508	19.308	19.6969	19.2608	NaN	18.5914	19.75	19.2016	1	0	0	0	0	1	0	0	0	0	0	0	0
Phosphoglucomutase-1	Q9D0F9	Pgm1	7	0.344104	1.05474		Discard	17.7921	17.2744	17.38	17.4174	17.8079	17.5058	18.2382	17.879	NaN	17.6195	17.466	17.8101	1	0	1	0	1	0	1	0	0	0	0	0	0
Actin-related protein 2/3 complex subunit 3	Q9JM76	Arpc3	8	0.562411	1.03209		Discard	20.6948	20.5827	20.7161	20.1992	21.2353	20.7171	21.9726	21.4697	20.6191	20.6498	20.5482	21.1106	1	1	0	0	1	0	0	0	0	0	0	0	0
Ubiquitin thioesterase OTUB1	Q7TQI3	Otub1	6	-0.376896	1.02932		Discard	19.4604	18.9501	18.8981	NaN	18.6154	18.6922	NaN	NaN	18.9823	18.614	19.1029	18.726	1	0	0	0	0	0	0	0	0	0	0	0	0
Thioredoxin reductase 1, cytoplasmic	Q9JMH6;Q9JLT4	Txnrd1	16	0.322845	1.00599		Discard	20.4121	20.3402	20.3315	20.3784	20.6346	20.3857	21.3301	20.7087	20.4471	20.6241	20.3655	20.6884	1	0	0	0	1	0	0	0	0	0	0	0	0
Adenylyl cyclase-associated protein 1	P40124;Q9CYT6	Cap1	19	0.278809	0.96751		Discard	21.819	21.837	21.41	21.8777	22.0846	21.9925	22.4755	21.8884	21.8748	21.7728	21.7359	22.0147	0	0	1	0	0	0	0	0	0	0	0	0	1
Complement C1q subcomponent subunit A	P98086	C1qa	4	0.667027	0.958621		Discard	18.8312	19.1628	NaN	18.5804	19.6987	19.689	19.8853	19.8504	19.6749	18.3525	18.8581	19.5251	0	0	1	0	0	0	0	0	0	0	0	0	1
Calreticulin	P14211	Calr	19	-0.605045	0.95441		Discard	22.2352	22.9671	22.924	22.3837	21.8676	22.2368	22.9399	22.1765	21.141	21.7728	22.6275	22.0224	0	0	1	0	0	0	0	0	1	0	0	0	0
Thymosin beta-4;Hematopoietic system regulatory peptide	P20065	Tmsb4x	2	1.03252	0.948219		Discard	17.4289	18.0123	NaN	NaN	18.4764	19.1475	19.7587	18.0981	NaN	18.285	17.7206	18.7531	1	0	0	0	1	0	0	0	0	0	0	0	0
Cadherin-2	P15116	Cdh2	7	-0.369416	0.94266		Keep	17.9243	17.7061	17.6357	18.1224	17.8103	NaN	17.2563	NaN	17.7114	17.1328	17.8471	17.4777	0	0	0	0	0	0	0	0	0	0	0	0	0
Proteasome subunit alpha type-6	Q9QUM9	Psma6	11	-0.255561	0.935649		Discard	20.6211	20.8693	20.7313	21.1621	20.6573	20.3504	20.8506	20.6956	20.2942	20.6945	20.846	20.5904	1	1	0	0	0	0	0	0	0	0	0	0	0
Glyceraldehyde-3-phosphate dehydrogenase	P16858;Q64467	Gapdh	10	-0.316643	0.915174		Discard	20.1427	20.3482	19.6526	20.4393	19.6295	19.7749	20.2676	19.8969	19.7033	19.7022	20.1457	19.8291	1	1	0	0	0	0	0	0	0	0	0	0	0
T-complex protein 1 subunit beta	P80314	Cct2	7	-0.328663	0.903309		Discard	18.2248	17.8453	17.5296	NaN	17.525	17.3039	17.8488	17.6883	17.2596	17.6018	17.8666	17.5379	1	0	0	0	0	0	0	0	0	0	0	0	0
Eukaryotic translation initiation factor 2 subunit 2	Q99L45	Eif2s2	2	0.76221	0.89392		Discard	24.0393	23.0727	22.8764	24.0014	24.7715	23.4599	24.9774	25.0047	23.4641	23.8803	23.4974	24.2596	0	0	0	0	1	0	0	0	0	0	0	0	0
Contactin-1	P12960	Cntn1	13	0.180905	0.877495		Discard	19.7259	19.8986	20.013	19.8295	19.9072	19.9607	19.7982	20.106	20.2541	20.2597	19.8667	20.0476	0	0	0	0	0	0	0	0	0	0	0	0	0
Nuclease-sensitive element-binding protein 1	P62960	Ybx1	7	1.90906	0.877088		Discard	14.7259	14.7721	14.9651	NaN	17.9728	NaN	NaN	NaN	NaN	15.4874	14.821	16.7301	1	1	0	0	0	1	0	0	0	0	0	0	0
Urokinase-type plasminogen activator;Urokinase-type plasminogen activator long chain A;Urokinase-type plasminogen activator short chain A;Urokinase-type plasminogen activator chain B	P06869	Plau	13	0.745988	0.876138		Discard	17.3857	18.6665	18.6174	18.1584	18.3779	18.1097	18.8553	19.2137	18.926	20.2353	18.207	18.953	0	0	0	0	0	0	0	0	0	0	0	0	0
Phosphoglycerate kinase 1	P09411	Pgk1	28	0.376235	0.872623		Discard	22.0591	21.4869	22.1528	21.9588	22.8877	22.0285	22.3484	22.5215	22.1192	21.8385	21.9144	22.2906	1	0	1	0	0	0	0	0	0	0	0	0	1
Xanthine dehydrogenase/oxidase;Xanthine dehydrogenase;Xanthine oxidase	Q00519;G3X982;Q3TYQ9	Xdh	15	-0.503397	0.867694		Discard	19.275	18.9297	19.025	19.3674	19.3123	17.6467	18.9199	18.629	18.4395	18.9279	19.1493	18.6459	1	0	0	0	1	0	0	0	0	0	0	0	0
Hepatocyte growth factor activator;Hepatocyte growth factor activator short chain;Hepatocyte growth factor activator long chain	Q9R098	Hgfac	5	0.447871	0.865149		Discard	21.0776	20.3066	20.4136	20.651	21.4981	20.6434	20.6528	20.8003	21.7343	21.0313	20.6122	21.0601	0	0	0	1	0	0	0	0	0	0	0	0	0
Cadherin-13	Q9WTR5	Cdh13	8	-0.34522	0.860848		Discard	20.0059	19.446	19.5372	19.6697	19.6243	18.724	19.4622	NaN	19.4165	19.3705	19.6647	19.3195	0	0	0	0	0	0	0	0	0	0	0	0	0
Galectin-3	P16110	Lgals3	6	0.241301	0.850906		Discard	18.6176	18.7414	18.5089	18.3604	18.8518	18.4725	18.7526	18.9707	18.5642	19.1785	18.5571	18.7984	1	1	0	0	1	0	0	0	0	0	0	0	0
Alpha-N-acetylgalactosaminidase	Q9QWR8	Naga	10	-0.461494	0.827296		Discard	18.0687	NaN	NaN	18.5558	17.6413	NaN	18.0576	NaN	17.8533	NaN	18.3123	17.8508	0	0	0	0	0	1	0	0	0	0	0	0	0
Histone H4	P62806	Hist1h4a	12	0.416229	0.820273		Discard	24.2909	24.7091	24.8825	24.1871	24.8334	24.7863	25.5886	25.3358	24.6718	24.386	24.5174	24.9336	0	1	0	0	0	0	0	0	0	0	0	0	0
Plastin-2	Q61233;Q99K51;Q3V0K9	Lcp1	55	0.21982	0.804871		Discard	25.0422	24.8139	24.8076	24.5478	25.1399	25.0042	25.3941	24.9865	24.876	24.7355	24.8029	25.0227	1	0	1	0	0	0	0	1	0	0	0	0	0
Niban-like protein 1	Q8R1F1	Fam129b	13	0.480147	0.790958		Discard	20.0651	18.8064	19.4361	19.5254	20.3632	19.9563	20.4987	19.9679	19.5576	19.2869	19.4583	19.9384	1	0	0	0	0	0	0	0	0	0	0	0	0
V-type proton ATPase catalytic subunit A	P50516	Atp6v1a	29	-0.369495	0.746318		Discard	22.0071	21.466	21.7678	21.3302	21.2989	21.0214	21.9482	21.5909	20.7923	20.9882	21.6428	21.2733	1	0	1	0	0	0	0	1	0	0	0	0	0
T-complex protein 1 subunit eta	P80313	Cct7	10	-0.275296	0.743842		Discard	18.8913	18.4118	18.7865	NaN	18.1529	18.6539	18.6834	18.1995	NaN	18.4165	18.6965	18.4212	1	0	0	0	1	0	0	0	0	0	0	0	0
Bifunctional purine biosynthesis protein PURH;Phosphoribosylaminoimidazolecarboxamide formyltransferase;IMP cyclohydrolase	Q9CWJ9	Atic	17	-0.417979	0.739316		Discard	19.2434	19.7096	19.6988	19.4389	18.4203	19.1117	19.9665	18.6874	19.1541	19.2883	19.5227	19.1047	0	0	0	0	0	1	0	0	0	0	0	0	0
Complement C1q tumor necrosis factor-related protein 3	Q9ES30	C1qtnf3	3	-0.792952	0.736757		Discard	20.8933	20.3382	NaN	NaN	NaN	19.6678	NaN	20.5002	19.0492	20.074	20.6157	19.8228	0	0	0	0	0	1	0	0	0	0	0	0	0
Glutathione reductase, mitochondrial	P47791	Gsr	12	0.436783	0.736182		Discard	19.5209	19.0734	20.1173	NaN	19.9217	19.6344	20.049	20.5045	NaN	19.927	19.5705	20.0073	1	0	0	0	1	0	0	0	0	0	0	0	0
Brain acid soluble protein 1	Q91XV3	Basp1	5	0.900423	0.734517		Discard	17.6147	17.2315	17.2028	NaN	19.5112	18.0939	19.4884	17.7756	17.3753	17.2561	17.3497	18.2501	0	0	1	0	0	0	0	0	0	0	0	0	1
Isocitrate dehydrogenase [NADP] cytoplasmic	O88844;P54071	Idh1	23	-0.261926	0.731953		Discard	21.7035	21.5116	21.383	21.3287	21.2536	20.8153	21.5417	21.6619	20.9852	21.0609	21.4817	21.2198	1	0	1	0	0	0	0	1	0	0	0	0	0
Proteasome activator complex subunit 1	P97371	Psme1	11	-0.505057	0.727865		Discard	20.4193	20.2233	20.3332	20.1922	20.4465	18.7817	20.1693	20.0655	20.1779	19.0807	20.292	19.7869	0	0	0	0	0	0	0	0	0	0	0	0	0
Serine/threonine-protein phosphatase 2A 65 kDa regulatory subunit A alpha isoform	Q76MZ3;Q7TNP2	Ppp2r1a	15	-0.536402	0.727343		Discard	19.804	20.3875	19.7632	NaN	19.2101	NaN	19.6869	NaN	NaN	NaN	19.9849	19.4485	1	1	0	0	1	0	0	0	0	0	0	0	0
Proteasome subunit alpha type-4	Q9R1P0	Psma4	12	0.247081	0.726098		Discard	19.2855	19.9481	19.3576	19.8522	20.0451	19.6934	20.1928	19.8046	19.7127	19.699	19.6108	19.8579	1	1	1	0	0	0	0	0	0	0	0	0	1
Galectin-1	P16045	Lgals1	7	0.163106	0.725903		Discard	20.4908	20.8535	20.5601	20.682	20.5742	20.9508	20.9289	21.0313	20.6573	20.7159	20.6466	20.8097	0	0	0	0	0	1	0	0	0	0	0	0	0
Leukotriene A-4 hydrolase	P24527	Lta4h	16	0.263714	0.723387		Discard	18.9212	19.6881	19.3563	19.5099	19.8064	19.2249	19.7188	19.9399	19.4671	19.6384	19.3689	19.6326	1	0	0	0	0	0	0	0	0	0	0	0	0
Talin-1	P26039;Q71LX4	Tln1	63	-0.25103	0.722261		Discard	22.061	21.66	21.6971	22.013	21.7434	21.0085	21.8161	21.6781	21.6063	21.7879	21.8578	21.6067	1	0	1	0	0	0	0	1	0	0	0	0	0
Annexin A3	O35639	Anxa3	18	-0.29474	0.714803		Discard	20.7941	21.2319	20.8605	20.8755	20.5341	20.9423	21.0344	20.9347	20.2368	20.1922	20.9405	20.6458	0	0	1	0	0	0	0	0	0	0	0	1	0
Coactosin-like protein	Q9CQI6	Cotl1	9	-0.710498	0.713287		Discard	19.0339	19.4107	19.2381	20.3501	19.008	NaN	NaN	18.5874	NaN	NaN	19.5082	18.7977	1	1	0	0	1	0	0	0	0	0	0	0	0
Transforming growth factor-beta-induced protein ig-h3	P82198	Tgfbi	10	-0.361518	0.706467		Discard	19.4985	19.6499	20.3367	19.3367	19.3244	NaN	19.3422	19.8364	19.2867	18.9298	19.7054	19.3439	0	0	0	1	0	0	0	0	0	0	0	0	0
Alpha-galactosidase A	P51569	Gla	9	-0.323355	0.697175		Discard	19.6542	NaN	18.9961	18.9532	18.7163	18.4679	18.7449	19.2286	19.1732	18.936	19.2012	18.8778	0	0	0	0	0	1	0	0	0	0	0	0	0
Proteasome subunit alpha type-1	Q9R1P4	Psma1	11	-0.287593	0.693329		Discard	20.7836	NaN	20.6504	20.7056	20.3912	19.9625	20.7927	20.6461	20.0855	20.6754	20.7132	20.4256	1	1	0	0	0	0	0	0	0	0	0	0	0
Lysosomal protective protein;Lysosomal protective protein 32 kDa chain;Lysosomal protective protein 20 kDa chain	P16675	Ctsa	19	0.188938	0.690373		Discard	21.5115	21.4964	21.3569	21.4358	21.4806	21.54	21.5405	22.1227	21.4067	21.7439	21.4501	21.6391	0	0	1	0	0	0	0	1	0	0	0	0	0
Beta-2-microglobulin	P01887	B2m	2	0.482486	0.690186		Discard	18.1491	19.6199	19.0835	19.3358	NaN	19.4271	19.279	19.8092	NaN	19.603	19.0471	19.5296	0	0	1	1	1	0	0	0	0	0	0	0	1
Fermitin family homolog 3	Q8K1B8	Fermt3	9	-0.416602	0.69		Discard	20.3889	19.5169	18.843	19.5342	18.908	19.0906	19.4814	19.1143	19.1765	NaN	19.5708	19.1542	0	0	0	0	0	0	0	0	0	0	0	0	0
Puromycin-sensitive aminopeptidase	Q11011	Npepps	16	0.338268	0.687917		Discard	18.4372	18.2177	NaN	18.3135	18.6737	17.8933	18.8076	18.726	18.8033	19.0626	18.3228	18.6611	1	1	0	0	0	0	0	0	0	0	0	0	0
Phosphoglycerate mutase 1	Q9DBJ1;O70250	Pgam1	14	-0.305617	0.67466		Discard	22.0791	22.1819	21.6755	21.6605	21.5339	21.3101	22.3137	21.69	21.4783	21.2358	21.8993	21.5936	0	0	0	0	0	0	0	0	0	0	0	0	0
Cofilin-1	P18760	Cfl1	8	-0.384744	0.667416		Discard	19.2	18.9855	18.2747	18.7269	18.916	18.0175	18.8586	18.1262	NaN	18.142	18.7968	18.412	1	1	0	0	0	1	0	0	0	0	0	0	0
Phospholipase B-like 1;Phospholipase B-like 1 chain A;Phospholipase B-like 1 chain B;Phospholipase B-like 1 chain C	Q8VCI0	Plbd1	8	-0.429313	0.659349		Discard	19.6242	20.2242	20.0303	19.3648	19.221	19.4341	20.1169	19.9176	18.7548	18.845	19.8109	19.3816	0	0	1	0	0	0	0	0	0	0	0	0	1
Heat shock cognate 71 kDa protein	P63017;P17156	Hspa8	44	-0.208201	0.657697		Discard	24.1388	23.9354	24.1944	23.9127	23.7118	23.7223	24.3379	23.9667	23.5065	23.7774	24.0453	23.8371	1	1	1	0	0	0	0	1	0	0	0	0	0
Biglycan	P28653	Bgn	5	-0.332764	0.655904		Discard	18.4531	18.1915	18.1913	NaN	18.5605	18.0283	18.1161	17.7182	17.3591	17.893	18.2786	17.9459	0	0	0	0	0	0	0	0	0	0	0	0	0
Histone H3.2	P84228	Hist1h3b	9	0.365835	0.637916		Discard	17.9002	17.9557	18.809	NaN	18.8848	18.3332	18.7453	18.7392	18.2347	NaN	18.2216	18.5875	0	1	0	0	0	1	0	0	0	0	0	0	0
Annexin A1	P10107;A2BH40	Anxa1	16	0.713643	0.632379		Discard	NaN	17.0761	18.4678	NaN	19.0174	17.8996	19.2675	18.55	18.2937	17.8851	17.7719	18.4856	1	1	0	0	0	0	0	0	0	0	0	0	0
T-complex protein 1 subunit delta	P80315	Cct4	9	-0.467204	0.630785		Discard	19.0852	18.9873	18.8638	18.4489	18.7303	18.5924	19.3018	18.3958	17.8944	17.36	18.8463	18.3791	1	0	1	0	0	0	0	0	0	0	0	0	1
C-type mannose receptor 2	Q64449	Mrc2	2	0.345865	0.627653		Keep	18.2054	NaN	18.4773	NaN	NaN	18.8424	NaN	18.532	NaN	NaN	18.3414	18.6872	0	0	0	0	1	0	0	0	0	0	0	0	0
L-lactate dehydrogenase A chain	P06151;P00342	Ldha	27	0.157411	0.62362		Discard	22.007	22.1218	22.1627	21.8936	22.2628	21.8503	22.5185	22.3136	22.1282	22.1489	22.0463	22.2037	1	0	1	0	0	0	0	0	1	0	0	0	0
Dihydropyrimidinase-related protein 2	O08553;O35098	Dpysl2	20	-0.339324	0.623083		Discard	19.4654	NaN	19.2161	19.4588	19.3061	NaN	19.3745	19.0139	NaN	18.4685	19.3801	19.0408	1	0	1	0	0	0	0	1	0	0	0	0	0
Epidermal growth factor receptor	Q01279	Egfr	5	-0.360209	0.620447		Keep	18.5521	18.1922	18.2692	17.6951	17.4467	17.6008	NaN	18.4073	17.8129	NaN	18.1771	17.8169	0	1	0	1	0	0	0	0	0	0	0	0	0
Aminopeptidase B	Q8VCT3	Rnpep	22	0.213067	0.608308		Discard	20.1655	20.1215	20.1019	19.6311	20.0825	20.2377	20.1503	20.636	NaN	19.9837	20.005	20.218	0	0	1	0	0	0	0	1	0	0	0	0	0
Bleomycin hydrolase	Q8R016	Blmh	8	-0.291664	0.605817		Discard	20.3489	20.4174	20.3462	20.0908	20.3205	19.9323	20.6566	20.0584	19.6691	19.4183	20.3009	20.0092	1	0	0	0	0	0	0	0	0	0	0	0	0
Apolipoprotein B-100;Apolipoprotein B-48	E9Q414	Apob	6	0.646581	0.602497		Discard	21.1577	21.2958	21.5022	21.5002	21.3395	22.051	20.7259	NaN	22.7361	23.2003	21.364	22.0106	1	0	0	0	1	0	0	0	0	0	0	0	0
Endoplasmin	P08113	Hsp90b1	13	-0.733434	0.600457		Discard	19.3717	18.9674	20.0174	18.9424	NaN	18.8272	19.957	17.6502	NaN	17.9308	19.3247	18.5913	0	0	0	0	0	1	0	0	0	0	0	0	0
Ras GTPase-activating-like protein IQGAP1	Q9JKF1;Q3UQ44	Iqgap1	56	0.239171	0.595883		Discard	21.977	21.9074	21.8965	21.567	22.0934	21.9948	22.6414	22.2554	21.6043	21.8675	21.837	22.0761	1	1	1	0	1	0	0	1	0	0	0	0	0
Vimentin	P20152;P31001;P15331;P46660;P08553	Vim	31	0.219926	0.581202		Discard	21.7633	21.3972	20.9982	21.4204	21.8047	21.2765	21.9573	21.752	21.4883	21.4093	21.3948	21.6147	1	1	1	0	0	0	0	1	0	0	0	0	0
ATP synthase subunit beta, mitochondrial	P56480	Atp5b	9	-0.188071	0.562946		Discard	18.7493	19.0623	19.0696	NaN	NaN	NaN	18.819	18.7256	NaN	NaN	18.9604	18.7723	0	0	0	0	0	1	0	0	0	0	0	0	0
Protein S100-A9	P31725	S100a9	7	-0.359446	0.557181		Discard	24.406	25.0868	25.1857	24.227	23.601	24.8128	24.389	24.8867	24.0961	24.416	24.7264	24.3669	1	0	0	0	0	0	0	0	0	0	0	0	0
Clathrin heavy chain 1	Q68FD5	Cltc	57	0.222894	0.554197		Discard	22.0771	21.7227	21.7906	21.3669	22.0061	21.5546	22.4079	22.1304	21.7236	21.9506	21.7393	21.9622	1	0	1	0	0	0	0	1	0	0	0	0	0
60S ribosomal protein L15	Q9CZM2	Rpl15	2	0.81142	0.551527		Discard	NaN	15.5304	16.2459	15.6851	16.4838	NaN	18.0978	16.4931	NaN	15.4529	15.8205	16.6319	0	0	0	0	1	0	0	0	0	0	0	0	0
Myosin light polypeptide 6	Q60605;Q8CI43	Myl6	6	-0.347431	0.546199		Discard	20.6856	20.4694	20.5839	19.7279	19.9285	20.3131	20.626	20.294	19.6588	19.2952	20.3667	20.0193	0	0	0	0	0	0	0	0	0	0	0	0	0
Xylosyltransferase 1	Q811B1	Xylt1	3	-0.22433	0.54142		Keep	17.3748	17.3478	NaN	NaN	16.893	NaN	NaN	17.3569	NaN	17.161	17.3613	17.137	0	0	0	0	0	1	0	0	0	0	0	0	0
Aspartate aminotransferase, cytoplasmic	P05201	Got1	14	-0.263061	0.538409		Discard	20.0726	19.6511	19.9624	19.5977	19.3893	19.0605	20.1964	19.8724	19.2613	19.5676	19.821	19.5579	1	0	1	0	0	0	0	0	0	0	0	0	1
Proliferating cell nuclear antigen	P17918	Pcna	7	-0.46326	0.533292		Discard	18.4924	18.8794	NaN	19.4244	NaN	18.6079	18.3297	NaN	NaN	NaN	18.9321	18.4688	0	1	0	0	0	1	0	0	0	0	0	0	0
Ubiquitin-like modifier-activating enzyme 1	Q02053	Uba1	22	-0.146388	0.520718		Discard	20.6104	20.0299	20.3771	20.4768	20.1797	20.1466	20.3472	20.5143	20.1499	20.0251	20.3735	20.2271	1	1	1	0	0	0	0	1	0	0	0	0	0
Neuropilin-2	O35375	Nrp2	10	-0.359206	0.520047		Keep	NaN	NaN	19.3488	18.9046	18.9639	NaN	18.3977	19.1719	NaN	18.5364	19.1267	18.7675	0	0	0	0	0	1	0	0	0	0	0	0	0
Nucleobindin-1	Q02819	Nucb1	16	0.223789	0.51873		Discard	20.5291	21.2413	21.5457	21.2388	21.4042	21.2398	21.4584	21.6807	21.3579	21.0338	21.1387	21.3625	1	0	0	0	0	1	0	0	0	0	0	0	0
UMP-CMP kinase	Q9DBP5	Cmpk1	8	0.221139	0.507517		Discard	19.0447	19.0585	18.5951	18.6049	19.3041	18.7305	19.2677	19.3388	19.1325	18.508	18.8258	19.0469	1	1	0	0	0	0	0	0	0	0	0	0	0
Tubulin beta-5 chain	P99024	Tubb5	18	0.201706	0.488051		Discard	17.9468	17.6547	17.6985	18.4002	17.9472	17.8535	18.4694	17.9226	18.1348	18.4331	17.9251	18.1268	1	0	1	0	0	0	0	0	0	0	1	0	0
Lipoprotein lipase	P11152	Lpl	15	-0.183919	0.483062		Discard	20.9388	21.6329	21.5642	21.5669	21.3698	21.125	21.4062	20.8103	21.3172	21.422	21.4257	21.2418	0	0	0	0	1	0	0	0	0	0	0	0	0
Peptidyl-prolyl cis-trans isomerase A;Peptidyl-prolyl cis-trans isomerase A, N-terminally processed	P17742	Ppia	9	0.409521	0.464193		Discard	19.5113	20.7988	NaN	20.3864	19.6508	20.5815	21.0856	20.5831	21.0079	20.9411	20.2322	20.6417	1	0	1	0	0	0	0	0	0	0	0	0	1
Actin, alpha skeletal muscle;Actin, alpha cardiac muscle 1;Actin, gamma-enteric smooth muscle;Actin, aortic smooth muscle	P68134;P68033;P63268;P62737	Acta1;Actc1;Actg2;Acta2	24	0.230751	0.461771		Discard	23.1501	23.8728	23.4261	22.8048	23.7022	23.7206	23.9341	23.4196	23.2785	23.2102	23.3134	23.5442	1	0	1	0	0	0	0	1	0	0	0	0	0
Glucose-6-phosphate 1-dehydrogenase X	Q00612;P97324;REV__P46662	G6pdx	22	-0.154131	0.456338		Discard	20.7696	20.8171	20.7139	20.2273	20.5279	20.1325	20.8022	20.4403	20.4107	20.5536	20.632	20.4778	1	0	1	0	0	0	0	1	0	0	0	0	0
F-actin-capping protein subunit alpha-2	P47754	Capza2	8	-0.291033	0.453054		Discard	19.3134	18.747	19.3615	19.6234	18.6557	NaN	18.8686	NaN	NaN	19.3865	19.2613	18.9703	0	0	1	0	0	0	0	0	0	0	0	0	1
Acid ceramidase;Acid ceramidase subunit alpha;Acid ceramidase subunit beta	Q9WV54	Asah1	10	-0.299841	0.439498		Discard	NaN	20.061	19.686	19.1469	19.4631	19.1306	19.9408	19.643	18.8017	19.0095	19.6313	19.3315	0	0	1	0	0	0	0	0	0	0	0	0	1
Protein FAM49B	Q921M7;Q8BHZ0	Fam49b	9	-0.195683	0.437507		Discard	18.7328	19.3176	19.0492	NaN	19.2796	18.9843	18.7719	18.8361	18.4299	18.7234	19.0332	18.8375	0	0	0	0	1	0	0	0	0	0	0	0	0
Peroxiredoxin-1	P35700	Prdx1	24	0.224839	0.435018		Discard	23.7806	24.1193	23.4099	23.9431	24.0472	23.7778	24.6483	24.253	23.4889	24.0132	23.8132	24.0381	1	0	1	0	0	0	0	1	0	0	0	0	0
Coagulation factor IX;Coagulation factor IXa light chain;Coagulation factor IXa heavy chain	P16294	F9	2	-0.367001	0.424618		Discard	20.1552	19.4716	19.7272	19.2593	NaN	19.1142	18.7664	19.9784	NaN	NaN	19.6533	19.2863	0	0	0	0	1	0	0	0	0	0	0	0	0
Ester hydrolase C11orf54 homolog	Q91V76		5	0.157877	0.41651		Discard	17.0135	16.9564	NaN	16.8218	NaN	17.1962	17.2788	16.7902	NaN	NaN	16.9305	17.0884	0	1	0	0	0	0	0	0	0	0	0	0	0
40S ribosomal protein S25	P62852	Rps25	4	0.279613	0.415022		Discard	NaN	17.806	17.6644	NaN	17.9179	NaN	18.2136	18.3963	17.5313	NaN	17.7352	18.0148	0	0	0	1	0	0	0	0	0	0	0	0	0
40S ribosomal protein SA	P14206	Rpsa	6	-0.272643	0.398441		Discard	NaN	20.0518	19.5842	19.3668	NaN	NaN	19.5251	NaN	NaN	19.2648	19.6676	19.3949	1	1	0	0	0	0	0	0	0	0	0	0	0
Transaldolase	Q93092	Taldo1	19	-0.16094	0.394796		Discard	22.4708	22.4567	22.346	22.2771	22.3835	22.2701	22.6275	22.4325	21.6544	21.9922	22.3876	22.2267	1	0	1	0	0	0	0	1	0	0	0	0	0
Proteasome subunit beta type-2	Q9R1P3	Psmb2	8	-0.286693	0.394615		Discard	19.4119	18.7074	NaN	NaN	18.4729	18.8576	19.1392	18.6221	NaN	NaN	19.0597	18.773	1	1	0	0	0	1	0	0	0	0	0	0	0
Cathepsin L1;Cathepsin L1 heavy chain;Cathepsin L1 light chain	P06797	Ctsl	14	-0.132053	0.392246		Discard	22.0638	22.1038	22.4904	22.1112	22.0186	22.0491	22.334	22.3327	21.9574	21.6698	22.1923	22.0603	0	0	0	0	0	1	0	0	0	0	0	0	0
Eukaryotic initiation factor 4A-I;Eukaryotic initiation factor 4A-II	P60843;P10630;Q91VC3	Eif4a1;Eif4a2	15	0.220128	0.390397		Discard	20.8388	20.6439	20.55	20.005	20.6976	20.4304	21.3203	21.036	20.1834	20.7095	20.5094	20.7295	0	0	0	0	1	0	0	0	0	0	0	0	0
Dipeptidyl peptidase 2	Q9ET22	Dpp7	9	-0.113714	0.384675		Discard	19.5382	19.3988	19.3318	19.1691	19.3913	19.1475	19.6231	19.2322	19.0826	18.9977	19.3595	19.2457	0	0	0	0	0	0	0	0	0	0	0	0	0
60S ribosomal protein L18	P35980	Rpl18	5	0.343412	0.37814		Discard	NaN	17.904	18.1324	18.6591	18.4191	NaN	19.3907	18.4647	NaN	18.0266	18.2318	18.5753	1	0	0	0	0	0	0	0	0	0	0	0	0
Alcohol dehydrogenase class-3	P28474;Q64437	Adh5	9	0.146759	0.369926		Discard	18.0436	18.2256	NaN	18.1721	18.5068	18.442	18.463	NaN	18.2278	17.8295	18.1471	18.2939	1	0	1	0	1	0	0	0	0	0	0	0	1
Aspartate aminotransferase, mitochondrial	P05202	Got2	12	0.285975	0.36848		Discard	18.6666	NaN	NaN	19.1672	18.9053	NaN	19.7396	18.958	NaN	19.2086	18.9169	19.2029	0	0	0	0	0	0	0	0	0	0	0	0	0
Creatine kinase B-type	Q04447	Ckb	20	-0.169169	0.367522		Discard	22.2406	21.803	22.0053	21.5474	21.9002	21.5344	22.3107	21.656	21.5396	21.4387	21.8991	21.7299	1	0	1	0	1	0	0	1	0	0	0	0	0
Argininosuccinate lyase	Q91YI0	Asl	5	-0.432687	0.36455		Discard	18.3761	17.8265	NaN	NaN	18.0164	17.3208	NaN	NaN	NaN	NaN	18.1013	17.6686	0	0	0	0	0	1	0	0	0	0	0	0	0
Beta-hexosaminidase subunit alpha	P29416	Hexa	16	-0.143409	0.36118		Discard	22.494	22.4615	22.594	22.1261	22.5049	22.1759	22.6744	22.3549	22.1278	21.8152	22.4189	22.2755	0	0	0	0	1	0	0	0	0	0	0	0	0
Transmembrane glycoprotein NMB	Q99P91	Gpnmb	14	-0.219641	0.356249		Keep	23.4457	22.3614	22.4917	22.8184	23.018	22.9014	22.6101	21.9806	22.4403	22.4077	22.7793	22.5597	0	0	0	0	0	0	0	0	0	0	0	0	0
Complement C3;Complement C3 beta chain;C3-beta-c;Complement C3 alpha chain;C3a anaphylatoxin;Acylation stimulating protein;Complement C3b alpha chain;Complement C3c alpha chain fragment 1;Complement C3dg fragment;Complement C3g fragment;Complement C3d fragment;Complement C3f fragment;Complement C3c alpha chain fragment 2	P01027	C3	40	0.205071	0.356108		Discard	19.3978	19.6965	19.8277	19.8852	19.192	19.6831	20.3046	20.5084	19.8591	19.894	19.7018	19.9069	0	0	1	0	0	0	0	1	0	0	0	0	0
Proteasome subunit alpha type-3	O70435	Psma3	9	0.215662	0.355217		Discard	20.4882	20.3774	20.4879	NaN	21.0391	20.0158	21.1297	20.9408	20.5178	20.3577	20.4511	20.6668	1	1	0	0	0	0	0	0	0	0	0	0	0
Deoxynucleoside triphosphate triphosphohydrolase SAMHD1	Q60710	Samhd1	16	0.292602	0.354649		Discard	20.2815	19.9562	19.358	19.5351	20.6048	19.0699	20.1461	20.5085	NaN	20.0471	19.7827	20.0753	0	1	0	0	0	0	0	0	0	0	0	0	0
6-phosphogluconate dehydrogenase, decarboxylating	Q9DCD0	Pgd	28	-0.183999	0.349878		Discard	23.3458	23.286	23.2683	22.633	23.0653	23.069	23.4717	23.0421	22.5833	22.4642	23.1333	22.9493	1	0	1	0	0	0	0	0	1	0	0	0	0
Cathelin-related antimicrobial peptide	P51437	Camp	2	0.414777	0.343289		Discard	NaN	18.8401	18.5233	NaN	18.0283	18.4353	19.4513	19.4278	19.6673	19.5687	18.6817	19.0965	0	0	0	0	0	1	0	0	0	0	0	0	0
14-3-3 protein theta	P68254	Ywhaq	12	0.197306	0.340012		Discard	19.8721	20.7865	19.936	NaN	20.4486	20.3622	20.691	20.3632	NaN	20.1126	20.1982	20.3955	1	0	0	0	0	0	0	0	0	0	0	0	0
BTB/POZ domain-containing protein KCTD12	Q6WVG3	Kctd12	12	0.177577	0.329852		Discard	19.6182	18.85	19.168	NaN	19.4535	19.4772	19.865	19.2762	18.9471	19.3188	19.212	19.3896	0	0	1	0	0	0	0	0	0	0	0	0	1
Alcohol dehydrogenase [NADP(+)]	Q9JII6	Akr1a1	26	-0.150667	0.328761		Discard	23.1455	23.3684	23.1499	22.7933	23.0175	23.2129	23.4347	22.9307	22.4879	22.6982	23.1143	22.9636	1	0	1	0	0	0	0	1	0	0	0	0	0
Fructose-bisphosphate aldolase A	P05064	Aldoa	23	0.170906	0.318134		Discard	23.2745	23.3429	23.3562	22.9829	23.7803	22.968	23.9405	23.5877	22.8844	23.2994	23.2391	23.41	1	0	1	0	0	0	0	1	0	0	0	0	0
Neurogenic locus notch homolog protein 3;Notch 3 extracellular truncation;Notch 3 intracellular domain	Q61982	Notch3	3	0.262606	0.316011		Keep	17.4286	17.0592	17.4029	16.8036	18.3502	17.0814	16.8692	18.2049	17.1479	16.9635	17.1736	17.4362	0	1	0	0	0	1	0	0	0	0	0	0	0
Moesin	P26041	Msn	49	0.210109	0.312599		Discard	23.5687	23.0898	23.6427	22.9269	23.6961	23.6504	24.0613	23.8672	22.7992	23.0287	23.307	23.5171	1	0	1	0	0	0	0	1	0	0	0	0	0
Flavin reductase (NADPH)	Q923D2	Blvrb	8	0.281463	0.302902		Discard	19.2615	20.8075	19.4191	NaN	20.3024	20.0706	20.5081	19.4557	19.9496	20.3784	19.8294	20.1108	1	0	0	0	1	0	0	0	0	0	0	0	0
Tyrosine-protein phosphatase non-receptor type 6	P29351	Ptpn6	27	0.101917	0.298941		Discard	20.7208	20.3433	20.588	20.5392	20.5441	20.4806	20.9764	20.8345	20.7788	20.2842	20.5479	20.6498	1	1	1	0	0	0	0	1	0	0	0	0	0
Protein disulfide-isomerase	P09103	P4hb	23	0.211224	0.298328		Discard	21.5214	21.3351	21.311	20.3903	21.2667	21.2142	22.2017	21.3789	21.017	21.0255	21.1394	21.3507	0	0	1	0	0	0	0	1	0	0	0	0	0
Adenosylhomocysteinase	P50247	Ahcy	12	-0.16877	0.29793		Discard	20.2688	20.2867	20.7864	20.9337	20.1818	20.1704	19.8879	20.5192	20.6902	20.9513	20.5689	20.4001	1	0	1	0	0	0	0	0	0	0	0	0	1
40S ribosomal protein S3a	P97351	Rps3a	6	-0.193889	0.297248		Discard	18.8019	18.9426	18.9958	18.2315	18.501	NaN	18.5971	NaN	NaN	NaN	18.743	18.5491	1	1	0	0	0	0	0	0	0	0	0	0	0
Apolipoprotein E	P08226;Q8VHG0	Apoe	30	-0.0787258	0.288539		Keep	24.5009	24.6141	24.6632	24.5963	24.4372	24.1313	24.7854	24.6267	24.5617	24.5473	24.5937	24.5149	0	0	1	0	1	0	0	1	0	0	0	0	0
Dipeptidyl peptidase 1;Dipeptidyl peptidase 1 exclusion domain chain;Dipeptidyl peptidase 1 heavy chain;Dipeptidyl peptidase 1 light chain	P97821	Ctsc	13	-0.115522	0.285827		Discard	21.9611	22.0923	22.0199	21.9131	22.0576	21.509	22.2813	22.1629	21.7229	21.5529	21.9966	21.8811	0	0	1	0	0	0	0	0	0	0	0	0	1
Betaine--homocysteine S-methyltransferase 1	O35490;Q91WS4	Bhmt	4	-0.202065	0.285432		Discard	NaN	18.4888	NaN	18.9115	NaN	18.2343	18.1158	18.3994	18.9496	18.7912	18.7001	18.4981	1	0	1	0	0	0	1	0	0	0	0	0	0
Purine nucleoside phosphorylase	P23492;Q8QZW3	Pnp	16	-0.198971	0.28448		Keep	22.8889	22.4905	22.4474	22.1922	22.6056	22.6293	22.9012	22.3961	21.576	21.7264	22.5047	22.3058	1	0	0	0	1	0	0	0	0	0	0	0	0
Hemoglobin subunit alpha	P01942	Hba	7	-0.394361	0.280841		Discard	21.8428	22.5345	21.4198	19.8298	21.063	21.8211	21.7648	20.9992	20.5807	19.8454	21.4067	21.0124	0	0	0	0	0	0	0	0	0	0	0	0	0
Proteasome subunit beta type-6	Q60692	Psmb6	4	-0.260524	0.275846		Discard	NaN	19.9024	19.087	NaN	19.3286	19.4358	19.6208	19.5933	18.4202	19.006	19.4947	19.2341	1	1	1	0	1	0	1	0	0	0	0	0	0
Peroxiredoxin-2	Q61171	Prdx2	8	-0.130657	0.272286		Discard	21.7087	21.9625	21.3471	20.9419	21.4113	21.586	21.0752	21.4301	21.1801	21.4739	21.4901	21.3594	1	0	0	0	0	0	0	0	0	0	0	0	0
Beta-glucuronidase	P12265	Gusb	19	-0.179543	0.266068		Discard	22.1531	21.3924	21.5415	20.5362	21.2555	21.1721	21.4834	21.3818	21.139	20.9256	21.4058	21.2262	0	0	1	0	0	0	0	1	0	0	0	0	0
60S ribosomal protein L3	P27659	Rpl3	4	-0.188231	0.263024		Discard	18.858	18.9716	NaN	NaN	NaN	NaN	18.9813	18.4718	NaN	NaN	18.9148	18.7266	1	1	0	0	0	0	0	0	0	0	0	0	0
Procollagen-lysine,2-oxoglutarate 5-dioxygenase 1	Q9R0E2	Plod1	11	0.126237	0.258848		Discard	19.0326	18.7232	NaN	18.6088	NaN	NaN	18.7884	19.0405	NaN	NaN	18.7882	18.9144	0	0	0	0	0	1	0	0	0	0	0	0	0
Lactoylglutathione lyase	Q9CPU0	Glo1	9	-0.120559	0.247219		Discard	20.9769	20.1152	20.0564	20.2063	20.4343	20.4639	20.1503	19.9459	20.0331	20.2814	20.3387	20.2182	0	0	0	0	0	0	0	0	0	0	0	0	0
N-acetylgalactosamine-6-sulfatase	Q571E4	Galns	9	-0.156225	0.246048		Discard	19.6271	19.6904	19.2558	19.2613	19.2321	19.3459	19.8708	19.7733	18.5822	19.0101	19.4586	19.3024	0	0	1	0	0	0	0	0	0	0	0	0	1
Importin subunit beta-1	P70168	Kpnb1	14	-0.100093	0.245999		Discard	19.5505	19.1765	19.5471	19.5098	19.6559	19.0991	19.7172	19.4064	18.9931	19.2034	19.4459	19.3459	1	1	0	0	0	0	0	0	0	0	0	0	0
Malate dehydrogenase, mitochondrial	P08249	Mdh2	18	-0.144006	0.245455		Discard	21.753	21.8321	21.663	21.1104	21.2415	21.1005	21.9901	21.6126	20.9736	21.7554	21.5896	21.4456	0	0	1	0	1	0	0	1	0	0	0	0	0
14-3-3 protein gamma;14-3-3 protein gamma, N-terminally processed	P61982	Ywhag	18	-0.0911511	0.24361		Discard	22.2014	21.9539	22.3125	22.3017	21.9017	22.0859	22.5788	22.2364	21.8413	21.9632	22.1924	22.1012	1	0	1	0	0	0	0	1	0	0	0	0	0
78 kDa glucose-regulated protein	P20029	Hspa5	28	-0.116995	0.241245		Discard	22.1005	22.0036	22.3521	21.8005	21.8973	22.1637	22.455	22.0343	21.5341	21.5987	22.0642	21.9472	1	0	1	0	1	0	0	0	1	0	0	0	0
Platelet-activating factor acetylhydrolase IB subunit alpha	P63005	Pafah1b1	4	0.240911	0.235068		Discard	NaN	17.3374	NaN	17.7103	NaN	NaN	18.0605	17.1977	NaN	18.0362	17.5239	17.7648	1	1	0	0	1	0	0	0	0	0	0	0	0
Monocyte differentiation antigen CD14	P10810	Cd14	11	-0.14025	0.232671		Discard	20.5522	20.8682	21.2283	20.3187	20.372	20.141	21.0042	20.9559	20.8383	20.2984	20.7419	20.6016	0	0	1	0	0	0	1	0	0	0	0	0	0
Filamin-A	Q8BTM8;Q8VHX6	Flna	83	0.126103	0.232156		Discard	22.8956	22.5845	22.7151	22.3666	22.7563	22.6723	23.4892	22.864	22.3746	22.4428	22.6404	22.7665	1	0	1	0	0	0	0	1	0	0	0	0	0
Protein disulfide-isomerase A3	P27773	Pdia3	28	-0.151959	0.23139		Discard	22.6964	22.7098	22.5696	21.9377	22.0536	22.1647	23.1422	22.4388	21.877	22.2824	22.4784	22.3264	0	0	1	0	0	0	0	1	0	0	0	0	0
Transketolase	P40142	Tkt	41	-0.117804	0.229386		Discard	23.8579	23.6472	23.5425	23.1788	23.4126	23.449	24.0366	23.536	23.0525	23.1461	23.5566	23.4388	0	0	0	0	0	0	0	0	0	0	0	0	0
Actin-related protein 2/3 complex subunit 2	Q9CVB6	Arpc2	19	0.145384	0.225821		Discard	21.8101	21.8796	21.9772	21.5007	22.3696	21.8628	22.579	22.0097	21.3317	21.471	21.7919	21.9373	1	1	1	0	0	0	0	0	0	0	0	0	1
Translationally-controlled tumor protein	P63028	Tpt1	7	0.24384	0.216236		Discard	NaN	19.2598	18.5493	18.0866	19.4174	NaN	18.5173	18.6925	NaN	NaN	18.6319	18.8757	1	0	0	0	1	0	0	0	0	0	0	0	0
Glucose-6-phosphate isomerase	P06745	Gpi	30	0.118072	0.21526		Discard	22.6101	22.5723	22.4517	22.2299	22.6726	22.4242	23.3016	22.6986	22.1441	22.2634	22.466	22.5841	1	0	1	0	0	0	0	0	0	0	0	0	1
Nucleoside diphosphate kinase B	Q01768	Nme2	12	0.174821	0.201332		Discard	19.8608	19.5774	19.274	NaN	20.3931	NaN	19.5641	19.8714	NaN	19.1535	19.5707	19.7455	1	1	0	0	0	0	0	0	0	0	0	0	0
Collagen alpha-2(I) chain	Q01149	Col1a2	3	-0.136991	0.199245		Discard	20.1969	19.7257	20.2734	19.8391	20.8801	19.5911	19.6401	19.6325	19.7623	19.7247	20.0088	19.8718	0	0	0	0	0	0	0	0	0	0	0	0	0
Protein disulfide-isomerase A4	P08003	Pdia4	7	0.121734	0.197967		Discard	18.7169	NaN	19.0952	NaN	18.9142	18.8608	19.3085	NaN	NaN	NaN	18.9061	19.0278	0	0	0	0	0	0	0	0	0	0	0	0	0
Lysozyme C-2	P08905;P17897	Lyz2	11	-0.152836	0.18883		Discard	20.0421	21.3599	20.1297	20.1892	20.2697	20.7882	20.187	20.4441	19.5643	20.4109	20.4302	20.2774	0	0	0	0	1	0	0	0	0	0	0	0	0
Gelsolin	P13020	Gsn	29	-0.135559	0.182664		Discard	20.9612	20.7735	21.1122	20.2409	20.6686	21.1701	21.1703	20.6124	19.9088	20.2882	20.772	20.6364	1	0	1	0	0	0	0	0	1	0	0	0	0
CD44 antigen	P15379	Cd44	2	0.178764	0.182191		Keep	19.5954	NaN	20.06	NaN	20.6141	19.2319	19.6811	20.342	20.1691	20.0004	19.8277	20.0065	0	0	0	0	1	0	0	0	0	0	0	0	0
Hemoglobin subunit beta-1;Hemoglobin subunit beta-2	P02088;P02089	Hbb-b1;Hbb-b2	7	-0.218908	0.180837		Discard	20.2518	20.5946	20.0216	NaN	20.9063	20.0554	20.2864	20.2805	NaN	18.8235	20.2893	20.0704	0	0	0	0	1	0	0	0	0	0	0	0	0
60S ribosomal protein L7	P14148	Rpl7	8	0.0924524	0.180046		Discard	NaN	18.6651	18.8066	18.4591	18.5799	NaN	19.1728	18.6991	NaN	18.4924	18.6436	18.7361	0	0	0	0	0	0	0	0	0	0	0	0	0
Proteasome subunit beta type-10	O35955	Psmb10	6	0.179673	0.179709		Discard	19.1758	19.1238	18.7377	19.0573	18.795	18.7759	20.631	19.4879	18.6564	18.8736	19.0236	19.2033	1	1	1	0	1	0	0	0	0	0	0	0	1
Cystatin-B	Q62426	Cstb	6	-0.342029	0.178867		Discard	19.7208	NaN	18.386	NaN	NaN	NaN	18.8081	NaN	18.6147	NaN	19.0534	18.7114	1	0	0	0	1	0	0	0	0	0	0	0	0
14-3-3 protein beta/alpha;14-3-3 protein beta/alpha, N-terminally processed	Q9CQV8	Ywhab	12	-0.0593964	0.172837		Discard	20.8826	20.4844	20.7203	20.7498	20.8426	20.6955	20.9871	20.46	20.4101	20.5041	20.7093	20.6499	1	0	0	0	0	0	0	0	0	0	0	0	0
Vacuolar protein sorting-associated protein 35	Q9EQH3	Vps35	18	-0.0744886	0.166598		Discard	19.7525	19.9172	19.5063	NaN	19.8467	19.1753	19.7212	19.8564	19.7678	19.5377	19.7254	19.6509	1	0	1	0	1	0	0	0	1	0	0	0	0
Glutathione peroxidase 1	P11352	Gpx1	7	0.188135	0.166371		Discard	NaN	18.3899	18.1115	NaN	19.0988	18.4796	17.9746	17.5419	18.7259	18.812	18.2507	18.4388	1	0	0	0	0	1	0	0	0	0	0	0	0
Ribonuclease inhibitor	Q91VI7	Rnh1	27	0.156197	0.163515		Discard	20.775	20.4001	20.6515	20.464	21.2129	19.5873	21.6036	20.9978	20.6938	20.2776	20.5727	20.7289	1	0	1	1	0	0	0	0	0	0	0	0	1
Macrophage metalloelastase	P34960	Mmp12	25	-0.2634	0.158493		Discard	18.9947	21.944	21.2855	21.5488	20.5052	20.5714	20.7825	21.212	19.423	21.5849	20.9433	20.6799	0	0	1	0	0	0	0	1	0	0	0	0	0
Galectin-3-binding protein	Q07797	Lgals3bp	17	-0.0587622	0.156205		Discard	21.6347	22.2056	21.932	22.0546	22.0326	21.6216	22.1123	22.0876	21.8735	21.6602	21.9567	21.898	0	0	0	0	1	0	0	0	0	0	0	0	0
Proteasome subunit beta type-7	P70195	Psmb7	5	-0.120776	0.154378		Discard	19.781	NaN	19.6714	NaN	NaN	NaN	19.8162	19.8325	NaN	19.1677	19.7262	19.6055	1	1	0	0	0	1	0	0	0	0	0	0	0
Tropomyosin alpha-4 chain	Q6IRU2	Tpm4	12	0.103968	0.153785		Discard	19.6112	19.6227	19.6057	19.9408	19.3703	20.2523	20.2963	19.8568	NaN	19.2195	19.6951	19.799	1	0	0	0	0	0	0	0	0	0	0	0	0
CD5 antigen-like	Q9QWK4	Cd5l	14	0.184898	0.152628		Discard	20.7596	20.2832	20.4619	20.2213	21.3875	20.9685	20.9067	21.3398	19.0797	20.0163	20.4315	20.6164	1	0	1	0	1	0	0	0	0	0	0	0	1
Glycogen phosphorylase, liver form	Q9ET01;Q9WUB3	Pygl	17	-0.0806582	0.143584		Discard	18.9004	19.5125	18.734	NaN	19.2597	18.917	18.9979	NaN	18.673	18.9939	19.049	18.9683	0	0	0	0	0	0	0	0	0	0	0	0	0
Titin	A2ASS6	Ttn	7	0.585276	0.137389		Discard	17.6145	22.6974	22.7629	21.134	NaN	22.0314	22.321	23.5964	NaN	18.6012	21.0522	21.6375	1	1	0	0	1	0	0	0	0	0	0	0	0
Haptoglobin;Haptoglobin alpha chain;Haptoglobin beta chain	Q61646	Hp	10	0.170514	0.137233		Discard	NaN	18.6235	18.8075	NaN	18.4461	18.1069	19.1455	19.9329	18.8708	18.8139	18.7155	18.886	0	0	0	0	0	0	0	0	0	0	0	0	0
Peroxiredoxin-5, mitochondrial	P99029	Prdx5	12	-0.129913	0.133281		Discard	18.4554	19.812	19.0638	NaN	18.742	18.73	19.3838	19.4164	NaN	18.6302	19.1104	18.9805	1	0	0	0	0	0	0	0	0	0	0	0	0
Aldose reductase	P45376	Akr1b1	11	-0.0935268	0.131838		Discard	20.2026	20.9579	20.4577	19.6513	19.7894	20.0238	20.2887	20.5839	20.0731	20.5842	20.3174	20.2239	1	0	0	0	1	0	0	0	0	0	0	0	0
Junction plakoglobin	Q02257;Q02248	Jup	13	0.380719	0.130995		Discard	16.9462	16.7839	15.9068	NaN	20.0089	16.5678	NaN	16.6135	15.4112	16.0301	16.5456	16.9263	1	0	1	0	0	0	1	0	0	0	0	0	0
Endoplasmic reticulum resident protein 44	Q9D1Q6	Erp44	11	-0.124159	0.130855		Discard	18.5627	19.6731	20.3391	18.9314	19.1205	19.2612	19.1502	19.5655	19.1647	NaN	19.3766	19.2524	0	0	0	0	0	0	0	0	0	0	0	0	0
Coronin-1C	Q9WUM4;Q920M5	Coro1c	11	0.0593677	0.129901		Discard	19.642	19.6939	19.2732	19.0346	19.8545	19.5646	19.3516	19.1734	19.5512	19.3263	19.4109	19.4703	1	0	0	0	1	0	0	0	0	0	0	0	0
Tripeptidyl-peptidase 1	O89023	Tpp1	2	-0.0198131	0.115987		Discard	18.3439	NaN	18.4269	18.5171	18.4125	NaN	18.5205	18.3461	NaN	18.3586	18.4293	18.4094	0	0	0	0	0	0	0	0	0	0	0	0	0
Cation-independent mannose-6-phosphate receptor	Q07113	Igf2r	8	0.110471	0.114365		Keep	20.2618	20.2696	20.7508	20.6583	21.1563	19.6933	20.3298	21.2836	21.1269	19.9836	20.4851	20.5956	0	0	0	0	1	0	0	0	0	0	0	0	0
Serum albumin	P07724	Alb	10	-0.137238	0.111301		Discard	23.5707	23.7216	23.2233	23.1126	24.4776	NaN	23.428	23.0254	23.3676	22.0504	23.4071	23.2698	0	0	0	0	0	1	0	0	0	0	0	0	0
Myosin-9	Q8VDD5;Q61879;Q6URW6	Myh9	51	-0.0819389	0.110245		Discard	21.2832	21.4226	21.3837	21.3228	21.6146	20.8723	22.0441	21.4669	20.5461	21.0828	21.3531	21.2711	1	0	1	0	0	0	0	1	0	0	0	0	0
Insulin-like growth factor-binding protein 2	P47877	Igfbp2	4	0.114256	0.11004		Discard	18.3014	18.5019	NaN	NaN	18.2792	17.8977	18.0656	18.8485	19.2063	18.7983	18.4017	18.5159	0	0	0	0	1	0	0	0	0	0	0	0	0
Macrophage-capping protein	P24452	Capg	11	0.107343	0.109863		Discard	18.2205	18.0997	17.6453	NaN	18.5298	17.7842	18.9344	18.1712	17.3156	17.8397	17.9885	18.0958	1	1	0	0	1	0	0	0	0	0	0	0	0
Cytosolic non-specific dipeptidase	Q9D1A2	Cndp2	26	-0.0551529	0.109013		Discard	23.2439	23.0311	22.8476	22.9596	23.2254	22.7283	23.497	22.9823	22.8084	22.5509	23.0205	22.9654	1	0	1	0	1	0	0	1	0	0	0	0	0
Protein CREG1	O88668	Creg1	10	0.065053	0.108025		Discard	21.6671	21.8088	21.779	21.565	21.7931	21.7063	22.383	22.1214	21.2638	21.3527	21.705	21.77	0	0	1	0	0	0	0	0	0	0	0	0	1
Collagen alpha-1(I) chain	P11087	Col1a1	9	-0.0522682	0.107086		Discard	20.6465	21.2501	21.1635	21.1048	21.134	20.8966	20.5831	20.7585	21.2583	21.3034	21.0412	20.989	0	0	0	0	1	0	0	0	0	0	0	0	0
Cadherin-11	P55288	Cdh11	5	0.0103893	0.106918		Keep	17.8232	17.9323	17.877	NaN	17.9109	17.8585	17.8942	NaN	NaN	NaN	17.8775	17.8879	0	0	0	0	0	0	0	0	0	0	0	0	0
Eukaryotic translation initiation factor 3 subunit A	P23116	Eif3a	8	-0.138765	0.106282		Discard	18.0022	18.0735	18.999	NaN	18.2333	17.8435	19.1512	NaN	NaN	17.6498	18.3582	18.2195	1	1	1	1	0	0	0	0	0	0	0	0	1
Serpin B6	Q60854	Serpinb6	19	-0.0448176	0.104639		Discard	20.3669	20.6321	20.0532	20.6482	20.3786	20.3948	20.7657	20.4065	20.2541	20.082	20.4251	20.3803	1	0	1	0	0	0	0	1	0	0	0	0	0
Transitional endoplasmic reticulum ATPase	Q01853	Vcp	29	-0.0649452	0.103467		Discard	21.3255	20.804	21.0225	20.7758	20.8896	20.7075	21.6326	21.0399	20.3918	20.8405	20.9819	20.917	1	1	0	0	0	1	0	0	0	0	0	0	0
Heat shock protein HSP 90-beta	P11499	Hsp90ab1	29	-0.0888551	0.102782		Discard	20.6187	20.3551	20.9555	21.7054	20.7411	20.1851	21.2892	20.4794	20.9694	21.2549	20.9087	20.8198	1	1	1	0	0	0	0	1	0	0	0	0	0
Gamma-glutamyl hydrolase	Q9Z0L8	Ggh	5	0.0858526	0.101851		Discard	19.0476	18.4502	19.3944	19.3978	19.4212	NaN	19.3839	19.3108	18.5175	NaN	19.0725	19.1583	0	0	0	1	0	0	0	0	0	0	0	0	0
Elongation factor 1-alpha 1;Elongation factor 1-alpha 2	P10126;P62631	Eef1a1;Eef1a2	12	-0.058777	0.0886599		Discard	20.9622	20.9514	19.9837	20.9077	20.896	20.1824	20.5226	20.6605	20.5598	21.0336	20.7013	20.6425	1	1	0	0	0	0	0	0	0	0	0	0	0
Neogenin	P97798	Neo1	6	-0.0449759	0.0878024		Keep	19.0395	18.8288	18.9139	19.2268	18.5837	NaN	18.7223	18.9662	19.0565	19.4576	19.0023	18.9573	0	0	0	0	0	1	0	0	0	0	0	0	0
Pyridoxal kinase	Q8K183	Pdxk	11	-0.0586314	0.0827412		Discard	20.8454	20.7329	21.0876	21.0597	20.6767	21.025	21.7753	20.7307	20.6667	20.3623	20.9314	20.8728	1	0	1	0	0	0	1	0	0	0	0	0	0
14-3-3 protein epsilon	P62259	Ywhae	19	-0.053916	0.0716073		Discard	23.1376	22.8168	22.8686	22.34	22.7795	23.0092	23.4144	22.5677	22.0162	22.6338	22.7907	22.7368	1	1	1	0	0	0	0	1	0	0	0	0	0
Actin-related protein 2/3 complex subunit 4	P59999	Arpc4	8	-0.0470368	0.0695045		Discard	20.5734	20.7123	20.9416	20.0828	20.3732	20.3781	21.2886	20.4061	20.5411	20.1958	20.5775	20.5305	1	1	0	0	0	0	0	0	0	0	0	0	0
High mobility group protein B1	P63158	Hmgb1	6	-0.125123	0.0682054		Discard	18.9566	20.3538	NaN	NaN	18.9894	19.8331	19.7677	NaN	NaN	NaN	19.6552	19.5301	1	1	1	0	0	0	0	0	0	0	0	0	1
von Willebrand factor A domain-containing protein 5A	Q99KC8	Vwa5a	17	0.0325642	0.067026		Discard	20.2035	19.7121	20.0072	20.3709	19.9542	19.6612	20.314	20.378	20.1289	20.1995	20.0734	20.106	0	0	0	0	0	0	0	0	0	0	0	0	0
Neural cell adhesion molecule 1	P13595	Ncam1	10	0.0338138	0.0626205		Keep	18.8293	18.1419	19.0504	NaN	18.6188	18.6742	18.8588	18.8593	18.6066	18.6284	18.6739	18.7077	0	0	0	0	0	0	0	0	0	0	0	0	0
Ribonuclease T2	Q9CQ01	Rnaset2	5	-0.0420264	0.061234		Discard	17.6584	17.56	17.7717	17.1732	17.471	17.7447	17.2115	18.1139	17.6041	16.8474	17.5408	17.4988	0	0	0	0	0	0	0	0	0	0	0	0	0
V-type proton ATPase subunit B, brain isoform	P62814	Atp6v1b2	15	-0.0483284	0.0599123		Discard	19.5855	19.1865	19.5596	NaN	19.8556	NaN	19.8961	19.2352	19.0626	18.9281	19.4439	19.3955	0	0	0	0	0	1	0	0	0	0	0	0	0
Hexokinase-3	Q3TRM8;P52792	Hk3	25	-0.0265047	0.0544278		Discard	20.6235	20.5852	20.6532	20.6508	20.6726	20.4835	21.2097	20.5507	20.1852	20.5085	20.6282	20.6017	0	0	1	0	0	0	0	1	0	0	0	0	0
Inositol monophosphatase 1	O55023	Impa1	7	-0.0333304	0.0539091		Discard	NaN	NaN	18.9523	18.4063	18.5777	NaN	18.9015	18.6053	18.4995	NaN	18.6793	18.646	1	0	0	0	1	0	0	0	0	0	0	0	0
Heat shock 70 kDa protein 4	Q61316;P48722	Hspa4	21	-0.0524406	0.0535162		Discard	19.9469	19.3651	NaN	20.0662	20.0751	19.3297	20.4524	19.882	18.9695	19.7331	19.7927	19.7403	1	0	1	0	0	0	0	1	0	0	0	0	0
Proteasome activator complex subunit 2	P97372	Psme2	13	-0.023764	0.0512028		Discard	19.676	19.9827	20.0362	20.4258	20.1712	19.6528	20.2079	20.0661	19.8342	20.1064	20.0302	20.0064	0	0	1	0	0	0	0	0	0	0	0	0	1
Proteasome subunit alpha type-7;Proteasome subunit alpha type-7-like	Q9Z2U0;Q9CWH6	Psma7;Psma8	9	0.0284182	0.0505782		Discard	19.9535	19.8221	19.569	NaN	19.9495	19.7724	20.2887	19.8035	19.6944	19.3512	19.7815	19.81	1	1	0	0	0	0	0	0	0	0	0	0	0
Chloride intracellular channel protein 1	Q9Z1Q5	Clic1	12	-0.0317636	0.0503712		Keep	19.8386	18.9889	19.7799	19.9836	19.3332	19.2836	19.9845	19.613	19.76	19.7216	19.6477	19.616	1	1	0	0	1	0	0	0	0	0	0	0	0
Pyruvate kinase PKM	P52480;P53657	Pkm	44	0.0264675	0.0496476		Discard	23.9278	23.8631	23.9009	23.4348	24.0449	23.413	24.2758	23.8297	23.5091	23.7763	23.7816	23.8081	1	1	1	0	0	0	0	1	0	0	0	0	0
Cystatin-C	P21460	Cst3	7	-0.0329316	0.0474543		Discard	19.2479	20.1988	20.0655	20.1614	19.5243	19.4488	20.1713	20.2367	20.0232	19.9085	19.9184	19.8855	0	0	0	0	0	1	0	0	0	0	0	0	0
Macrophage mannose receptor 1	Q61830	Mrc1	23	0.0213906	0.0425671		Keep	20.7617	20.2574	20.6219	21.1216	20.9206	20.4733	20.9015	20.5493	20.8773	20.5504	20.6907	20.7121	0	0	1	0	1	0	0	1	0	0	0	0	0
Growth arrest-specific protein 6	Q61592	Gas6	5	0.0359341	0.0410461		Discard	18.9339	18.6393	18.6181	NaN	NaN	NaN	19.116	NaN	NaN	18.4167	18.7304	18.7664	0	0	0	0	0	0	0	0	0	0	0	0	0
14-3-3 protein eta	P68510	Ywhah	19	-0.0241822	0.035699		Discard	22.0491	21.729	21.9713	21.5604	22.1521	21.7627	22.4255	21.7804	21.3644	21.3344	21.8274	21.8032	1	0	1	0	1	0	0	0	0	0	0	0	1
Synaptic vesicle membrane protein VAT-1 homolog	Q62465	Vat1	8	0.0143105	0.0354722		Discard	NaN	18.8051	NaN	18.771	19.0042	NaN	18.6645	NaN	NaN	18.7384	18.788	18.8023	1	0	0	0	0	1	0	0	0	0	0	0	0
Transferrin receptor protein 1	Q62351	Tfrc	7	0.0279961	0.0314023		Keep	NaN	16.6898	17.254	NaN	16.6937	NaN	17.2315	17.0743	NaN	NaN	16.9719	16.9999	0	0	1	0	0	0	0	0	0	0	0	0	1
Fibrinogen gamma chain	Q8VCM7	Fgg	5	-0.0169353	0.0306454		Discard	20.3426	20.6063	21.1086	20.5691	20.2832	21.0662	20.501	20.6293	20.8566	20.5019	20.6566	20.6397	0	0	0	0	0	1	0	0	0	0	0	0	0
Rho GDP-dissociation inhibitor 2	Q61599	Arhgdib	8	0.00905291	0.0207892		Discard	18.4606	18.4743	18.4586	NaN	18.5147	18.398	18.4048	18.142	18.9079	18.4739	18.4645	18.4736	1	0	0	0	0	1	0	0	0	0	0	0	0
Biliverdin reductase A	Q9CY64	Blvra	10	-0.0143032	0.0168642		Discard	18.861	19.6665	NaN	19.8678	20.014	19.315	19.5866	19.0001	19.2561	19.5329	19.4651	19.4508	1	0	0	0	0	0	0	0	0	0	0	0	0
Coagulation factor XIII A chain	Q8BH61;P49222	F13a1	22	0.0147328	0.0158949		Discard	22.1544	21.8876	22.2525	21.5499	21.8604	21.7508	22.7896	22.4982	21.2164	21.7393	21.9611	21.9758	1	0	1	0	0	0	0	1	0	0	0	0	0
Prolow-density lipoprotein receptor-related protein 1;Low-density lipoprotein receptor-related protein 1 85 kDa subunit;Low-density lipoprotein receptor-related protein 1 515 kDa subunit;Low-density lipoprotein receptor-related protein 1 intracellular domain	Q91ZX7	Lrp1	69	-0.00546583	0.0149688		Keep	22.4164	22.2442	22.2706	22.8047	22.4686	22.3744	22.1895	22.4168	22.5868	22.5351	22.434	22.4285	1	1	1	0	0	0	0	0	1	0	0	0	0
Serotransferrin	Q921I1	Tf	41	0.00657415	0.0124149		Discard	23.5626	23.7532	23.8895	23.3487	23.3704	23.3936	24.0696	23.9436	23.6717	23.4214	23.6385	23.645	0	0	1	0	0	0	0	1	0	0	0	0	0
40S ribosomal protein S8	P62242	Rps8	8	0.0108426	0.0123628		Discard	19.0164	19.7441	19.3651	NaN	19.3939	18.9327	19.898	19.3195	NaN	NaN	19.3752	19.386	1	0	0	0	1	0	0	0	0	0	0	0	0
Heterogeneous nuclear ribonucleoprotein A/B	Q99020	Hnrnpab	3	0.00747108	0.0111035		Discard	16.4372	16.5738	NaN	NaN	16.4144	16.2582	16.9308	16.4484	NaN	NaN	16.5055	16.5129	1	1	0	0	0	0	0	0	0	0	0	0	0
Actin-related protein 2/3 complex subunit 1B	Q9WV32;Q9R0Q6	Arpc1b	18	0.00349251	0.00513886		Discard	22.2991	21.9521	22.1259	21.7227	22.3702	21.6604	22.6171	22.1236	21.7557	21.6435	22.0249	22.0284	1	1	1	0	0	0	0	1	0	0	0	0	0
Elongation factor 2	P58252;O08810	Eef2	43	0.00122658	0.00325257		Discard	22.891	22.9492	22.8889	22.8488	22.9648	22.7634	23.3407	22.8927	22.6252	22.7874	22.8945	22.8957	1	1	1	0	0	0	0	1	0	0	0	0	0
Beta-galactosidase	P23780	Glb1	10	-0.00402689	0.00291821		Discard	18.7582	NaN	19.0442	NaN	18.8676	18.0733	19.321	19.3267	NaN	NaN	18.9012	18.8972	0	0	0	0	1	0	0	0	0	0	0	0	0
Carboxypeptidase Q	Q9WVJ3	Cpq	2	0.00213973	0.00191605		Discard	NaN	17.6753	17.4992	17.1745	17.0453	NaN	17.8583	NaN	NaN	NaN	17.4496	17.4518	0	0	0	0	0	0	0	0	0	0	0	0	0
E3 ubiquitin-protein ligase HUWE1	Q7TMY8	Huwe1	2	NaN	0		Discard	NaN	NaN	NaN	NaN	13.6175	NaN	NaN	NaN	NaN	NaN	#DIV/0!	13.6175	1	1	0	0	0	0	0	0	0	0	0	0	0
1,4-alpha-glucan-branching enzyme	Q9D6Y9	Gbe1	2	NaN	0		Discard	NaN	NaN	NaN	NaN	NaN	NaN	NaN	NaN	NaN	14.5376	#DIV/0!	14.5376	0	0	0	0	0	0	0	0	0	0	0	0	0
Ras-related protein Rab-10;Ras-related protein Rab-1B;Ras-related protein Rab-13;Ras-related protein Rab-8A;Ras-related protein Rab-15	P61027;Q9D1G1;Q9DD03;P55258;Q8K386	Rab10;Rab1b;Rab13;Rab8a;Rab15	2	NaN	0		Discard	NaN	NaN	NaN	NaN	NaN	NaN	NaN	NaN	NaN	14.7249	#DIV/0!	14.7249	1	0	0	0	0	0	0	0	0	0	0	0	0
Inosine triphosphate pyrophosphatase	Q9D892	Itpa	2	NaN	0		Discard	NaN	NaN	NaN	NaN	NaN	NaN	NaN	14.8163	NaN	NaN	#DIV/0!	14.8163	1	0	0	0	0	0	0	0	0	0	0	0	0
Peroxisomal N(1)-acetyl-spermine/spermidine oxidase	Q8C0L6	Paox	2	NaN	0		Discard	NaN	NaN	NaN	NaN	NaN	NaN	NaN	NaN	NaN	14.9307	#DIV/0!	14.9307	1	0	0	0	0	1	0	0	0	0	0	0	0
Protein RCC2	Q8BK67	Rcc2	2	NaN	0		Discard	NaN	NaN	NaN	NaN	NaN	NaN	NaN	NaN	14.9522	NaN	#DIV/0!	14.9522	1	1	0	0	0	0	0	0	0	0	0	0	0
Cytosolic acyl coenzyme A thioester hydrolase	Q91V12	Acot7	2	NaN	0		Discard	NaN	NaN	NaN	NaN	NaN	NaN	NaN	NaN	NaN	15.1372	#DIV/0!	15.1372	1	0	0	0	0	0	0	0	0	0	0	0	0
Syntenin-1	O08992	Sdcbp	2	NaN	0		Discard	NaN	NaN	NaN	NaN	NaN	NaN	15.3072	NaN	NaN	NaN	#DIV/0!	15.3072	1	1	0	0	0	1	0	0	0	0	0	0	0
Ubiquitin-like modifier-activating enzyme ATG7	Q9D906	Atg7	2	NaN	0		Discard	NaN	NaN	NaN	NaN	NaN	NaN	NaN	15.445	NaN	NaN	#DIV/0!	15.445	1	0	1	0	0	0	0	0	0	0	0	0	1
Protein dpy-30 homolog	Q99LT0	Dpy30	2	NaN	0		Discard	NaN	NaN	NaN	NaN	15.7933	NaN	15.855	NaN	NaN	NaN	#DIV/0!	15.8242	0	1	0	0	0	0	0	0	0	0	0	0	0
Serine/threonine-protein phosphatase 2A 55 kDa regulatory subunit B alpha isoform	Q6P1F6;Q6ZWR4;Q925E7	Ppp2r2a	3	NaN	0		Discard	NaN	NaN	NaN	NaN	NaN	NaN	NaN	NaN	NaN	15.8771	#DIV/0!	15.8771	0	0	0	1	0	0	0	0	0	0	0	0	0
Contactin-4	Q69Z26	Cntn4	2	NaN	0		Discard	NaN	NaN	NaN	NaN	NaN	16.1454	NaN	NaN	NaN	NaN	#DIV/0!	16.1454	0	0	0	0	0	0	0	0	0	0	0	0	0
m7GpppX diphosphatase	Q9DAR7	Dcps	5	0.730786	0		Discard	NaN	15.5741	NaN	NaN	NaN	NaN	16.8149	15.7948	NaN	NaN	15.5741	16.3049	1	1	1	0	0	0	0	0	0	0	0	0	1
Thioredoxin-like protein 1	Q8CDN6	Txnl1	3	NaN	0		Discard	NaN	NaN	NaN	NaN	16.6186	NaN	NaN	16.0329	NaN	NaN	#DIV/0!	16.3257	1	1	0	0	0	1	0	0	0	0	0	0	0
40S ribosomal protein S20	P60867	Rps20	3	NaN	0		Discard	NaN	NaN	NaN	NaN	NaN	NaN	16.3968	NaN	NaN	NaN	#DIV/0!	16.3968	1	0	1	0	1	0	0	0	0	0	0	0	1
Protein arginine N-methyltransferase 1	Q9JIF0	Prmt1	2	NaN	0		Discard	NaN	NaN	NaN	NaN	NaN	NaN	16.4055	NaN	NaN	NaN	#DIV/0!	16.4055	1	1	0	0	0	1	0	0	0	0	0	0	0
Tubulin beta-4A chain	Q9D6F9	Tubb4a	14	NaN	0		Discard	NaN	NaN	NaN	NaN	16.4341	NaN	NaN	NaN	NaN	NaN	#DIV/0!	16.4341	1	0	0	0	0	0	0	0	0	0	0	0	0
Protein jagged-1	Q9QXX0	Jag1	2	NaN	0		Keep	NaN	NaN	NaN	NaN	NaN	NaN	NaN	NaN	NaN	16.4728	#DIV/0!	16.4728	0	0	0	0	1	0	0	0	0	0	0	0	0
Ig heavy chain V region AC38 205.12;Ig heavy chain V region J558;Ig heavy chain V region MOPC 104E	P06330;P01757;P01756		2	NaN	0		Discard	NaN	NaN	NaN	NaN	NaN	NaN	NaN	16.5296	NaN	NaN	#DIV/0!	16.5296	0	0	0	0	0	0	0	0	0	0	0	0	0
Barrier-to-autointegration factor;Barrier-to-autointegration factor, N-terminally processed	O54962	Banf1	2	-0.280895	0		Discard	NaN	NaN	16.8723	NaN	16.5914	NaN	NaN	NaN	NaN	NaN	16.8723	16.5914	1	1	0	0	0	0	0	0	0	0	0	0	0
Aggrecan core protein	Q61282	Acan	2	NaN	0		Discard	NaN	NaN	NaN	NaN	16.5987	NaN	NaN	NaN	NaN	NaN	#DIV/0!	16.5987	0	0	0	0	0	0	0	0	0	0	0	0	0
Coatomer subunit delta	Q5XJY5	Arcn1	2	NaN	0		Discard	NaN	NaN	NaN	NaN	NaN	NaN	NaN	NaN	NaN	16.6056	#DIV/0!	16.6056	1	0	0	0	0	0	0	0	0	0	0	0	0
Delta-aminolevulinic acid dehydratase	P10518	Alad	2	NaN	0		Discard	NaN	NaN	NaN	NaN	NaN	NaN	NaN	NaN	16.6679	NaN	#DIV/0!	16.6679	0	0	0	0	0	0	0	0	0	0	0	0	0
Fumarate hydratase, mitochondrial	P97807	Fh	6	NaN	0		Discard	NaN	NaN	NaN	NaN	16.6791	16.7085	NaN	NaN	NaN	NaN	#DIV/0!	16.6938	1	1	0	0	1	0	0	0	0	0	0	0	0
Aldehyde dehydrogenase, mitochondrial	P47738	Aldh2	7	NaN	0		Discard	NaN	NaN	NaN	NaN	NaN	NaN	NaN	16.7345	NaN	NaN	#DIV/0!	16.7345	0	0	0	0	0	1	0	0	0	0	0	0	0
Hematopoietic lineage cell-specific protein	P49710	Hcls1	3	NaN	0		Discard	NaN	NaN	NaN	NaN	16.7708	NaN	NaN	NaN	NaN	NaN	#DIV/0!	16.7708	0	0	0	0	0	0	0	0	0	0	0	0	0
Farnesyl pyrophosphate synthase	Q920E5	Fdps	4	-0.0965357	0		Discard	16.7637	17.0115	NaN	NaN	16.7911	NaN	NaN	NaN	NaN	NaN	16.8876	16.7911	1	0	0	0	0	1	0	0	0	0	0	0	0
60S ribosomal protein L18a	P62717	Rpl18a	2	NaN	0		Discard	NaN	NaN	NaN	NaN	NaN	NaN	NaN	16.807	NaN	NaN	#DIV/0!	16.807	0	0	0	0	0	1	0	0	0	0	0	0	0
SUMO-activating enzyme subunit 1;SUMO-activating enzyme subunit 1, N-terminally processed	Q9R1T2	Sae1	4	NaN	0		Discard	NaN	NaN	NaN	NaN	NaN	16.8162	NaN	NaN	NaN	NaN	#DIV/0!	16.8162	0	1	0	0	0	0	0	0	0	0	0	0	0
Eukaryotic translation initiation factor 3 subunit F	Q9DCH4	Eif3f	2	NaN	0		Discard	NaN	NaN	NaN	NaN	NaN	NaN	16.8207	NaN	NaN	NaN	#DIV/0!	16.8207	1	0	0	0	0	0	0	0	0	0	0	0	0
Tyrosine-protein kinase BTK	P35991	Btk	2	NaN	0		Discard	NaN	NaN	NaN	NaN	NaN	NaN	NaN	16.8216	NaN	NaN	#DIV/0!	16.8216	1	1	0	0	0	0	0	0	0	0	0	0	0
Gem-associated protein 5	Q8BX17	Gemin5	2	0.43126	0		Discard	NaN	16.4054	NaN	NaN	NaN	16.6558	16.7412	17.1131	NaN	NaN	16.4054	16.8367	1	1	0	0	0	0	0	0	0	0	0	0	0
Adenine phosphoribosyltransferase	P08030	Aprt	2	NaN	0		Discard	NaN	NaN	NaN	NaN	NaN	NaN	16.8153	NaN	NaN	17.0119	#DIV/0!	16.9136	1	0	0	1	0	0	0	0	0	0	0	0	0
Integrin alpha-2	Q62469	Itga2	2	-0.593929	0		Keep	NaN	NaN	NaN	17.5754	NaN	NaN	NaN	NaN	NaN	16.9815	17.5754	16.9815	0	0	0	0	1	0	0	0	0	0	0	0	0
Interferon-activable protein 204	P15092	Ifi204	3	NaN	0		Discard	NaN	NaN	NaN	NaN	NaN	NaN	NaN	NaN	NaN	17.1117	#DIV/0!	17.1117	0	0	0	0	0	1	0	0	0	0	0	0	0
Mitogen-activated protein kinase 14	P47811	Mapk14	4	NaN	0		Discard	NaN	NaN	NaN	NaN	NaN	NaN	17.143	NaN	NaN	NaN	#DIV/0!	17.143	1	1	0	0	0	0	0	0	0	0	0	0	0
Sphingomyelin phosphodiesterase	Q04519	Smpd1	2	NaN	0		Discard	NaN	NaN	NaN	NaN	17.2402	NaN	NaN	16.9775	NaN	17.2192	#DIV/0!	17.1456	0	0	0	0	0	1	0	0	0	0	0	0	0
Adenylosuccinate synthetase isozyme 1	P28650	Adssl1	5	NaN	0		Discard	NaN	NaN	NaN	NaN	16.8099	NaN	17.5014	17.1499	NaN	NaN	#DIV/0!	17.1537	1	0	1	0	0	0	0	0	0	0	0	0	1
Cytoplasmic FMR1-interacting protein 1	Q7TMB8	Cyfip1	5	1.1469	0		Discard	16.0154	NaN	NaN	NaN	NaN	NaN	17.1623	NaN	NaN	NaN	16.0154	17.1623	1	0	1	0	0	0	0	0	0	0	0	0	1
Arginine--tRNA ligase, cytoplasmic	Q9D0I9	Rars	7	NaN	0		Discard	NaN	NaN	NaN	NaN	NaN	NaN	17.1808	NaN	NaN	NaN	#DIV/0!	17.1808	1	0	0	0	1	0	0	0	0	0	0	0	0
Transcobalamin-2	O88968	Tcn2	8	NaN	0		Discard	NaN	NaN	NaN	NaN	17.1946	16.9401	NaN	17.4273	NaN	NaN	#DIV/0!	17.1873	0	0	0	0	0	0	0	0	0	0	0	0	0
Glutathione S-transferase omega-1	O09131;Q8K2Q2	Gsto1	4	NaN	0		Discard	NaN	NaN	NaN	NaN	NaN	NaN	17.3719	NaN	NaN	NaN	#DIV/0!	17.3719	1	0	0	0	0	0	0	0	0	0	0	0	0
Heterogeneous nuclear ribonucleoprotein D0	Q60668;Q9Z130	Hnrnpd	3	NaN	0		Discard	NaN	NaN	NaN	NaN	NaN	NaN	17.5606	17.2015	NaN	NaN	#DIV/0!	17.3811	1	1	0	1	0	0	0	0	0	0	0	0	0
Alpha-centractin;Beta-centractin	P61164;Q8R5C5	Actr1a;Actr1b	4	-0.909471	0		Discard	18.2924	NaN	NaN	NaN	NaN	17.3274	17.9536	NaN	17.0399	17.2108	18.2924	17.3829	1	0	0	0	1	0	0	0	0	0	0	0	0
Sulfhydryl oxidase 1	Q8BND5	Qsox1	2	NaN	0		Keep	NaN	NaN	NaN	NaN	NaN	NaN	17.2074	17.7	17.4875	17.2278	#DIV/0!	17.4057	0	0	0	0	1	0	0	0	0	0	0	0	0
Lysosome-associated membrane glycoprotein 1	P11438	Lamp1	2	NaN	0		Keep	NaN	NaN	NaN	NaN	NaN	NaN	17.4494	NaN	NaN	NaN	#DIV/0!	17.4494	0	0	1	0	0	0	0	0	0	0	0	0	1
V-type proton ATPase subunit H	Q8BVE3	Atp6v1h	6	NaN	0		Discard	NaN	NaN	NaN	NaN	17.4511	NaN	NaN	NaN	NaN	NaN	#DIV/0!	17.4511	0	0	1	0	1	0	0	0	0	0	0	0	1
Prothymosin alpha;Prothymosin alpha, N-terminally processed;Thymosin alpha	P26350	Ptma	4	0.247126	0		Discard	NaN	NaN	NaN	17.2133	16.9747	17.7212	17.3391	17.8069	NaN	NaN	17.2133	17.4605	0	1	0	0	0	1	0	0	0	0	0	0	0
26S proteasome non-ATPase regulatory subunit 11	Q8BG32	Psmd11	4	NaN	0		Discard	NaN	NaN	NaN	NaN	NaN	NaN	17.4618	NaN	NaN	NaN	#DIV/0!	17.4618	0	0	0	0	0	1	0	0	0	0	0	0	0
Cullin-associated NEDD8-dissociated protein 1	Q6ZQ38	Cand1	9	0.0459223	0		Discard	NaN	NaN	17.4615	17.4114	NaN	NaN	17.4824	NaN	NaN	NaN	17.4364	17.4824	1	1	0	0	0	1	0	0	0	0	0	0	0
Lysosomal Pro-X carboxypeptidase	Q7TMR0	Prcp	6	0.229697	0		Discard	NaN	17.2974	NaN	NaN	17.8914	NaN	NaN	NaN	17.1628	NaN	17.2974	17.5271	0	0	0	0	1	0	0	0	0	0	0	0	0
Multiple epidermal growth factor-like domains protein 10	Q6DIB5	Megf10	2	NaN	0		Keep	NaN	NaN	NaN	NaN	NaN	NaN	17.5532	NaN	NaN	NaN	#DIV/0!	17.5532	0	0	0	0	0	0	0	0	0	0	0	0	0
Neutrophil gelatinase-associated lipocalin	P11672	Lcn2	6	NaN	0		Discard	NaN	NaN	NaN	NaN	NaN	NaN	NaN	NaN	17.5637	NaN	#DIV/0!	17.5637	0	0	0	0	0	0	0	0	0	0	0	0	0
Cytoplasmic aconitate hydratase	P28271	Aco1	5	NaN	0		Discard	NaN	NaN	NaN	NaN	NaN	NaN	NaN	NaN	NaN	17.5734	#DIV/0!	17.5734	1	0	0	0	0	1	0	0	0	0	0	0	0
Ig mu chain C region	P01872	Ighm	2	NaN	0		Keep	NaN	NaN	NaN	NaN	NaN	NaN	NaN	17.5831	NaN	NaN	#DIV/0!	17.5831	0	0	0	0	0	0	0	0	0	0	0	0	0
T-complex protein 1 subunit zeta	P80317;Q61390	Cct6a	8	-0.105902	0		Discard	17.6914	NaN	NaN	NaN	NaN	NaN	17.8758	NaN	17.2952	NaN	17.6914	17.5855	1	0	1	0	0	0	0	0	0	0	0	0	1
Protein S100-A11	P50543	S100a11	4	-0.656241	0		Discard	NaN	18.2567	NaN	NaN	17.3283	18.0189	18.0575	17.4418	17.2634	17.4926	18.2567	17.6004	1	1	0	0	0	0	0	0	0	0	0	0	0
Cell division control protein 42 homolog	P60766;P84096;Q8R527;Q9ER71	Cdc42	5	-0.0998049	0		Discard	NaN	18.0113	NaN	17.425	NaN	NaN	17.6183	NaN	NaN	NaN	17.7181	17.6183	1	0	1	0	0	0	0	0	0	0	0	0	1
Elongation factor 1-beta	O70251	Eef1b	6	0.156652	0		Discard	NaN	17.5067	NaN	NaN	NaN	NaN	17.6634	NaN	NaN	NaN	17.5067	17.6634	0	0	0	0	0	1	0	0	0	0	0	0	0
Fructose-bisphosphate aldolase B	Q91Y97	Aldob	4	NaN	0		Discard	NaN	NaN	NaN	NaN	NaN	NaN	NaN	NaN	NaN	17.6671	#DIV/0!	17.6671	1	0	1	0	1	0	0	0	0	0	0	0	1
40S ribosomal protein S17	P63276	Rps17	2	NaN	0		Discard	NaN	NaN	NaN	NaN	NaN	NaN	NaN	17.6711	NaN	NaN	#DIV/0!	17.6711	0	0	0	0	0	0	0	0	0	0	0	0	0
Tubulin alpha-4A chain	P68368	Tuba4a	17	NaN	0		Discard	NaN	NaN	NaN	NaN	NaN	NaN	NaN	NaN	NaN	17.7008	#DIV/0!	17.7008	1	0	0	0	1	0	0	0	0	0	0	0	0
60S ribosomal protein L13	P47963	Rpl13	3	NaN	0		Discard	NaN	NaN	NaN	NaN	NaN	NaN	17.7283	NaN	NaN	NaN	#DIV/0!	17.7283	0	0	0	0	1	0	0	0	0	0	0	0	0
Amyloid-like protein 2	Q06335	Aplp2	3	0.176704	0		Keep	NaN	17.3479	17.8013	NaN	NaN	NaN	17.7513	NaN	NaN	NaN	17.5746	17.7513	0	1	0	0	1	0	0	0	0	0	0	0	0
Prolyl endopeptidase	Q9QUR6	Prep	4	NaN	0		Discard	NaN	NaN	NaN	NaN	NaN	NaN	17.7594	NaN	NaN	NaN	#DIV/0!	17.7594	1	0	0	0	0	0	0	0	0	0	0	0	0
Fibrocystin-L	Q80ZA4	Pkhd1l1	2	NaN	0		Keep	NaN	NaN	NaN	NaN	NaN	NaN	17.7767	NaN	NaN	NaN	#DIV/0!	17.7767	0	0	1	0	0	0	0	0	0	0	0	0	1
Complement C4-B;Complement C4 beta chain;Complement C4 alpha chain;C4a anaphylatoxin;Complement C4 gamma chain	P01029	C4b	8	NaN	0		Discard	NaN	NaN	NaN	NaN	NaN	NaN	NaN	17.7856	NaN	NaN	#DIV/0!	17.7856	0	0	0	0	1	0	0	0	0	0	0	0	0
Glucosidase 2 subunit beta	O08795	Prkcsh	5	-0.174861	0		Discard	17.9617	NaN	NaN	NaN	NaN	17.6393	17.9343	NaN	NaN	NaN	17.9617	17.7868	0	0	1	0	0	0	0	0	0	0	0	0	1
Putative RNA-binding protein 3	O89086	Rbm3	2	NaN	0		Discard	NaN	NaN	NaN	NaN	17.8169	NaN	NaN	NaN	NaN	NaN	#DIV/0!	17.8169	1	1	0	0	0	0	0	0	0	0	0	0	0
Deoxyribonuclease-2-alpha	P56542	Dnase2	4	NaN	0		Discard	NaN	NaN	NaN	NaN	NaN	NaN	17.8421	NaN	NaN	NaN	#DIV/0!	17.8421	0	0	0	1	0	0	0	0	0	0	0	0	0
H-2 class I histocompatibility antigen, K-B alpha chain	P01901;P04223;P14426	H2-K1	7	NaN	0		Keep	NaN	NaN	NaN	NaN	NaN	NaN	17.7581	17.9554	NaN	NaN	#DIV/0!	17.8568	0	0	0	0	0	1	0	0	0	0	0	0	0
Calpain-1 catalytic subunit	O35350	Capn1	2	NaN	0		Discard	NaN	NaN	NaN	NaN	17.8574	NaN	NaN	NaN	NaN	NaN	#DIV/0!	17.8574	1	0	0	0	0	0	0	0	0	0	0	0	0
V-type proton ATPase subunit C 1	Q9Z1G3	Atp6v1c1	9	NaN	0		Discard	NaN	NaN	NaN	NaN	NaN	NaN	17.8667	NaN	NaN	NaN	#DIV/0!	17.8667	0	0	0	0	1	0	0	0	0	0	0	0	0
Pericentrin	P48725	Pcnt	2	NaN	0		Discard	NaN	NaN	NaN	NaN	NaN	NaN	NaN	NaN	NaN	17.8753	#DIV/0!	17.8753	1	0	0	0	0	1	0	0	0	0	0	0	0
ATP-citrate synthase	Q91V92	Acly	8	NaN	0		Discard	NaN	NaN	NaN	NaN	NaN	17.8769	NaN	NaN	NaN	NaN	#DIV/0!	17.8769	1	0	0	0	0	0	0	0	0	0	0	0	0
Plasma kallikrein;Plasma kallikrein heavy chain;Plasma kallikrein light chain	P26262	Klkb1	3	0.399346	0		Discard	NaN	NaN	17.4797	NaN	17.8027	NaN	NaN	17.936	17.8259	17.9514	17.4797	17.879	0	0	0	0	0	0	0	0	0	0	0	0	0
40S ribosomal protein S4, X isoform	P62702	Rps4x	5	NaN	0		Discard	NaN	NaN	NaN	NaN	NaN	NaN	17.8855	NaN	NaN	NaN	#DIV/0!	17.8855	1	0	1	0	0	0	0	0	0	0	0	0	1
60S ribosomal protein L17	Q9CPR4	Rpl17	3	NaN	0		Discard	NaN	NaN	NaN	NaN	NaN	NaN	17.9237	NaN	NaN	NaN	#DIV/0!	17.9237	0	0	1	0	0	0	0	0	0	0	0	0	1
Basement membrane-specific heparan sulfate proteoglycan core protein;Endorepellin;LG3 peptide	Q05793	Hspg2	7	-0.972238	0		Discard	NaN	NaN	18.9006	NaN	NaN	NaN	NaN	17.8334	18.0233	NaN	18.9006	17.9284	0	0	0	0	0	0	0	0	0	0	0	0	0
Interferon alpha/beta receptor 2	O35664	Ifnar2	2	0.0178318	0		Keep	17.9273	NaN	NaN	NaN	NaN	NaN	17.9452	NaN	NaN	NaN	17.9273	17.9452	0	0	0	0	1	0	0	0	0	0	0	0	0
Serine/threonine-protein phosphatase 2A activator	P58389	Ppp2r4	5	-0.243711	0		Discard	18.1971	NaN	NaN	NaN	NaN	NaN	17.9534	NaN	NaN	NaN	18.1971	17.9534	1	1	0	0	0	1	0	0	0	0	0	0	0
Transforming protein RhoA;Rho-related GTP-binding protein RhoC	Q9QUI0;Q62159;P62746	Rhoa;Rhoc	5	NaN	0		Discard	NaN	NaN	NaN	NaN	NaN	NaN	NaN	NaN	17.9652	NaN	#DIV/0!	17.9652	1	0	0	0	0	1	0	0	0	0	0	0	0
Signal transducer and activator of transcription 1	P42225	Stat1	5	NaN	0		Discard	NaN	NaN	NaN	NaN	NaN	NaN	17.9869	NaN	NaN	NaN	#DIV/0!	17.9869	1	1	1	0	1	0	0	0	0	0	0	0	1
Histone H1.4	P43274;Q07133	Hist1h1e	8	-0.450251	0		Discard	NaN	NaN	18.4812	NaN	NaN	NaN	NaN	NaN	18.031	NaN	18.4812	18.031	0	1	1	0	0	0	0	0	0	0	0	0	1
Omega-amidase NIT2	Q9JHW2	Nit2	6	-0.0607319	0		Discard	18.106	NaN	NaN	NaN	NaN	NaN	18.0453	NaN	NaN	NaN	18.106	18.0453	1	0	0	0	0	0	0	0	0	0	0	0	0
EGF-containing fibulin-like extracellular matrix protein 1	Q8BPB5	Efemp1	3	NaN	0		Discard	NaN	NaN	NaN	NaN	NaN	NaN	NaN	17.7946	NaN	18.3143	#DIV/0!	18.0544	0	0	1	1	0	0	0	0	0	0	0	0	1
Profilin-1	P62962	Pfn1	7	-0.2432	0		Discard	NaN	18.3055	NaN	NaN	NaN	NaN	18.1796	17.9449	NaN	NaN	18.3055	18.0623	1	0	0	0	1	0	0	0	0	0	0	0	0
Collagenase 3	P33435	Mmp13	9	NaN	0		Discard	NaN	NaN	NaN	NaN	17.8271	NaN	18.1199	18.2511	NaN	NaN	#DIV/0!	18.0661	0	0	0	0	0	0	0	0	0	0	0	0	0
Ran-specific GTPase-activating protein	P34022	Ranbp1	3	-0.856205	0		Discard	18.7858	NaN	19.0624	NaN	NaN	18.0679	NaN	NaN	NaN	NaN	18.9241	18.0679	0	0	0	0	1	0	0	0	0	0	0	0	0
Ras-related protein Rap-1b;Ras-related protein Rap-1A	Q99JI6;P62835	Rap1b;Rap1a	3	NaN	0		Discard	NaN	NaN	NaN	NaN	NaN	NaN	NaN	NaN	NaN	18.0801	#DIV/0!	18.0801	1	0	0	0	0	0	0	0	0	0	0	0	0
Sorting nexin-2	Q9CWK8;Q9WV80	Snx2	8	NaN	0		Discard	NaN	NaN	NaN	NaN	NaN	NaN	18.0898	NaN	NaN	NaN	#DIV/0!	18.0898	0	0	0	0	0	0	0	0	0	0	0	0	0
Serine/threonine-protein phosphatase 2A catalytic subunit alpha isoform;Serine/threonine-protein phosphatase 2A catalytic subunit beta isoform	P63330;P62715;P97470	Ppp2ca;Ppp2cb	5	NaN	0		Discard	NaN	NaN	NaN	NaN	NaN	NaN	NaN	NaN	NaN	18.162	#DIV/0!	18.162	1	1	1	1	0	0	0	0	0	0	0	0	1
Fibroblast growth factor receptor 1	P16092	Fgfr1	3	-0.169405	0		Keep	NaN	NaN	NaN	18.3332	18.5317	NaN	17.7959	NaN	NaN	NaN	18.3332	18.1638	1	1	0	0	1	0	0	0	0	0	0	0	0
Ubiquitin carboxyl-terminal hydrolase 5	P56399	Usp5	14	NaN	0		Discard	NaN	NaN	NaN	NaN	NaN	NaN	18.607	17.756	NaN	NaN	#DIV/0!	18.1815	0	0	0	0	0	1	0	0	0	0	0	0	0
Lysosome-associated membrane glycoprotein 2	P17047	Lamp2	7	-0.271798	0		Keep	18.4552	NaN	NaN	NaN	18.4158	NaN	18.8454	17.5186	17.954	NaN	18.4552	18.1834	0	0	0	0	0	0	0	0	0	0	0	0	0
60S ribosomal protein L14	Q9CR57	Rpl14	4	NaN	0		Discard	NaN	NaN	NaN	NaN	18.2025	NaN	NaN	NaN	NaN	NaN	#DIV/0!	18.2025	0	0	1	0	0	0	0	0	0	0	0	0	1
Glucosamine-6-phosphate isomerase 1	O88958;Q9CRC9	Gnpda1	8	0.370103	0		Discard	NaN	17.8423	NaN	NaN	NaN	NaN	18.2488	NaN	18.2266	18.1619	17.8423	18.2124	1	0	0	0	0	0	0	0	0	0	0	0	0
Aminopeptidase N	P97449	Anpep	20	NaN	0		Keep	NaN	NaN	NaN	NaN	NaN	NaN	18.3109	18.557	18.0268	18.0114	#DIV/0!	18.2265	0	0	1	0	0	0	0	1	0	0	0	0	0
Interferon-induced guanylate-binding protein 2	Q9Z0E6	Gbp2	6	-0.184252	0		Discard	NaN	NaN	NaN	18.4124	NaN	NaN	18.2282	NaN	NaN	NaN	18.4124	18.2282	1	0	0	0	1	0	0	0	0	0	0	0	0
UTP--glucose-1-phosphate uridylyltransferase	Q91ZJ5	Ugp2	7	-1.76833	0		Discard	20.0247	NaN	NaN	NaN	NaN	18.3809	18.1319	NaN	NaN	NaN	20.0247	18.2564	1	0	0	0	0	0	0	0	0	0	0	0	0
Phosphatidylcholine-sterol acyltransferase	P16301	Lcat	2	NaN	0		Discard	NaN	NaN	NaN	NaN	NaN	NaN	NaN	NaN	18.2705	NaN	#DIV/0!	18.2705	0	0	0	0	0	0	0	0	0	0	0	0	0
Pro-cathepsin H;Cathepsin H mini chain;Cathepsin H;Cathepsin H heavy chain;Cathepsin H light chain	P49935	Ctsh	3	-0.0584558	0		Discard	NaN	18.3345	NaN	NaN	18.2346	NaN	18.2079	NaN	18.3856	NaN	18.3345	18.2761	0	0	1	0	0	0	0	0	0	0	0	0	1
Prostaglandin reductase 1	Q91YR9;REV__Q3TVC7	Ptgr1	7	NaN	0		Discard	NaN	NaN	NaN	NaN	18.2779	NaN	NaN	NaN	NaN	NaN	#DIV/0!	18.2779	1	0	0	0	0	1	0	0	0	0	0	0	0
Glyoxalase domain-containing protein 4	Q9CPV4	Glod4	5	NaN	0		Discard	NaN	NaN	NaN	NaN	18.2958	NaN	NaN	NaN	NaN	NaN	#DIV/0!	18.2958	0	0	0	1	1	0	0	0	0	0	0	0	0
UMP-CMP kinase 2, mitochondrial	Q3U5Q7	Cmpk2	9	-0.475953	0		Discard	18.7777	NaN	NaN	NaN	18.5542	NaN	18.2661	18.0848	NaN	NaN	18.7777	18.3017	0	0	0	0	0	0	0	0	0	0	0	0	0
Gamma-interferon-inducible lysosomal thiol reductase	Q9ESY9	Ifi30	5	NaN	0		Discard	NaN	NaN	NaN	NaN	NaN	NaN	18.4099	18.2367	NaN	NaN	#DIV/0!	18.3233	0	0	0	0	0	0	0	0	0	0	0	0	0
Osteoclast-stimulating factor 1	Q62422	Ostf1	7	NaN	0		Discard	NaN	NaN	NaN	NaN	17.9896	18.3689	18.6064	17.9787	18.3794	18.618	#DIV/0!	18.3235	1	0	0	0	1	0	0	0	0	0	0	0	0
V-type proton ATPase subunit G 1	Q9CR51	Atp6v1g1	4	-0.0218512	0		Discard	NaN	18.3928	NaN	NaN	18.37	NaN	18.7485	17.9942	NaN	NaN	18.3928	18.3709	0	0	0	0	1	0	0	0	0	0	0	0	0
Histone H1.5	P43276	Hist1h1b	4	NaN	0		Discard	NaN	NaN	NaN	NaN	18.372	NaN	NaN	NaN	NaN	NaN	#DIV/0!	18.372	0	1	1	0	0	0	0	0	0	0	0	0	1
T-complex protein 1 subunit alpha	P11983	Tcp1	9	0.103875	0		Discard	NaN	18.146	18.4694	18.2409	NaN	NaN	18.3893	NaN	NaN	NaN	18.2854	18.3893	1	0	0	0	0	0	0	0	0	0	0	0	0
Neurogenic locus notch homolog protein 2;Notch 2 extracellular truncation;Notch 2 intracellular domain	O35516	Notch2	4	NaN	0		Keep	NaN	NaN	NaN	NaN	18.2446	NaN	NaN	NaN	18.3005	18.6755	#DIV/0!	18.4068	1	1	0	0	0	0	0	0	0	0	0	0	0
Acid sphingomyelinase-like phosphodiesterase 3a	P70158	Smpdl3a	5	NaN	0		Discard	NaN	NaN	NaN	NaN	NaN	18.626	18.6323	NaN	NaN	17.9821	#DIV/0!	18.4135	0	0	0	0	1	0	0	0	0	0	0	0	0
Vesicular integral-membrane protein VIP36	Q9DBH5	Lman2	4	NaN	0		Keep	NaN	NaN	NaN	NaN	NaN	NaN	NaN	NaN	18.4223	NaN	#DIV/0!	18.4223	0	0	0	0	0	0	0	0	0	0	0	0	0
60S ribosomal protein L5	P47962	Rpl5	7	NaN	0		Discard	NaN	NaN	NaN	NaN	NaN	NaN	18.6797	18.2101	18.3948	NaN	#DIV/0!	18.4282	1	1	0	1	0	0	0	0	0	0	0	0	0
Rab GDP dissociation inhibitor alpha	P50396	Gdi1	13	NaN	0		Discard	NaN	NaN	NaN	NaN	18.5244	NaN	18.6385	18.6415	NaN	17.9761	#DIV/0!	18.4451	1	0	0	0	0	0	0	0	0	0	0	0	0
60S ribosomal protein L12	P35979	Rpl12	4	NaN	0		Discard	NaN	NaN	NaN	NaN	NaN	NaN	NaN	18.453	NaN	NaN	#DIV/0!	18.453	0	0	1	0	0	0	0	0	0	0	0	0	1
Fatty acid-binding protein, epidermal	Q05816	Fabp5	8	NaN	0		Discard	NaN	NaN	NaN	NaN	18.4538	NaN	NaN	NaN	NaN	NaN	#DIV/0!	18.4538	1	1	0	0	0	0	0	0	0	0	0	0	0
Spliceosome RNA helicase Ddx39b;ATP-dependent RNA helicase DDX39A	Q9Z1N5;Q8VDW0	Ddx39b;Ddx39a	6	-0.227522	0		Discard	18.7175	NaN	NaN	NaN	18.7118	NaN	18.4777	18.3334	18.4704	18.4566	18.7175	18.49	1	1	0	0	0	0	0	0	0	0	0	0	0
Thyroglobulin	O08710	Tg	4	-0.374192	0		Discard	NaN	18.866	NaN	NaN	18.1209	NaN	18.0469	NaN	18.4687	19.3306	18.866	18.4918	0	0	1	0	0	0	0	0	0	0	0	0	1
Neutral alpha-glucosidase AB	Q8BHN3	Ganab	12	0.0791022	0		Discard	NaN	NaN	18.4175	NaN	18.1304	NaN	18.9603	18.3991	NaN	NaN	18.4175	18.4966	0	0	1	0	0	0	0	0	0	0	0	0	1
Phospholipase D3	O35405	Pld3	4	NaN	0		Keep	NaN	NaN	NaN	NaN	NaN	NaN	18.5043	NaN	NaN	NaN	#DIV/0!	18.5043	0	0	0	0	0	1	0	0	0	0	0	0	0
Dipeptidyl peptidase 3	Q99KK7	Dpp3	9	-0.351435	0		Discard	NaN	NaN	NaN	18.8574	18.949	NaN	18.5892	18.3385	18.6885	17.9646	18.8574	18.506	1	0	1	1	0	0	0	0	0	0	0	0	1
Nesprin-1	Q6ZWR6	Syne1	3	NaN	0		Keep	NaN	NaN	NaN	NaN	NaN	NaN	NaN	NaN	18.5196	NaN	#DIV/0!	18.5196	1	1	0	1	0	0	0	0	0	0	0	0	0
V-type proton ATPase subunit S1	Q9R1Q9	Atp6ap1	6	-0.34246	0		Keep	NaN	18.8687	NaN	NaN	18.6324	18.7443	18.2446	18.1837	18.8264	NaN	18.8687	18.5263	0	0	0	0	1	0	0	0	0	0	0	0	0
Cell adhesion molecule 1	Q8R5M8	Cadm1	3	0.351583	0		Keep	NaN	NaN	18.1771	NaN	18.4789	NaN	18.6525	18.4547	NaN	NaN	18.1771	18.5287	0	0	0	0	1	0	0	0	0	0	0	0	0
Laminin subunit beta-1	P02469	Lamb1	9	NaN	0		Discard	NaN	NaN	NaN	NaN	NaN	NaN	NaN	NaN	18.5609	NaN	#DIV/0!	18.5609	0	0	1	0	0	0	0	0	0	0	0	0	1
T-complex protein 1 subunit theta	P42932	Cct8	14	NaN	0		Discard	NaN	NaN	NaN	NaN	NaN	NaN	18.5637	NaN	NaN	NaN	#DIV/0!	18.5637	1	0	0	0	1	0	0	0	0	0	0	0	0
Vitamin K-dependent protein S	Q08761	Pros1	7	0.00115013	0		Discard	18.5673	NaN	NaN	NaN	NaN	NaN	NaN	18.5684	NaN	NaN	18.5673	18.5684	0	0	0	0	1	0	0	0	0	0	0	0	0
Regucalcin	Q64374	Rgn	4	NaN	0		Discard	NaN	NaN	NaN	NaN	NaN	18.6271	NaN	NaN	NaN	18.5259	#DIV/0!	18.5765	1	0	0	0	1	0	0	0	0	0	0	0	0
Reticulocalbin-1	Q05186	Rcn1	2	NaN	0		Discard	NaN	NaN	NaN	NaN	NaN	NaN	18.5828	NaN	NaN	NaN	#DIV/0!	18.5828	0	0	0	0	0	0	0	0	0	0	0	0	0
6-phosphogluconolactonase	Q9CQ60	Pgls	7	0.00487137	0		Discard	NaN	NaN	NaN	18.5852	NaN	NaN	NaN	NaN	18.5901	NaN	18.5852	18.5901	1	0	0	0	0	0	0	0	0	0	0	0	0
Tyrosine-protein kinase receptor Tie-1	Q06806	Tie1	2	NaN	0		Keep	NaN	NaN	NaN	NaN	18.1234	NaN	NaN	18.7619	NaN	18.9101	#DIV/0!	18.5985	0	0	0	0	1	0	0	0	0	0	0	0	0
F-actin-capping protein subunit alpha-1	P47753	Capza1	9	-0.668566	0		Discard	19.6133	NaN	NaN	18.9304	NaN	NaN	NaN	18.6033	NaN	NaN	19.2718	18.6033	1	0	1	0	0	0	0	0	0	0	0	0	1
4-trimethylaminobutyraldehyde dehydrogenase	Q9JLJ2	Aldh9a1	6	NaN	0		Discard	NaN	NaN	NaN	NaN	NaN	NaN	18.8058	18.4113	NaN	NaN	#DIV/0!	18.6086	1	0	0	0	0	0	0	0	0	0	0	0	0
Integrin alpha-M	P05555	Itgam	13	NaN	0		Keep	NaN	NaN	NaN	NaN	NaN	NaN	19.1688	18.5911	18.9158	17.8437	#DIV/0!	18.6298	0	0	1	0	0	0	0	0	0	0	0	0	1
Nucleophosmin	Q61937	Npm1	6	-0.0881834	0		Discard	NaN	18.9284	18.5377	NaN	NaN	NaN	18.6448	NaN	NaN	NaN	18.733	18.6448	1	1	0	0	0	0	0	0	0	0	0	0	0
60S ribosomal protein L27a	P14115	Rpl27a	2	NaN	0		Discard	NaN	NaN	NaN	NaN	NaN	NaN	18.6584	NaN	NaN	NaN	#DIV/0!	18.6584	0	0	0	0	0	1	0	0	0	0	0	0	0
Protein S100-A4	P07091	S100a4	3	-1.26696	0		Discard	19.5328	NaN	NaN	20.3467	NaN	NaN	NaN	18.6728	NaN	NaN	19.9397	18.6728	0	0	0	0	0	0	0	0	0	0	0	0	0
Geranylgeranyl transferase type-2 subunit alpha	Q9JHK4	Rabggta	2	NaN	0		Discard	NaN	NaN	NaN	NaN	18.6805	NaN	NaN	NaN	NaN	NaN	#DIV/0!	18.6805	0	0	0	0	0	1	0	0	0	0	0	0	0
60S ribosomal protein L4	Q9D8E6	Rpl4	6	NaN	0		Discard	NaN	NaN	NaN	NaN	18.0472	NaN	19.3529	NaN	NaN	NaN	#DIV/0!	18.7	0	0	0	0	0	0	0	0	0	0	0	0	0
Proteasome subunit beta type-4	P99026	Psmb4	8	NaN	0		Discard	NaN	NaN	NaN	NaN	NaN	NaN	19.0303	18.4171	NaN	NaN	#DIV/0!	18.7237	1	1	0	0	0	1	0	0	0	0	0	0	0
Epididymis-specific alpha-mannosidase	O54782	Man2b2	6	0.156656	0		Discard	NaN	18.2926	NaN	18.8868	NaN	18.7463	NaN	NaN	NaN	NaN	18.5897	18.7463	0	0	1	0	0	0	0	0	0	0	0	0	1
Phosphatidylinositol transfer protein alpha isoform	P53810;P53811	Pitpna	7	-0.449623	0		Discard	NaN	19.2032	NaN	NaN	18.5879	NaN	NaN	18.9193	NaN	NaN	19.2032	18.7536	1	0	0	0	0	0	0	0	0	0	0	0	0
60S ribosomal protein L6	P47911	Rpl6	5	0.0584532	0		Discard	NaN	NaN	18.7333	NaN	18.7409	NaN	18.9548	18.6794	NaN	NaN	18.7333	18.7917	1	0	1	0	0	0	0	0	0	0	0	0	1
60S ribosomal protein L27	P61358	Rpl27	3	-0.091466	0		Discard	NaN	18.8923	NaN	NaN	NaN	NaN	19.0442	18.5574	NaN	NaN	18.8923	18.8008	1	0	0	0	0	0	0	0	0	0	0	0	0
40S ribosomal protein S2	P25444	Rps2	8	NaN	0		Discard	NaN	NaN	NaN	NaN	18.5103	NaN	18.8089	19.0876	NaN	NaN	#DIV/0!	18.8022	0	0	0	0	0	1	0	0	0	0	0	0	0
Proteasome subunit beta type-1	O09061	Psmb1	4	-0.17404	0		Discard	19.0003	NaN	NaN	NaN	19.4687	17.5379	18.856	18.1534	19.4699	19.4717	19.0003	18.8263	1	1	0	0	0	0	0	0	0	0	0	0	0
Matrix metalloproteinase-9	P41245	Mmp9	9	NaN	0		Discard	NaN	NaN	NaN	NaN	18.6812	NaN	19.3464	19.3077	18.5984	18.3078	#DIV/0!	18.8483	0	0	0	0	0	0	0	0	0	0	0	0	0
Amyloid beta A4 protein;N-APP;Soluble APP-alpha;Soluble APP-beta;C99;Beta-amyloid protein 42;Beta-amyloid protein 40;C83;P3(42);P3(40);C80;Gamma-secretase C-terminal fragment 59;Gamma-secretase C-terminal fragment 57;Gamma-secretase C-terminal fragment 50;C31	P12023	App	7	NaN	0		Keep	NaN	NaN	NaN	NaN	19.178	NaN	19.4047	19.0771	17.7538	NaN	#DIV/0!	18.8534	1	1	0	0	0	1	0	0	0	0	0	0	0
Dihydrolipoyl dehydrogenase, mitochondrial	O08749	Dld	4	NaN	0		Discard	NaN	NaN	NaN	NaN	NaN	NaN	NaN	18.8621	NaN	NaN	#DIV/0!	18.8621	0	1	0	0	0	0	0	0	0	0	0	0	0
Putative phospholipase B-like 2;Putative phospholipase B-like 2 28 kDa form;Putative phospholipase B-like 2 40 kDa form;Putative phospholipase B-like 2 15 kDa form	Q3TCN2	Plbd2	8	0.217807	0		Discard	NaN	NaN	NaN	18.6679	18.9399	18.7125	18.8925	NaN	NaN	18.9977	18.6679	18.8857	0	0	0	0	0	0	0	0	0	0	0	0	0
Acidic leucine-rich nuclear phosphoprotein 32 family member B	Q9EST5	Anp32b	5	0.123973	0		Discard	NaN	18.7724	NaN	NaN	NaN	NaN	18.9018	18.9486	NaN	18.8386	18.7724	18.8964	0	1	0	0	0	0	0	0	0	0	0	0	0
Dedicator of cytokinesis protein 10	Q8BZN6	Dock10	2	NaN	0		Discard	NaN	NaN	NaN	NaN	NaN	NaN	NaN	NaN	18.9017	NaN	#DIV/0!	18.9017	1	1	0	0	0	0	0	0	0	0	0	0	0
High mobility group protein B2	P30681	Hmgb2	3	NaN	0		Discard	NaN	NaN	NaN	NaN	NaN	NaN	18.9048	NaN	NaN	NaN	#DIV/0!	18.9048	1	1	0	0	0	0	0	0	0	0	0	0	0
Centriolin	A2AL36	Cntrl	4	NaN	0		Discard	NaN	NaN	NaN	NaN	NaN	NaN	18.8913	19.0352	NaN	NaN	#DIV/0!	18.9632	1	0	1	0	0	0	0	0	0	0	0	0	1
Collagen alpha-1(VI) chain	Q04857	Col6a1	8	-0.338251	0		Discard	19.79	18.982	19.2435	19.2705	NaN	18.9833	NaN	NaN	NaN	NaN	19.3215	18.9833	0	0	1	0	0	0	0	0	0	0	0	0	1
Proteasome subunit beta type-3	Q9R1P1	Psmb3	2	NaN	0		Discard	NaN	NaN	NaN	NaN	19.1096	NaN	19.272	18.9096	18.8868	18.7981	#DIV/0!	18.9952	1	1	0	0	0	0	0	0	0	0	0	0	0
Serine/arginine-rich splicing factor 2	Q62093	Srsf2	2	NaN	0		Discard	NaN	NaN	NaN	NaN	NaN	18.9957	19.0744	NaN	NaN	NaN	#DIV/0!	19.035	0	1	0	0	0	0	0	0	0	0	0	0	0
CD166 antigen	Q61490	Alcam	9	0.488981	0		Keep	NaN	18.5545	NaN	NaN	19.2555	18.5947	19.311	18.9644	18.9555	19.18	18.5545	19.0435	0	0	0	0	0	0	0	0	0	0	0	0	0
Histidine triad nucleotide-binding protein 1	P70349	Hint1	3	-0.398706	0		Discard	NaN	NaN	19.4437	NaN	19.0862	NaN	18.9626	19.0861	NaN	NaN	19.4437	19.045	1	1	0	0	0	0	0	0	0	0	0	0	0
Lysosomal acid lipase/cholesteryl ester hydrolase	Q9Z0M5	Lipa	6	NaN	0		Discard	NaN	NaN	NaN	NaN	NaN	NaN	19.0825	19.0043	19.1714	NaN	#DIV/0!	19.0861	0	0	0	0	1	0	0	0	0	0	0	0	0
Catalase	P24270	Cat	8	0.504098	0		Discard	NaN	NaN	18.6096	NaN	19.1125	NaN	19.2622	18.9665	NaN	NaN	18.6096	19.1137	0	0	0	0	0	0	0	0	0	0	0	0	0
Actin-related protein 2/3 complex subunit 5	Q9CPW4	Arpc5	6	-0.39924	0		Discard	19.7535	19.3846	NaN	NaN	NaN	NaN	NaN	19.1698	NaN	NaN	19.569	19.1698	1	1	0	0	0	0	0	0	0	0	0	0	0
SPARC	P07214	Sparc	5	0.285444	0		Discard	NaN	NaN	18.9437	NaN	19.3733	19.4792	NaN	18.8348	NaN	NaN	18.9437	19.2291	0	0	1	0	0	0	0	0	0	0	0	0	1
Coagulation factor X;Factor X light chain;Factor X heavy chain;Activated factor Xa heavy chain	O88947	F10	6	NaN	0		Discard	NaN	NaN	NaN	NaN	19.2482	NaN	NaN	NaN	NaN	NaN	#DIV/0!	19.2482	0	0	0	0	0	0	0	0	0	0	0	0	0
Proteasome subunit beta type-8	P28063	Psmb8	4	NaN	0		Discard	NaN	NaN	NaN	NaN	NaN	NaN	19.2582	NaN	NaN	NaN	#DIV/0!	19.2582	1	1	0	0	0	1	0	0	0	0	0	0	0
Thrombospondin-1	P35441;Q05895;Q03350	Thbs1	32	NaN	0		Discard	NaN	NaN	NaN	NaN	19.1694	19.0276	19.7024	19.7939	19.1694	19.2341	#DIV/0!	19.3494	0	0	1	0	0	0	0	1	0	0	0	0	0
Leukocyte elastase inhibitor A	Q9D154;Q8VHP7;Q9JK88	Serpinb1a	5	-0.17622	0		Discard	19.5328	NaN	NaN	NaN	NaN	NaN	19.1599	19.5532	NaN	NaN	19.5328	19.3565	1	0	0	0	1	0	0	0	0	0	0	0	0
Cartilage oligomeric matrix protein	Q9R0G6	Comp	18	NaN	0		Discard	NaN	NaN	NaN	NaN	NaN	NaN	NaN	19.5441	NaN	19.1726	#DIV/0!	19.3583	0	0	1	0	1	0	0	1	0	0	0	0	0
Carbonic anhydrase 2	P00920	Ca2	6	0.399103	0		Discard	18.9073	19.2401	18.7678	NaN	19.3709	NaN	NaN	NaN	NaN	NaN	18.9718	19.3709	1	0	0	0	0	1	0	0	0	0	0	0	0
Neutrophil collagenase	O70138	Mmp8	8	0.0055933	0		Discard	19.4335	NaN	NaN	NaN	NaN	NaN	19.317	19.5613	NaN	NaN	19.4335	19.4391	0	0	0	0	0	0	0	0	0	0	0	0	0
Integrin beta-2	P11835	Itgb2	16	NaN	0		Keep	NaN	NaN	NaN	NaN	19.3593	19.7267	20.0506	19.8193	19.1497	18.8322	#DIV/0!	19.4896	0	0	0	0	1	0	0	0	0	0	0	0	0
Myeloperoxidase;Myeloperoxidase light chain;Myeloperoxidase heavy chain	P11247	Mpo	9	NaN	0		Discard	NaN	NaN	NaN	NaN	18.5276	NaN	19.6847	20.7503	18.8634	19.6232	#DIV/0!	19.4899	0	0	0	1	0	0	0	0	0	0	0	0	0
Protein SET	Q9EQU5	Set	3	NaN	0		Discard	NaN	NaN	NaN	NaN	19.6966	NaN	19.5912	19.7348	NaN	19.2835	#DIV/0!	19.5765	1	1	1	0	0	0	0	0	0	0	0	0	1
60S ribosomal protein L10a	P53026	Rpl10a	5	NaN	0		Discard	NaN	NaN	NaN	NaN	NaN	19.162	20.1699	19.5341	NaN	NaN	#DIV/0!	19.622	0	0	0	0	0	0	0	0	0	0	0	0	0
Thioredoxin	P10639	Txn	2	NaN	0		Discard	NaN	NaN	NaN	NaN	NaN	19.7121	19.5508	NaN	NaN	NaN	#DIV/0!	19.6315	1	1	0	0	0	1	0	0	0	0	0	0	0
Usherin	Q2QI47	Ush2A	2	1.05323	0		Keep	NaN	18.6091	NaN	NaN	19.6623	19.3098	18.3928	19.5877	19.6527	21.3687	18.6091	19.6624	0	0	1	0	1	0	0	0	0	0	0	0	1
Calumenin	O35887	Calu	7	0.0641637	0		Discard	NaN	19.6209	NaN	NaN	NaN	19.6935	20.1141	19.2858	NaN	19.647	19.6209	19.6851	0	0	0	0	0	0	0	0	0	0	0	0	0
Tumor necrosis factor receptor superfamily member 1B	P25119	Tnfrsf1b	4	NaN	0		Keep	NaN	NaN	NaN	NaN	NaN	NaN	19.7202	NaN	NaN	NaN	#DIV/0!	19.7202	0	0	0	0	1	0	0	0	0	0	0	0	0
Platelet-activating factor acetylhydrolase	Q60963	Pla2g7	14	0.171988	0		Discard	NaN	NaN	NaN	19.589	NaN	NaN	NaN	19.652	NaN	19.8699	19.589	19.7609	0	0	0	0	0	0	0	0	0	0	0	0	0
Pleckstrin homology domain-containing family H member 2	Q8C115	Plekhh2	3	NaN	0		Discard	NaN	NaN	NaN	NaN	NaN	NaN	19.8422	NaN	NaN	NaN	#DIV/0!	19.8422	1	0	0	0	0	1	0	0	0	0	0	0	0
Desmoplakin	E9Q557	Dsp	18	NaN	0		Discard	NaN	NaN	NaN	NaN	19.8547	NaN	NaN	NaN	NaN	NaN	#DIV/0!	19.8547	1	0	1	0	1	0	0	1	0	0	0	0	0
Elongation factor 1-gamma	Q9D8N0	Eef1g	13	NaN	0		Discard	NaN	NaN	NaN	NaN	NaN	NaN	20.0358	NaN	NaN	NaN	#DIV/0!	20.0358	0	0	1	0	0	0	0	0	0	0	0	0	1
Tyrosine-protein phosphatase non-receptor type substrate 1	P97797	Sirpa	5	0.17745	0		Keep	NaN	19.9084	NaN	NaN	21.5413	20.3846	20.1106	18.8836	20.0347	19.5605	19.9084	20.0859	0	0	0	0	0	0	0	0	0	0	0	0	0
WD repeat-containing protein 35	Q8BND3	Wdr35	2	NaN	0		Discard	NaN	NaN	NaN	NaN	NaN	NaN	NaN	NaN	NaN	20.1847	#DIV/0!	20.1847	1	0	0	0	0	0	0	0	0	0	0	0	0
Probable ubiquitin carboxyl-terminal hydrolase FAF-X	P70398	Usp9x	5	-0.595881	0		Discard	21.0081	NaN	NaN	NaN	NaN	20.4122	NaN	NaN	NaN	NaN	21.0081	20.4122	1	0	1	0	0	0	0	0	0	0	0	0	1
Insulin-like growth factor I	P05017	Igf1	2	NaN	0		Discard	NaN	NaN	NaN	NaN	NaN	20.4881	NaN	NaN	NaN	NaN	#DIV/0!	20.4881	0	0	0	0	0	0	0	0	0	0	0	0	0
Tumor necrosis factor;Tumor necrosis factor, membrane form;Intracellular domain 1;Intracellular domain 2;C-domain 1;C-domain 2;Tumor necrosis factor, soluble form	P06804	Tnf	8	NaN	0		Keep	NaN	NaN	NaN	NaN	21.4023	19.8357	20.4074	20.4314	20.9179	20.4453	#DIV/0!	20.5733	0	0	0	0	0	0	0	0	0	0	0	0	0
Extracellular serine/threonine protein kinase FAM20C	Q5MJS3;Q8CID3	Fam20c	8	NaN	0		Discard	NaN	NaN	NaN	NaN	21.2864	NaN	21.5982	20.9788	21.8131	NaN	#DIV/0!	21.4191	0	0	1	0	0	0	0	0	0	0	0	0	1
Lumican	P51885	Lum	6	NaN	0		Discard	NaN	NaN	NaN	NaN	NaN	NaN	21.8946	NaN	NaN	NaN	#DIV/0!	21.8946	0	0	0	0	1	0	0	0	0	0	0	0	0
Paraplegin	Q3ULF4	Spg7	2	NaN	0		Keep	NaN	NaN	NaN	NaN	22.1197	22.4187	22.0617	NaN	22.1088	22.053	#DIV/0!	22.1524	0	0	1	0	0	0	0	0	0	0	0	0	1
Core histone macro-H2A.1	Q9QZQ8;Q8CCK0	H2afy	3	-0.549371	0		Discard	NaN	NaN	23.4917	23.4358	NaN	22.9144	NaN	NaN	NaN	NaN	23.4637	22.9144	0	1	0	0	0	0	0	0	0	0	0	0	0
Signal transducing adapter molecule 1;Signal transducing adapter molecule 2	P70297;O88811	Stam;Stam2	2	NaN	0		Discard	NaN	NaN	NaN	NaN	NaN	NaN	NaN	NaN	NaN	25.057	#DIV/0!	25.057	1	0	0	0	0	1	0	0	0	0	0	0	0
Phosphoglycolate phosphatase	Q8CHP8	Pgp	3	NaN	0		Discard	17.1095	NaN	17.0086	NaN	NaN	NaN	NaN	NaN	NaN	NaN	17.0591	#DIV/0!	0	0	0	0	0	0	0	0	0	0	0	0	0
Homogentisate 1,2-dioxygenase	O09173	Hgd	2	NaN	0		Discard	NaN	17.1827	NaN	NaN	NaN	NaN	NaN	NaN	NaN	NaN	17.1827	#DIV/0!	0	0	0	1	0	0	0	0	0	0	0	0	0
Zinc finger SWIM domain-containing protein 4	Q8C7B8	Zswim4	2	NaN	0		Discard	NaN	NaN	17.3619	NaN	NaN	NaN	NaN	NaN	NaN	NaN	17.3619	#DIV/0!	0	0	0	0	0	1	0	0	0	0	0	0	0
Aspartyl aminopeptidase	Q9Z2W0	Dnpep	6	NaN	0		Discard	NaN	NaN	17.8539	NaN	NaN	NaN	NaN	NaN	NaN	NaN	17.8539	#DIV/0!	1	0	0	0	0	0	0	0	0	0	0	0	0
26S proteasome non-ATPase regulatory subunit 2	Q8VDM4	Psmd2	3	NaN	0		Discard	18.1055	17.851	17.8721	NaN	NaN	NaN	NaN	NaN	NaN	NaN	17.9429	#DIV/0!	0	0	0	0	0	1	0	0	0	0	0	0	0
NAD(P)H-hydrate epimerase	Q8K4Z3	Apoa1bp	2	NaN	0		Discard	NaN	18.0079	NaN	NaN	NaN	NaN	NaN	NaN	NaN	NaN	18.0079	#DIV/0!	0	0	1	0	0	0	0	0	0	0	0	0	1
Acylamino-acid-releasing enzyme	Q8R146	Apeh	5	NaN	0		Discard	NaN	18.1143	NaN	NaN	NaN	NaN	NaN	NaN	NaN	NaN	18.1143	#DIV/0!	1	0	0	0	0	1	0	0	0	0	0	0	0
Prostaglandin E synthase 3	Q9R0Q7	Ptges3	2	NaN	0		Discard	18.5414	19.1615	18.1223	17.6778	NaN	NaN	NaN	NaN	NaN	NaN	18.3757	#DIV/0!	1	0	0	0	0	1	0	0	0	0	0	0	0
Poly(rC)-binding protein 1	P60335;Q61990;P57722	Pcbp1	5	NaN	0		Discard	NaN	18.5507	NaN	NaN	NaN	NaN	NaN	NaN	NaN	NaN	18.5507	#DIV/0!	0	1	0	0	0	1	0	0	0	0	0	0	0
Ubiquitin-60S ribosomal protein L40;Ubiquitin;60S ribosomal protein L40;Ubiquitin-40S ribosomal protein S27a;Ubiquitin;40S ribosomal protein S27a;Polyubiquitin-B;Ubiquitin;Polyubiquitin-C;Ubiquitin;Ubiquitin-related 1;Ubiquitin-related 2	P62984;P62983;P0CG49;P0CG50	Uba52;Rps27a;Ubb;Ubc	4	NaN	0		Discard	NaN	NaN	18.6606	NaN	NaN	NaN	NaN	NaN	NaN	NaN	18.6606	#DIV/0!	1	1	0	0	1	0	0	0	0	0	0	0	0
Dystrophin	P11531	Dmd	3	NaN	0		Discard	NaN	18.88	NaN	NaN	NaN	NaN	NaN	NaN	NaN	NaN	18.88	#DIV/0!	1	0	0	0	0	0	0	0	0	0	0	0	0
Lamin-B1	P14733	Lmnb1	3	NaN	0		Discard	NaN	NaN	NaN	19.0568	NaN	NaN	NaN	NaN	NaN	NaN	19.0568	#DIV/0!	0	1	0	0	0	0	0	0	0	0	0	0	0
Ubiquitin carboxyl-terminal hydrolase 14	Q9JMA1	Usp14	7	NaN	0		Discard	19.2504	19.0652	NaN	NaN	NaN	NaN	NaN	NaN	NaN	NaN	19.1578	#DIV/0!	1	0	1	0	0	0	0	0	0	0	0	0	1
Histone H1.2;Histone H1.3	P15864;P43277	Hist1h1c;Hist1h1d	9	NaN	0		Discard	NaN	NaN	19.6478	NaN	NaN	NaN	NaN	NaN	NaN	NaN	19.6478	#DIV/0!	0	1	1	0	0	0	0	0	0	0	0	0	1
Histone H2A type 2-C;Histone H2A type 2-A	Q64523;Q6GSS7	Hist2h2ac;Hist2h2aa1	6	NaN	0		Discard	19.6867	NaN	19.7393	NaN	NaN	NaN	NaN	NaN	NaN	NaN	19.713	#DIV/0!	0	1	0	0	1	0	0	0	0	0	0	0	0
Protein DJ-1	Q99LX0	Park7	6	NaN	0		Discard	NaN	NaN	19.8742	NaN	NaN	NaN	NaN	NaN	NaN	NaN	19.8742	#DIV/0!	1	1	0	0	0	0	0	0	0	0	0	0	0
Keratin, type II cytoskeletal 2 oral	Q3UV17	Krt76	13	NaN	0		Discard	22.3259	21.4004	21.119	21.2927	NaN	NaN	NaN	NaN	NaN	NaN	21.5345	#DIV/0!	0	0	0	0	1	0	0	0	0	0	0	0	0

## Sheet: (2) iR2KOvsWT_LPSPMA
Quantified proteins of the secretome of LPS+PMA stimulated mouse BMDMs data set filtered according the following criteria: -no contaminant according the contaminants file in Andromeda			Number of identified unique peptides per protein group	Difference between the mean of LFQ values of LPS+PMA stimulated iR2KO and WT BMDMs of all biological replicates (see column I-T)	Minus log10 transformed p-value of two-sample T-test on log2 LFQ values between LPS+PMA stimulated iR2KO and WT BMDMs	Transmembrane proteins reduced in iRhom2 KO macrophages (p-value <0.05; difference < - 0.3)	"Transmembrane" proteins according to Uniprot Keyword	Log2 transformed LFQ intensity values of LPS+PMA stimulated iR2KO BMDMs (biological replicate 1: KO_LPS_PMA_1)	Log2 transformed LFQ intensity values of LPS+PMA stimulated iR2KO BMDMs (biological replicate 2: KO_LPS_PMA_2)	Log2 transformed LFQ intensity values of LPS+PMA stimulated iR2KO BMDMs (biological replicate 3: KO_LPS_PMA_3)	Log2 transformed LFQ intensity values of LPS+PMA stimulated iR2KO BMDMs (biological replicate 4: KO_LPS_PMA_4)	Log2 transformed LFQ intensity values of LPS+PMA stimulated iR2KO BMDMs (biological replicate 5: KO_LPS_PMA_5)	Log2 transformed LFQ intensity values of LPS+PMA stimulated iR2KO BMDMs (biological replicate 6: KO_LPS_PMA_6)	Log2 transformed LFQ intensity values of LPS+PMA stimulated BMDMs (biological replicate 1: WT_LPS_PMA_1)	Log2 transformed LFQ intensity values of LPS+PMA stimulated BMDMs (biological replicate 2: WT_LPS_PMA_2)	Log2 transformed LFQ intensity values of LPS+PMA stimulated BMDMs (biological replicate 3: WT_LPS_PMA_3)	Log2 transformed LFQ intensity values of LPS+PMA stimulated BMDMs (biological replicate 4: WT_LPS_PMA_4)	Log2 transformed LFQ intensity values of LPS+PMA stimulated BMDMs (biological replicate 5: WT_LPS_PMA_5)	Log2 transformed LFQ intensity values of LPS+PMA stimulated BMDMs (biological replicate 6: WT_LPS_PMA_6)
Protein names	Protein Ids	Gene names	Peptides	Log LFQ difference	-Log(P-value)	Significant	Filter	LFQ intensity KO_LPS_PMA_1	LFQ intensity KO_LPS_PMA_2	LFQ intensity KO_LPS_PMA_3	LFQ intensity KO_LPS_PMA_4	LFQ intensity KO_LPS_PMA_5	LFQ intensity KO_LPS_PMA_6	LFQ intensity WT_LPS_PMA_1	LFQ intensity WT_LPS_PMA_2	LFQ intensity WT_LPS_PMA_3	LFQ intensity WT_LPS_PMA_4	LFQ intensity WT_LPS_PMA_5	LFQ intensity WT_LPS_PMA_6	Average LFQ Intensity CT	Average LFQ Intensity LPS	ECM	Cytoplasm	Nucleus	Membrane	Mitochondrion	Secreted	Unknown	GPI	TM1	TM2	TM3	TM4	Multi	Other Membrane
Macrophage colony-stimulating factor 1 receptor	P09581	Csf1r	13	-0.838186	4.90987	+	Keep	21.9649	22.0205	22.0705	21.7038	22.0936	22.1127	22.5556	22.6844	23.0967	22.8676	23.0359	22.7549	21.9943	22.8325	0	1	1	0	1	0	0	0	0	0	0	0	0	0
H-2 class I histocompatibility antigen, D-B alpha chain	P01899;P01897;P01898;P14430;P14429;P01900;P14431;P01895;P14428;P03991;P01896;P14427	H2-D1	12	-1.89503	7.22439	+	Keep	20.0433	20.3824	19.868	20.3294	20.3007	20.4571	22.268	22.1943	22.4972	21.9076	21.9133	21.9707	20.2301	22.1252	0	0	0	0	0	1	0	0	0	0	0	0	0	0
Interleukin-1 receptor accessory protein	Q61730	Il1rap	8	-0.426732	2.46524	+	Keep	19.6259	19.6757	19.4709	20.0521	19.7447	19.7815	19.9987	19.9454	20.3307	20.0048	20.4035	20.2281	19.7251	20.1519	0	1	1	0	0	0	0	0	0	0	0	0	0	0
Tyrosine-protein kinase receptor UFO	Q00993	Axl	5	-1.13581	1.53372	+	Keep	19.2035	19.6159	19.434	18.4678	18.5188	17.0192	20.0793	19.2832	20.7119	19.9812	19.3082	19.7103	18.7099	19.8457	0	0	0	1	0	0	0	0	0	1	0	0	0	0
Cadherin-6	P97326;P70407;P70408	Cdh6	6	-0.869743	2.79878	+	Keep	17.9157	18.0841	18.2193	18.2696	17.7857	18.534	18.9689	19.5222	19.2347	19.2066	18.329	18.7653	18.1347	19.0045	0	1	1	0	0	0	0	0	0	0	0	0	0	0
Neural cell adhesion molecule 1	P13595	Ncam1	10	-0.645354	1.80216	+	Keep	18.3245	17.9022	17.6296	18.4412	17.3362	18.7402	18.6188	18.6742	18.8588	18.8593	18.6066	18.6284	18.0623	18.7077	0	1	0	0	0	0	0	0	0	0	0	0	0	0
Neurogenic locus notch homolog protein 2;Notch 2 extracellular truncation;Notch 2 intracellular domain	O35516	Notch2	4	-0.729336	1.58159	+	Keep	17.5358	NaN	18.0025	17.4942	NaN	NaN	18.2446	NaN	NaN	NaN	18.3005	18.6755	17.6775	18.4068	0	1	1	0	0	0	0	0	0	0	0	0	0	0
Cadherin-2	P15116	Cdh2	7	-0.551083	1.42192	+	Keep	16.9956	17.2633	16.8694	16.9112	16.2941	17.2261	17.8103	NaN	17.2563	NaN	17.7114	17.1328	16.9266	17.4777	0	1	1	0	0	0	0	0	0	0	0	0	0	0
Beta-actin-like protein 2	Q8BFZ3	Actbl2	14	NaN	0		Discard	NaN	NaN	NaN	25.8249	NaN	NaN	NaN	NaN	NaN	NaN	NaN	NaN	25.8249	#DIV/0!	0	1	1	0	0	0	0	0	0	0	0	0	0	0
AP-2 complex subunit beta	Q9DBG3	Ap2b1	7	NaN	0		Discard	NaN	NaN	NaN	NaN	23.312	23.004	NaN	NaN	NaN	NaN	NaN	NaN	23.158	#DIV/0!	0	0	0	0	0	0	1	0	0	0	0	0	0	0
Peroxiredoxin-4	O08807	Prdx4	2	NaN	0		Discard	22.8203	22.4842	NaN	23.1333	23.6313	NaN	NaN	NaN	NaN	NaN	NaN	NaN	23.0173	#DIV/0!	0	1	1	0	0	0	0	0	0	0	0	0	0	0
Heat shock 70 kDa protein 1-like	P16627	Hspa1l	10	NaN	0		Discard	NaN	NaN	NaN	NaN	22.2483	NaN	NaN	NaN	NaN	NaN	NaN	NaN	22.2483	#DIV/0!	0	1	0	0	0	0	0	0	0	0	0	0	0	0
Lactadherin	P21956	Mfge8	9	NaN	0		Discard	20.4437	20.1515	19.8251	20.2335	19.5184	20.4881	NaN	NaN	NaN	NaN	NaN	NaN	20.1101	#DIV/0!	0	1	0	0	0	0	0	0	0	0	0	0	0	0
Protein S100-A6	P14069	S100a6	4	NaN	0		Discard	NaN	NaN	NaN	NaN	20.0748	19.6308	NaN	NaN	NaN	NaN	NaN	NaN	19.8528	#DIV/0!	0	1	0	0	0	0	0	0	0	0	0	0	0	0
Prelamin-A/C;Lamin-A/C	P48678	Lmna	13	NaN	0		Discard	NaN	19.9298	NaN	NaN	19.4379	19.289	NaN	NaN	NaN	NaN	NaN	NaN	19.5522	#DIV/0!	1	0	0	0	0	1	0	0	0	0	0	0	0	0
Protein DJ-1	Q99LX0	Park7	6	NaN	0		Discard	19.2922	NaN	NaN	19.6514	19.8338	19.3878	NaN	NaN	NaN	NaN	NaN	NaN	19.5413	#DIV/0!	0	0	0	0	0	0	1	0	0	0	0	0	0	0
Dihydropteridine reductase	Q8BVI4	Qdpr	7	NaN	0		Discard	NaN	NaN	NaN	NaN	19.6363	19.3969	NaN	NaN	NaN	NaN	NaN	NaN	19.5166	#DIV/0!	0	0	0	1	0	0	0	0	1	0	0	0	0	0
Keratin, type II cytoskeletal 2 oral	Q3UV17	Krt76	13	NaN	0		Discard	NaN	NaN	NaN	NaN	NaN	19.461	NaN	NaN	NaN	NaN	NaN	NaN	19.461	#DIV/0!	0	0	0	0	0	0	1	0	0	0	0	0	0	0
Peroxiredoxin-6	O08709	Prdx6	10	NaN	0		Discard	NaN	19.0589	NaN	19.0456	19.8095	19.8724	NaN	NaN	NaN	NaN	NaN	NaN	19.4466	#DIV/0!	0	0	0	0	0	1	0	0	0	0	0	0	0	0
H-2 class II histocompatibility antigen gamma chain	P04441	Cd74	2	NaN	0		Keep	19.5797	19.2713	19.6872	18.954	19.5364	19.5382	NaN	NaN	NaN	NaN	NaN	NaN	19.4278	#DIV/0!	0	1	1	0	0	0	0	0	0	0	0	0	0	0
Ubiquitin carboxyl-terminal hydrolase 14	Q9JMA1	Usp14	7	NaN	0		Discard	18.7362	NaN	19.2989	NaN	19.7362	19.4786	NaN	NaN	NaN	NaN	NaN	NaN	19.3125	#DIV/0!	0	0	0	0	0	0	1	0	0	0	0	0	0	0
Citrate synthase, mitochondrial	Q9CZU6	Cs	6	NaN	0		Discard	19.1808	NaN	NaN	NaN	19.2351	19.1869	NaN	NaN	NaN	NaN	NaN	NaN	19.2009	#DIV/0!	0	1	1	0	0	0	0	0	0	0	0	0	0	0
Eukaryotic translation initiation factor 3 subunit I	Q9QZD9	Eif3i	3	NaN	0		Discard	NaN	NaN	NaN	NaN	19.1546	NaN	NaN	NaN	NaN	NaN	NaN	NaN	19.1546	#DIV/0!	0	1	0	0	0	0	0	0	0	0	0	0	0	0
Histone H1.2;Histone H1.3	P15864;P43277	Hist1h1c;Hist1h1d	9	NaN	0		Discard	NaN	NaN	NaN	NaN	NaN	19.1361	NaN	NaN	NaN	NaN	NaN	NaN	19.1361	#DIV/0!	0	0	0	0	0	1	0	0	0	0	0	0	0	0
EF-hand domain-containing protein D2	Q9D8Y0;Q9D4J1	Efhd2	6	NaN	0		Discard	NaN	NaN	NaN	NaN	19.271	18.9569	NaN	NaN	NaN	NaN	NaN	NaN	19.114	#DIV/0!	0	0	0	1	0	1	0	0	0	0	0	0	0	1
Guanine nucleotide-binding protein subunit beta-2-like 1;Guanine nucleotide-binding protein subunit beta-2-like 1, N-terminally processed	P68040	Gnb2l1	8	NaN	0		Discard	NaN	NaN	NaN	19.0112	19.1305	19.1449	NaN	NaN	NaN	NaN	NaN	NaN	19.0955	#DIV/0!	0	1	0	1	0	0	0	0	0	0	0	0	0	1
45 kDa calcium-binding protein	Q61112	Sdf4	6	NaN	0		Discard	18.8436	19.1477	18.5525	18.8367	19.1318	20.0236	NaN	NaN	NaN	NaN	NaN	NaN	19.0893	#DIV/0!	0	1	0	0	0	0	0	0	0	0	0	0	0	0
C-C motif chemokine 2	P10148	Ccl2	2	NaN	0		Discard	18.6955	18.7326	18.9916	19.2309	19.3088	19.4229	NaN	NaN	NaN	NaN	NaN	NaN	19.0637	#DIV/0!	0	0	0	1	0	1	0	0	0	0	0	0	0	1
Sorting nexin-5	Q9D8U8	Snx5	6	NaN	0		Discard	NaN	NaN	NaN	NaN	19.0604	NaN	NaN	NaN	NaN	NaN	NaN	NaN	19.0604	#DIV/0!	0	1	0	1	0	1	0	0	1	0	0	0	0	0
Poly(rC)-binding protein 1	P60335;Q61990;P57722	Pcbp1	5	NaN	0		Discard	19.5142	19.3274	18.4255	18.7232	19.4563	18.7117	NaN	NaN	NaN	NaN	NaN	NaN	19.0264	#DIV/0!	0	0	0	1	0	0	0	0	0	0	0	0	1	0
Aldose reductase-related protein 2	P45377	Akr1b8	3	NaN	0		Discard	19.1591	18.8449	18.574	18.9954	19.4916	18.9568	NaN	NaN	NaN	NaN	NaN	NaN	19.0036	#DIV/0!	0	0	0	0	0	0	1	0	0	0	0	0	0	0
Stabilin-1	Q8R4Y4	Stab1	4	NaN	0		Keep	NaN	NaN	NaN	NaN	NaN	18.9821	NaN	NaN	NaN	NaN	NaN	NaN	18.9821	#DIV/0!	0	1	0	1	0	0	0	0	0	0	0	0	0	1
Phosphatidylethanolamine-binding protein 1;Hippocampal cholinergic neurostimulating peptide	P70296	Pebp1	3	NaN	0		Discard	NaN	NaN	NaN	NaN	18.9313	NaN	NaN	NaN	NaN	NaN	NaN	NaN	18.9313	#DIV/0!	0	0	0	0	1	0	0	0	0	0	0	0	0	0
Phospholipid transfer protein	P55065	Pltp	6	NaN	0		Discard	20.2287	19.3737	19.2106	17.942	18.5468	18.2025	NaN	NaN	NaN	NaN	NaN	NaN	18.9174	#DIV/0!	0	1	1	0	0	0	0	0	0	0	0	0	0	0
Ubiquitin-60S ribosomal protein L40;Ubiquitin;60S ribosomal protein L40;Ubiquitin-40S ribosomal protein S27a;Ubiquitin;40S ribosomal protein S27a;Polyubiquitin-B;Ubiquitin;Polyubiquitin-C;Ubiquitin;Ubiquitin-related 1;Ubiquitin-related 2	P62984;P62983;P0CG49;P0CG50	Uba52;Rps27a;Ubb;Ubc	4	NaN	0		Discard	NaN	NaN	NaN	18.7028	18.986	18.8254	NaN	NaN	NaN	NaN	NaN	NaN	18.8381	#DIV/0!	0	0	1	0	0	0	0	0	0	0	0	0	0	0
GTP-binding nuclear protein Ran;GTP-binding nuclear protein Ran, testis-specific isoform	P62827;Q61820	Ran;Rasl2-9	5	NaN	0		Discard	18.5831	19.5003	18.4305	NaN	19.1163	18.1135	NaN	NaN	NaN	NaN	NaN	NaN	18.7487	#DIV/0!	0	1	0	1	0	0	0	0	1	0	0	0	0	0
SH3 domain-binding glutamic acid-rich-like protein	Q9JJU8	Sh3bgrl	3	NaN	0		Discard	NaN	NaN	NaN	NaN	18.6614	NaN	NaN	NaN	NaN	NaN	NaN	NaN	18.6614	#DIV/0!	0	1	1	0	0	1	0	0	0	0	0	0	0	0
40S ribosomal protein S12	P63323	Rps12	3	NaN	0		Discard	NaN	NaN	NaN	NaN	19.2634	18.0274	NaN	NaN	NaN	NaN	NaN	NaN	18.6454	#DIV/0!	0	0	1	0	0	0	0	0	0	0	0	0	0	0
Glutamate dehydrogenase 1, mitochondrial	P26443	Glud1	6	NaN	0		Discard	NaN	NaN	NaN	NaN	NaN	18.5893	NaN	NaN	NaN	NaN	NaN	NaN	18.5893	#DIV/0!	0	1	0	0	0	0	0	0	0	0	0	0	0	0
T-complex protein 1 subunit epsilon	P80316	Cct5	11	NaN	0		Discard	18.2307	NaN	NaN	NaN	18.7107	18.7854	NaN	NaN	NaN	NaN	NaN	NaN	18.5756	#DIV/0!	0	0	0	0	0	0	1	0	0	0	0	0	0	0
C-C motif chemokine 9;CCL9(29-101);CCL9(30-101);CCL9(31-101)	P51670	Ccl9	2	NaN	0		Discard	NaN	18.2638	NaN	NaN	19.3292	17.9041	NaN	NaN	NaN	NaN	NaN	NaN	18.499	#DIV/0!	0	1	0	0	0	1	0	0	0	0	0	0	0	0
Di-N-acetylchitobiase	Q8R242	Ctbs	4	NaN	0		Discard	NaN	18.4977	NaN	NaN	NaN	NaN	NaN	NaN	NaN	NaN	NaN	NaN	18.4977	#DIV/0!	0	1	0	1	0	0	0	0	0	0	0	0	0	1
Annexin A4	P97429	Anxa4	8	NaN	0		Discard	18.6141	18.8952	18.4181	NaN	18.0851	18.4088	NaN	NaN	NaN	NaN	NaN	NaN	18.4843	#DIV/0!	0	0	0	0	0	0	1	0	0	0	0	0	0	0
60S ribosomal protein L10;60S ribosomal protein L10-like	Q6ZWV3;P86048	Rpl10;Rpl10l	2	NaN	0		Discard	NaN	NaN	NaN	NaN	18.8485	17.9577	NaN	NaN	NaN	NaN	NaN	NaN	18.4031	#DIV/0!	0	0	1	0	0	0	0	0	0	0	0	0	0	0
Mitogen-activated protein kinase 3	Q63844	Mapk3	5	NaN	0		Discard	NaN	NaN	NaN	18.2216	18.654	18.2903	NaN	NaN	NaN	NaN	NaN	NaN	18.3886	#DIV/0!	0	0	0	1	0	0	0	0	0	0	0	0	1	0
Prostaglandin E synthase 3	Q9R0Q7	Ptges3	2	NaN	0		Discard	18.275	17.3047	18.0991	NaN	19.1395	19.105	NaN	NaN	NaN	NaN	NaN	NaN	18.3847	#DIV/0!	0	0	0	0	0	0	1	0	0	0	0	0	0	0
Serine/arginine-rich splicing factor 1	Q6PDM2;Q9D0B0	Srsf1	3	NaN	0		Discard	NaN	NaN	NaN	NaN	18.2288	18.5349	NaN	NaN	NaN	NaN	NaN	NaN	18.3818	#DIV/0!	0	1	1	0	0	1	0	0	0	0	0	0	0	0
60S ribosomal protein L7a	P12970	Rpl7a	6	NaN	0		Discard	NaN	NaN	NaN	NaN	18.7205	18.0292	NaN	NaN	NaN	NaN	NaN	NaN	18.3748	#DIV/0!	0	0	0	0	0	1	0	0	0	0	0	0	0	0
Ubiquitin-like protein ISG15	Q64339	Isg15	3	NaN	0		Discard	NaN	NaN	NaN	NaN	18.2743	18.4705	NaN	NaN	NaN	NaN	NaN	NaN	18.3724	#DIV/0!	0	1	1	0	1	0	0	0	0	0	0	0	0	0
Ribonuclease 4	Q9JJH1	Rnase4	3	NaN	0		Discard	NaN	NaN	NaN	NaN	18.369	NaN	NaN	NaN	NaN	NaN	NaN	NaN	18.369	#DIV/0!	0	1	1	0	0	1	0	0	0	0	0	0	0	0
Adenylosuccinate synthetase isozyme 2	P46664	Adss	4	NaN	0		Discard	NaN	NaN	NaN	NaN	18.3458	NaN	NaN	NaN	NaN	NaN	NaN	NaN	18.3458	#DIV/0!	0	0	0	0	0	0	1	0	0	0	0	0	0	0
Ras-related C3 botulinum toxin substrate 1;Ras-related C3 botulinum toxin substrate 3	P63001;P60764	Rac1;Rac3	8	NaN	0		Discard	18.2543	NaN	NaN	18.3887	18.7802	17.8621	NaN	NaN	NaN	NaN	NaN	NaN	18.3213	#DIV/0!	0	0	0	0	0	0	1	0	0	0	0	0	0	0
Retinoid-inducible serine carboxypeptidase	Q920A5	Scpep1	5	NaN	0		Discard	18.1665	18.4619	17.9084	18.0038	18.7756	18.6005	NaN	NaN	NaN	NaN	NaN	NaN	18.3194	#DIV/0!	1	0	0	0	0	1	0	0	0	0	0	0	0	0
Guanine nucleotide-binding protein G(I)/G(S)/G(T) subunit beta-1;Guanine nucleotide-binding protein G(I)/G(S)/G(T) subunit beta-2;Guanine nucleotide-binding protein subunit beta-4	P62874;P62880;P29387;Q61011	Gnb1;Gnb2;Gnb4	4	NaN	0		Discard	NaN	18.3692	NaN	NaN	18.1432	18.433	NaN	NaN	NaN	NaN	NaN	NaN	18.3151	#DIV/0!	0	0	0	0	0	1	0	0	0	0	0	0	0	0
Vacuolar protein sorting-associated protein 26A	P40336	Vps26a	7	NaN	0		Discard	18.2267	17.5366	NaN	NaN	18.9623	18.4394	NaN	NaN	NaN	NaN	NaN	NaN	18.2912	#DIV/0!	0	0	0	1	1	0	0	0	0	0	0	0	0	1
40S ribosomal protein S19	Q9CZX8	Rps19	6	NaN	0		Discard	NaN	NaN	NaN	NaN	18.1974	18.3581	NaN	NaN	NaN	NaN	NaN	NaN	18.2777	#DIV/0!	0	1	0	1	0	0	0	0	0	0	0	0	0	1
60S acidic ribosomal protein P2	P99027	Rplp2	3	NaN	0		Discard	NaN	NaN	NaN	18.0791	18.5867	18.0601	NaN	NaN	NaN	NaN	NaN	NaN	18.242	#DIV/0!	0	0	1	0	0	0	0	0	0	0	0	0	0	0
Phosphoserine aminotransferase	Q99K85	Psat1	6	NaN	0		Discard	NaN	NaN	NaN	NaN	18.3203	18.158	NaN	NaN	NaN	NaN	NaN	NaN	18.2391	#DIV/0!	0	1	1	0	0	1	0	0	0	0	0	0	0	0
Coatomer subunit alpha;Xenin;Proxenin	Q8CIE6	Copa	4	NaN	0		Discard	NaN	NaN	NaN	NaN	18.1706	NaN	NaN	NaN	NaN	NaN	NaN	NaN	18.1706	#DIV/0!	0	0	0	0	0	0	1	0	0	0	0	0	0	0
Importin-5	Q8BKC5	Ipo5	14	NaN	0		Discard	18.1515	18.3581	18.2372	17.9309	18.1866	18.069	NaN	NaN	NaN	NaN	NaN	NaN	18.1556	#DIV/0!	0	0	0	0	0	1	0	0	0	0	0	0	0	0
T-complex protein 1 subunit gamma	P80318	Cct3	6	NaN	0		Discard	NaN	NaN	NaN	NaN	18.1662	18.116	NaN	NaN	NaN	NaN	NaN	NaN	18.1411	#DIV/0!	0	1	0	0	0	0	0	0	0	0	0	0	0	0
Ubiquitin-conjugating enzyme E2 N	P61089	Ube2n	2	NaN	0		Discard	NaN	NaN	NaN	NaN	18.1381	NaN	NaN	NaN	NaN	NaN	NaN	NaN	18.1381	#DIV/0!	0	0	0	0	0	1	0	0	0	0	0	0	0	0
Activator of 90 kDa heat shock protein ATPase homolog 1	Q8BK64	Ahsa1	2	NaN	0		Discard	NaN	NaN	NaN	NaN	18.1277	NaN	NaN	NaN	NaN	NaN	NaN	NaN	18.1277	#DIV/0!	0	0	0	0	0	1	0	0	0	0	0	0	0	0
Rho GTPase-activating protein 25	Q8BYW1	Arhgap25	4	NaN	0		Discard	18.0622	18.1601	NaN	NaN	NaN	NaN	NaN	NaN	NaN	NaN	NaN	NaN	18.1112	#DIV/0!	1	0	0	0	0	1	0	0	0	0	0	0	0	0
Glypican-1;Secreted glypican-1	Q9QZF2	Gpc1	2	NaN	0		Discard	NaN	NaN	18.1573	18.1288	18.1134	18.043	NaN	NaN	NaN	NaN	NaN	NaN	18.1106	#DIV/0!	0	0	0	1	0	0	0	0	0	0	0	0	0	1
60S ribosomal protein L24	Q8BP67	Rpl24	4	NaN	0		Discard	NaN	NaN	NaN	NaN	NaN	18.0984	NaN	NaN	NaN	NaN	NaN	NaN	18.0984	#DIV/0!	0	0	0	1	0	1	0	1	0	0	0	0	0	0
Stress-induced-phosphoprotein 1	Q60864	Stip1	6	NaN	0		Discard	18.2187	NaN	NaN	NaN	18.4398	17.5727	NaN	NaN	NaN	NaN	NaN	NaN	18.0771	#DIV/0!	0	0	0	1	0	0	0	0	0	0	0	0	0	1
Aspartyl aminopeptidase	Q9Z2W0	Dnpep	6	NaN	0		Discard	17.725	NaN	NaN	18.2939	18.193	NaN	NaN	NaN	NaN	NaN	NaN	NaN	18.0706	#DIV/0!	0	0	0	0	0	0	1	0	0	0	0	0	0	0
N-acetyl-D-glucosamine kinase	Q9QZ08	Nagk	3	NaN	0		Discard	NaN	NaN	NaN	NaN	18.0537	NaN	NaN	NaN	NaN	NaN	NaN	NaN	18.0537	#DIV/0!	0	0	0	0	0	0	1	0	0	0	0	0	0	0
Stress-70 protein, mitochondrial	P38647	Hspa9	2	NaN	0		Discard	NaN	NaN	NaN	17.7337	18.1717	18.1221	NaN	NaN	NaN	NaN	NaN	NaN	18.0091	#DIV/0!	0	0	1	0	0	0	0	0	0	0	0	0	0	0
Interleukin-1 receptor antagonist protein	P25085	Il1rn	2	NaN	0		Discard	NaN	NaN	NaN	NaN	17.9902	NaN	NaN	NaN	NaN	NaN	NaN	NaN	17.9902	#DIV/0!	0	0	0	1	0	1	0	0	0	0	0	0	0	1
Protein-glutamine gamma-glutamyltransferase 2	P21981	Tgm2	2	NaN	0		Discard	NaN	NaN	NaN	NaN	17.9707	17.9726	NaN	NaN	NaN	NaN	NaN	NaN	17.9717	#DIV/0!	0	0	0	0	0	1	0	0	0	0	0	0	0	0
Twinfilin-1	Q91YR1	Twf1	3	NaN	0		Discard	NaN	NaN	NaN	NaN	17.9715	NaN	NaN	NaN	NaN	NaN	NaN	NaN	17.9715	#DIV/0!	0	0	1	0	0	0	0	0	0	0	0	0	0	0
40S ribosomal protein S3	P62908	Rps3	5	NaN	0		Discard	17.7651	NaN	17.7447	17.7769	18.5658	NaN	NaN	NaN	NaN	NaN	NaN	NaN	17.9631	#DIV/0!	0	1	0	0	0	0	0	0	0	0	0	0	0	0
BRO1 domain-containing protein BROX	Q8K2Q7	Brox	2	NaN	0		Discard	NaN	NaN	NaN	NaN	NaN	17.9576	NaN	NaN	NaN	NaN	NaN	NaN	17.9576	#DIV/0!	0	1	1	0	0	0	0	0	0	0	0	0	0	0
Caspase-8;Caspase-8 subunit p18;Caspase-8 subunit p10	O89110	Casp8	4	NaN	0		Discard	NaN	NaN	NaN	NaN	18.0318	17.8734	NaN	NaN	NaN	NaN	NaN	NaN	17.9526	#DIV/0!	0	0	0	0	0	0	1	0	0	0	0	0	0	0
40S ribosomal protein S9	Q6ZWN5	Rps9	2	NaN	0		Discard	NaN	NaN	NaN	NaN	17.9359	NaN	NaN	NaN	NaN	NaN	NaN	NaN	17.9359	#DIV/0!	0	0	0	0	0	0	1	0	0	0	0	0	0	0
Peptidyl-prolyl cis-trans isomerase FKBP4;Peptidyl-prolyl cis-trans isomerase FKBP4, N-terminally processed	P30416	Fkbp4	3	NaN	0		Discard	17.9786	NaN	NaN	NaN	NaN	17.819	NaN	NaN	NaN	NaN	NaN	NaN	17.8988	#DIV/0!	0	1	0	1	0	0	0	0	0	0	0	0	0	1
Coronin-7	Q9D2V7	Coro7	7	NaN	0		Discard	NaN	18.1141	NaN	NaN	17.669	NaN	NaN	NaN	NaN	NaN	NaN	NaN	17.8916	#DIV/0!	0	1	0	0	0	1	0	0	0	0	0	0	0	0
COP9 signalosome complex subunit 2	P61202	Cops2	2	NaN	0		Discard	NaN	NaN	NaN	NaN	17.8599	NaN	NaN	NaN	NaN	NaN	NaN	NaN	17.8599	#DIV/0!	0	0	0	0	0	0	1	0	0	0	0	0	0	0
Phosphomannomutase 2	Q9Z2M7	Pmm2	3	NaN	0		Discard	NaN	NaN	NaN	NaN	17.8598	NaN	NaN	NaN	NaN	NaN	NaN	NaN	17.8598	#DIV/0!	0	0	0	0	0	0	1	0	0	0	0	0	0	0
Histone-binding protein RBBP7;Histone-binding protein RBBP4	Q60973;Q60972	Rbbp7;Rbbp4	3	NaN	0		Discard	NaN	NaN	NaN	NaN	17.9163	17.7981	NaN	NaN	NaN	NaN	NaN	NaN	17.8572	#DIV/0!	0	1	0	0	0	0	0	0	0	0	0	0	0	0
Twinfilin-2	Q9Z0P5	Twf2	4	NaN	0		Discard	17.5184	NaN	17.5939	NaN	18.4543	NaN	NaN	NaN	NaN	NaN	NaN	NaN	17.8555	#DIV/0!	0	0	0	0	0	0	1	0	0	0	0	0	0	0
Serine/threonine-protein phosphatase PP1-alpha catalytic subunit;Serine/threonine-protein phosphatase PP1-gamma catalytic subunit;Serine/threonine-protein phosphatase PP1-beta catalytic subunit	P62137;P63087;P62141	Ppp1ca;Ppp1cc;Ppp1cb	4	NaN	0		Discard	NaN	17.6921	NaN	17.4058	18.369	NaN	NaN	NaN	NaN	NaN	NaN	NaN	17.8223	#DIV/0!	0	1	0	0	0	0	0	0	0	0	0	0	0	0
Glutaredoxin-3	Q9CQM9	Glrx3	4	NaN	0		Discard	17.5948	NaN	NaN	NaN	18.0147	NaN	NaN	NaN	NaN	NaN	NaN	NaN	17.8047	#DIV/0!	0	0	0	0	0	1	0	0	0	0	0	0	0	0
Putative N-acetylglucosamine-6-phosphate deacetylase	Q8JZV7	Amdhd2	4	NaN	0		Discard	17.5982	NaN	17.2453	NaN	17.9465	18.3722	NaN	NaN	NaN	NaN	NaN	NaN	17.7905	#DIV/0!	0	0	0	0	0	0	1	0	0	0	0	0	0	0
SH3 domain-binding glutamic acid-rich-like protein 3	Q91VW3	Sh3bgrl3	2	NaN	0		Discard	NaN	NaN	NaN	NaN	16.3378	19.2413	NaN	NaN	NaN	NaN	NaN	NaN	17.7896	#DIV/0!	0	1	1	0	0	0	0	0	0	0	0	0	0	0
Ras-related protein Rab-11A;Ras-related protein Rab-11B	P62492;P46638	Rab11a;Rab11b	2	NaN	0		Discard	NaN	NaN	NaN	NaN	17.7548	NaN	NaN	NaN	NaN	NaN	NaN	NaN	17.7548	#DIV/0!	0	0	0	0	0	0	1	0	0	0	0	0	0	0
Meteorin-like protein	Q8VE43	Metrnl	2	NaN	0		Discard	NaN	17.7919	NaN	NaN	17.6746	NaN	NaN	NaN	NaN	NaN	NaN	NaN	17.7332	#DIV/0!	0	0	0	0	0	0	1	0	0	0	0	0	0	0
BTB/POZ domain-containing protein KCTD16	Q5DTY9;Q50H33	Kctd16	3	NaN	0		Discard	NaN	NaN	NaN	17.4034	17.9594	NaN	NaN	NaN	NaN	NaN	NaN	NaN	17.6814	#DIV/0!	0	0	0	0	0	0	1	0	0	0	0	0	0	0
Cytosol aminopeptidase	Q9CPY7	Lap3	6	NaN	0		Discard	NaN	NaN	17.5741	NaN	17.809	17.6453	NaN	NaN	NaN	NaN	NaN	NaN	17.6761	#DIV/0!	0	1	0	0	0	0	0	0	0	0	0	0	0	0
Triggering receptor expressed on myeloid cells 2	Q99NH8	Trem2	3	NaN	0		Keep	17.4538	NaN	NaN	NaN	17.8613	NaN	NaN	NaN	NaN	NaN	NaN	NaN	17.6575	#DIV/0!	0	0	0	0	0	0	1	0	0	0	0	0	0	0
10 kDa heat shock protein, mitochondrial	Q64433	Hspe1	3	NaN	0		Discard	NaN	NaN	NaN	NaN	17.456	17.8359	NaN	NaN	NaN	NaN	NaN	NaN	17.6459	#DIV/0!	1	0	0	0	0	1	0	0	0	0	0	0	0	0
T-lymphocyte surface antigen Ly-9	Q01965	Ly9	6	NaN	0		Keep	NaN	17.6636	17.8157	NaN	17.3676	NaN	NaN	NaN	NaN	NaN	NaN	NaN	17.6156	#DIV/0!	0	1	0	0	0	0	0	0	0	0	0	0	0	0
40S ribosomal protein S13	P62301	Rps13	4	NaN	0		Discard	NaN	NaN	NaN	NaN	17.6154	NaN	NaN	NaN	NaN	NaN	NaN	NaN	17.6154	#DIV/0!	1	0	0	0	0	1	0	0	0	0	0	0	0	0
26S proteasome non-ATPase regulatory subunit 6	Q99JI4	Psmd6	2	NaN	0		Discard	NaN	NaN	NaN	NaN	17.5775	17.5668	NaN	NaN	NaN	NaN	NaN	NaN	17.5721	#DIV/0!	0	0	0	0	0	0	1	0	0	0	0	0	0	0
Exportin-1	Q6P5F9	Xpo1	4	NaN	0		Discard	NaN	NaN	NaN	NaN	17.6222	17.5092	NaN	NaN	NaN	NaN	NaN	NaN	17.5657	#DIV/0!	0	1	0	1	0	1	0	0	0	0	0	0	0	1
Nascent polypeptide-associated complex subunit alpha;Nascent polypeptide-associated complex subunit alpha, muscle-specific form	Q60817;P70670	Naca	3	NaN	0		Discard	NaN	NaN	NaN	NaN	17.5654	NaN	NaN	NaN	NaN	NaN	NaN	NaN	17.5654	#DIV/0!	0	0	0	0	0	0	1	0	0	0	0	0	0	0
Clathrin light chain A	O08585	Clta	2	NaN	0		Discard	NaN	NaN	NaN	NaN	NaN	17.551	NaN	NaN	NaN	NaN	NaN	NaN	17.551	#DIV/0!	0	1	1	0	0	0	0	0	0	0	0	0	0	0
Septin-11	Q8C1B7	Sept11	3	NaN	0		Discard	17.4026	17.5362	NaN	NaN	17.7105	17.5241	NaN	NaN	NaN	NaN	NaN	NaN	17.5433	#DIV/0!	0	0	0	0	0	0	1	0	0	0	0	0	0	0
60S acidic ribosomal protein P0	P14869	Rplp0	5	NaN	0		Discard	17.5341	NaN	NaN	NaN	NaN	NaN	NaN	NaN	NaN	NaN	NaN	NaN	17.5341	#DIV/0!	0	1	0	0	0	0	0	0	0	0	0	0	0	0
Obg-like ATPase 1	Q9CZ30	Ola1	4	NaN	0		Discard	NaN	NaN	NaN	NaN	17.5228	NaN	NaN	NaN	NaN	NaN	NaN	NaN	17.5228	#DIV/0!	0	0	0	0	0	1	0	0	0	0	0	0	0	0
Carboxypeptidase D	O89001	Cpd	4	NaN	0		Keep	17.4158	17.6953	17.8076	NaN	17.1459	NaN	NaN	NaN	NaN	NaN	NaN	NaN	17.5162	#DIV/0!	0	0	0	1	0	0	0	0	0	0	0	0	0	1
Plexin domain-containing protein 2	Q9DC11	Plxdc2	4	NaN	0		Keep	17.4727	NaN	NaN	NaN	NaN	NaN	NaN	NaN	NaN	NaN	NaN	NaN	17.4727	#DIV/0!	0	0	0	0	1	1	0	0	0	0	0	0	0	0
Trifunctional purine biosynthetic protein adenosine-3;Phosphoribosylamine--glycine ligase;Phosphoribosylformylglycinamidine cyclo-ligase;Phosphoribosylglycinamide formyltransferase	Q64737	Gart	3	NaN	0		Discard	NaN	NaN	NaN	NaN	17.4644	NaN	NaN	NaN	NaN	NaN	NaN	NaN	17.4644	#DIV/0!	0	1	0	0	0	0	0	0	0	0	0	0	0	0
Thioredoxin domain-containing protein 5	Q91W90	Txndc5	2	NaN	0		Discard	NaN	NaN	NaN	NaN	17.4556	NaN	NaN	NaN	NaN	NaN	NaN	NaN	17.4556	#DIV/0!	0	1	0	1	0	0	0	0	0	0	0	0	0	1
40S ribosomal protein S6	P62754	Rps6	5	NaN	0		Discard	NaN	NaN	NaN	NaN	17.4539	NaN	NaN	NaN	NaN	NaN	NaN	NaN	17.4539	#DIV/0!	0	0	0	0	0	0	1	0	0	0	0	0	0	0
Probable ATP-dependent RNA helicase DDX58	Q6Q899	Ddx58	7	NaN	0		Discard	NaN	NaN	NaN	NaN	17.1783	17.7265	NaN	NaN	NaN	NaN	NaN	NaN	17.4524	#DIV/0!	0	0	0	1	0	0	0	0	1	0	0	0	0	0
Heterogeneous nuclear ribonucleoprotein L	Q8R081	Hnrnpl	2	NaN	0		Discard	NaN	NaN	NaN	NaN	17.4498	NaN	NaN	NaN	NaN	NaN	NaN	NaN	17.4498	#DIV/0!	0	0	0	0	0	0	1	0	0	0	0	0	0	0
Transgelin-2	Q9WVA4;Q9R1Q8	Tagln2	5	NaN	0		Discard	17.2881	17.7114	16.8454	17.2253	18.1433	NaN	NaN	NaN	NaN	NaN	NaN	NaN	17.4427	#DIV/0!	0	1	0	0	0	0	0	0	0	0	0	0	0	0
Valine--tRNA ligase	Q9Z1Q9	Vars	2	NaN	0		Discard	NaN	NaN	NaN	NaN	NaN	17.4279	NaN	NaN	NaN	NaN	NaN	NaN	17.4279	#DIV/0!	0	0	0	0	0	0	1	0	0	0	0	0	0	0
26S protease regulatory subunit 4	P62192	Psmc1	2	NaN	0		Discard	NaN	NaN	NaN	NaN	NaN	17.4123	NaN	NaN	NaN	NaN	NaN	NaN	17.4123	#DIV/0!	0	1	0	0	0	0	0	0	0	0	0	0	0	0
Heat shock protein 105 kDa	Q61699	Hsph1	4	NaN	0		Discard	17.1761	16.9503	17.2795	17.3844	17.6183	17.9827	NaN	NaN	NaN	NaN	NaN	NaN	17.3986	#DIV/0!	0	1	0	0	0	0	0	0	0	0	0	0	0	0
Eukaryotic translation initiation factor 3 subunit B	Q8JZQ9	Eif3b	5	NaN	0		Discard	NaN	17.3931	NaN	NaN	NaN	NaN	NaN	NaN	NaN	NaN	NaN	NaN	17.3931	#DIV/0!	0	0	0	1	0	0	0	0	1	0	0	0	0	0
Astrocytic phosphoprotein PEA-15	Q62048	Pea15	3	NaN	0		Discard	NaN	NaN	NaN	NaN	17.3702	17.4126	NaN	NaN	NaN	NaN	NaN	NaN	17.3914	#DIV/0!	0	0	0	1	0	0	0	0	0	0	0	0	0	1
Lysine--tRNA ligase	Q99MN1	Kars	2	NaN	0		Discard	NaN	NaN	NaN	NaN	17.3733	NaN	NaN	NaN	NaN	NaN	NaN	NaN	17.3733	#DIV/0!	0	0	0	0	0	0	1	0	0	0	0	0	0	0
Procollagen galactosyltransferase 1	Q8K297	Colgalt1	3	NaN	0		Discard	17.2784	17.4124	17.4654	17.3144	NaN	NaN	NaN	NaN	NaN	NaN	NaN	NaN	17.3676	#DIV/0!	0	1	0	0	0	0	0	0	0	0	0	0	0	0
Receptor-type tyrosine-protein phosphatase gamma	Q05909	Ptprg	5	NaN	0		Keep	17.3645	NaN	NaN	NaN	NaN	NaN	NaN	NaN	NaN	NaN	NaN	NaN	17.3645	#DIV/0!	0	0	0	1	0	0	0	0	1	0	0	0	0	0
MAM domain-containing protein 2	Q8CG85	Mamdc2	3	NaN	0		Discard	NaN	NaN	NaN	NaN	17.3643	NaN	NaN	NaN	NaN	NaN	NaN	NaN	17.3643	#DIV/0!	0	1	0	0	0	0	0	0	0	0	0	0	0	0
Eosinophil cationic protein 2	P97425	Ear2	2	NaN	0		Discard	NaN	NaN	NaN	NaN	17.3287	NaN	NaN	NaN	NaN	NaN	NaN	NaN	17.3287	#DIV/0!	0	1	0	0	0	0	0	0	0	0	0	0	0	0
Neurolysin, mitochondrial	Q91YP2	Nln	3	NaN	0		Discard	NaN	NaN	NaN	NaN	17.267	NaN	NaN	NaN	NaN	NaN	NaN	NaN	17.267	#DIV/0!	0	1	1	1	0	0	0	0	0	0	0	0	0	1
Bifunctional glutamate/proline--tRNA ligase;Glutamate--tRNA ligase;Proline--tRNA ligase	Q8CGC7	Eprs	3	NaN	0		Discard	NaN	NaN	NaN	NaN	17.2644	NaN	NaN	NaN	NaN	NaN	NaN	NaN	17.2644	#DIV/0!	0	1	1	0	0	0	0	0	0	0	0	0	0	0
Heterogeneous nuclear ribonucleoproteins C1/C2	Q9Z204	Hnrnpc	2	NaN	0		Discard	16.9839	NaN	NaN	17.0365	17.6658	17.3467	NaN	NaN	NaN	NaN	NaN	NaN	17.2582	#DIV/0!	0	1	0	0	0	0	0	0	0	0	0	0	0	0
Plexin-A1	P70206	Plxna1	3	NaN	0		Keep	17.2495	NaN	NaN	NaN	NaN	NaN	NaN	NaN	NaN	NaN	NaN	NaN	17.2495	#DIV/0!	0	1	0	1	0	0	0	0	0	0	0	0	0	1
26S protease regulatory subunit 6B	P54775	Psmc4	2	NaN	0		Discard	17.1907	NaN	NaN	NaN	NaN	NaN	NaN	NaN	NaN	NaN	NaN	NaN	17.1907	#DIV/0!	0	1	1	0	0	0	0	0	0	0	0	0	0	0
Coatomer subunit gamma-1;Coatomer subunit gamma-2	Q9QZE5;Q9QXK3	Copg1;Copg2	4	NaN	0		Discard	NaN	NaN	NaN	NaN	17.1675	NaN	NaN	NaN	NaN	NaN	NaN	NaN	17.1675	#DIV/0!	0	1	1	0	0	0	0	0	0	0	0	0	0	0
Rho GTPase-activating protein 1	Q5FWK3	Arhgap1	3	NaN	0		Discard	NaN	NaN	NaN	NaN	NaN	17.1669	NaN	NaN	NaN	NaN	NaN	NaN	17.1669	#DIV/0!	0	1	0	0	0	0	0	0	0	0	0	0	0	0
Heat shock 70 kDa protein 1A;Heat shock 70 kDa protein 1B	Q61696;P17879	Hspa1a;Hspa1b	10	NaN	0		Discard	NaN	NaN	NaN	NaN	NaN	17.166	NaN	NaN	NaN	NaN	NaN	NaN	17.166	#DIV/0!	0	0	0	0	0	0	1	0	0	0	0	0	0	0
Haloacid dehalogenase-like hydrolase domain-containing protein 2	Q3UGR5	Hdhd2	3	NaN	0		Discard	NaN	NaN	NaN	NaN	17.3849	16.888	NaN	NaN	NaN	NaN	NaN	NaN	17.1364	#DIV/0!	0	1	0	1	0	0	0	0	0	0	0	0	0	1
26S proteasome non-ATPase regulatory subunit 3	P14685	Psmd3	3	NaN	0		Discard	NaN	NaN	NaN	NaN	17.1243	NaN	NaN	NaN	NaN	NaN	NaN	NaN	17.1243	#DIV/0!	0	0	1	0	0	0	0	0	0	0	0	0	0	0
Heat shock 70 kDa protein 13	Q8BM72	Hspa13	5	NaN	0		Discard	NaN	NaN	17.0752	NaN	17.1257	NaN	NaN	NaN	NaN	NaN	NaN	NaN	17.1005	#DIV/0!	0	0	0	1	0	0	0	0	1	0	0	0	0	0
Xaa-Pro aminopeptidase 1	Q6P1B1	Xpnpep1	2	NaN	0		Discard	NaN	16.211	NaN	NaN	17.7979	17.2669	NaN	NaN	NaN	NaN	NaN	NaN	17.0919	#DIV/0!	0	0	0	0	0	0	1	0	0	0	0	0	0	0
Endoplasmic reticulum resident protein 29	P57759	Erp29	3	NaN	0		Discard	17.0433	16.6742	16.9809	17.1316	17.5394	17.1785	NaN	NaN	NaN	NaN	NaN	NaN	17.0913	#DIV/0!	0	0	0	0	0	1	0	0	0	0	0	0	0	0
Ubiquitin carboxyl-terminal hydrolase isozyme L1	Q9R0P9	Uchl1	2	NaN	0		Discard	NaN	NaN	NaN	NaN	17.2202	16.9472	NaN	NaN	NaN	NaN	NaN	NaN	17.0837	#DIV/0!	0	1	0	0	0	0	0	0	0	0	0	0	0	0
Mitogen-activated protein kinase 1	P63085	Mapk1	5	NaN	0		Discard	NaN	17.0781	NaN	NaN	NaN	NaN	NaN	NaN	NaN	NaN	NaN	NaN	17.0781	#DIV/0!	0	0	0	1	0	0	0	0	1	0	0	0	0	0
Fructose-bisphosphate aldolase C	P05063	Aldoc	6	NaN	0		Discard	17.3614	NaN	17.0483	16.7996	NaN	NaN	NaN	NaN	NaN	NaN	NaN	NaN	17.0697	#DIV/0!	0	1	0	0	0	0	0	0	0	0	0	0	0	0
Septin-7	O55131;Q9DA97;Q8C650	Sept7	3	NaN	0		Discard	NaN	NaN	NaN	NaN	17.2321	16.8769	NaN	NaN	NaN	NaN	NaN	NaN	17.0545	#DIV/0!	0	0	0	0	0	0	1	0	0	0	0	0	0	0
Bridging integrator 2	D3Z6Q9;O08539;Q7TQF7	Bin2	4	NaN	0		Discard	NaN	NaN	NaN	NaN	17.0432	NaN	NaN	NaN	NaN	NaN	NaN	NaN	17.0432	#DIV/0!	0	1	0	0	0	0	0	0	0	0	0	0	0	0
Eukaryotic translation initiation factor 3 subunit J-A;Eukaryotic translation initiation factor 3 subunit J-B	Q3UGC7;Q66JS6	Eif3j1;Eif3j2	2	NaN	0		Discard	17.0282	NaN	NaN	NaN	NaN	NaN	NaN	NaN	NaN	NaN	NaN	NaN	17.0282	#DIV/0!	0	1	0	0	0	0	0	0	0	0	0	0	0	0
Tissue alpha-L-fucosidase	Q99LJ1	Fuca1	3	NaN	0		Discard	17.1189	NaN	16.8188	NaN	NaN	NaN	NaN	NaN	NaN	NaN	NaN	NaN	16.9688	#DIV/0!	0	0	0	0	0	0	1	0	0	0	0	0	0	0
Tripeptidyl-peptidase 2	Q64514	Tpp2	6	NaN	0		Discard	16.9966	16.3398	NaN	16.9463	17.2282	17.3318	NaN	NaN	NaN	NaN	NaN	NaN	16.9685	#DIV/0!	0	0	0	0	0	0	1	0	0	0	0	0	0	0
Interferon-induced very large GTPase 1	Q80SU7	Gvin1	3	NaN	0		Discard	16.903	NaN	NaN	NaN	NaN	NaN	NaN	NaN	NaN	NaN	NaN	NaN	16.903	#DIV/0!	0	0	0	0	0	1	0	0	0	0	0	0	0	0
E3 ubiquitin-protein ligase RNF213	E9Q555	Rnf213	9	NaN	0		Discard	NaN	16.8496	NaN	NaN	NaN	NaN	NaN	NaN	NaN	NaN	NaN	NaN	16.8496	#DIV/0!	0	1	0	0	0	0	0	0	0	0	0	0	0	0
Glutamate--cysteine ligase catalytic subunit	P97494	Gclc	3	NaN	0		Discard	16.6923	NaN	NaN	NaN	NaN	16.9282	NaN	NaN	NaN	NaN	NaN	NaN	16.8103	#DIV/0!	0	0	0	0	0	1	0	0	0	0	0	0	0	0
Glycogen phosphorylase, brain form	Q8CI94	Pygb	5	NaN	0		Discard	NaN	16.7913	NaN	NaN	NaN	NaN	NaN	NaN	NaN	NaN	NaN	NaN	16.7913	#DIV/0!	0	0	0	1	0	0	0	0	1	0	0	0	0	0
DNA damage-binding protein 1	Q3U1J4	Ddb1	6	NaN	0		Discard	NaN	NaN	NaN	16.7628	NaN	NaN	NaN	NaN	NaN	NaN	NaN	NaN	16.7628	#DIV/0!	0	1	0	0	0	0	0	0	0	0	0	0	0	0
1-phosphatidylinositol 4,5-bisphosphate phosphodiesterase gamma-2	Q8CIH5	Plcg2	3	NaN	0		Discard	NaN	16.5122	NaN	NaN	16.811	16.9587	NaN	NaN	NaN	NaN	NaN	NaN	16.7606	#DIV/0!	0	1	0	1	1	0	0	0	0	0	0	0	0	1
Porphobilinogen deaminase	P22907	Hmbs	2	NaN	0		Discard	NaN	NaN	NaN	NaN	16.6101	NaN	NaN	NaN	NaN	NaN	NaN	NaN	16.6101	#DIV/0!	0	1	1	0	1	0	0	0	0	0	0	0	0	0
26S protease regulatory subunit 8	P62196	Psmc5	2	NaN	0		Discard	16.579	NaN	NaN	NaN	NaN	NaN	NaN	NaN	NaN	NaN	NaN	NaN	16.579	#DIV/0!	0	1	1	0	0	0	0	0	0	0	0	0	0	0
Myosin-8;Myosin-7;Myosin-4;Myosin-6;Myosin-1	P13542;Q91Z83;Q5SX39;Q02566;Q5SX40	Myh8;Myh7;Myh4;Myh6;Myh1	5	NaN	0		Discard	NaN	NaN	NaN	NaN	16.5445	NaN	NaN	NaN	NaN	NaN	NaN	NaN	16.5445	#DIV/0!	0	0	0	1	0	0	0	0	1	0	0	0	0	0
Isoamyl acetate-hydrolyzing esterase 1 homolog	Q9DB29	Iah1	2	NaN	0		Discard	NaN	NaN	NaN	NaN	16.5042	NaN	NaN	NaN	NaN	NaN	NaN	NaN	16.5042	#DIV/0!	0	0	0	0	0	0	1	0	0	0	0	0	0	0
Fatty acid synthase;[Acyl-carrier-protein] S-acetyltransferase;[Acyl-carrier-protein] S-malonyltransferase;3-oxoacyl-[acyl-carrier-protein] synthase;3-oxoacyl-[acyl-carrier-protein] reductase;3-hydroxyacyl-[acyl-carrier-protein] dehydratase;Enoyl-[acyl-carrier-protein] reductase;Oleoyl-[acyl-carrier-protein] hydrolase	P19096	Fasn	4	NaN	0		Discard	NaN	NaN	NaN	NaN	16.5001	NaN	NaN	NaN	NaN	NaN	NaN	NaN	16.5001	#DIV/0!	0	0	0	0	0	1	0	0	0	0	0	0	0	0
Interferon-induced protein with tetratricopeptide repeats 2	Q64112	Ifit2	4	NaN	0		Discard	NaN	NaN	NaN	NaN	16.5902	16.3772	NaN	NaN	NaN	NaN	NaN	NaN	16.4837	#DIV/0!	0	1	0	0	0	0	0	0	0	0	0	0	0	0
Intercellular adhesion molecule 1	P13597	Icam1	3	NaN	0		Keep	NaN	NaN	NaN	NaN	NaN	16.2893	NaN	NaN	NaN	NaN	NaN	NaN	16.2893	#DIV/0!	0	1	1	0	0	0	0	0	0	0	0	0	0	0
Glycylpeptide N-tetradecanoyltransferase 1;Glycylpeptide N-tetradecanoyltransferase 2	O70310;O70311	Nmt1;Nmt2	2	NaN	0		Discard	NaN	NaN	NaN	NaN	NaN	16.2804	NaN	NaN	NaN	NaN	NaN	NaN	16.2804	#DIV/0!	0	0	0	0	0	1	0	0	0	0	0	0	0	0
26S proteasome non-ATPase regulatory subunit 1	Q3TXS7	Psmd1	2	NaN	0		Discard	NaN	NaN	NaN	NaN	NaN	16.0998	NaN	NaN	NaN	NaN	NaN	NaN	16.0998	#DIV/0!	0	1	1	0	0	0	0	0	0	0	0	0	0	0
Importin subunit alpha-3	O35343	Kpna4	4	NaN	0		Discard	NaN	NaN	NaN	NaN	NaN	15.9799	NaN	NaN	NaN	NaN	NaN	NaN	15.9799	#DIV/0!	0	1	0	0	0	0	0	0	0	0	0	0	0	0
COP9 signalosome complex subunit 5	O35864	Cops5	2	NaN	0		Discard	NaN	NaN	NaN	NaN	15.9627	NaN	NaN	NaN	NaN	NaN	NaN	NaN	15.9627	#DIV/0!	0	0	0	0	0	1	0	0	0	0	0	0	0	0
Inositol-3-phosphate synthase 1	Q9JHU9	Isyna1	3	NaN	0		Discard	NaN	NaN	NaN	NaN	15.9154	15.9081	NaN	NaN	NaN	NaN	NaN	NaN	15.9118	#DIV/0!	0	1	0	1	0	0	0	0	0	0	0	0	0	1
Pre-mRNA-processing factor 19	Q99KP6	Prpf19	2	NaN	0		Discard	NaN	NaN	NaN	NaN	NaN	15.9078	NaN	NaN	NaN	NaN	NaN	NaN	15.9078	#DIV/0!	0	1	1	1	0	0	0	0	0	0	0	0	0	1
Growth factor receptor-bound protein 2	Q60631	Grb2	2	NaN	0		Discard	NaN	NaN	NaN	NaN	NaN	15.8871	NaN	NaN	NaN	NaN	NaN	NaN	15.8871	#DIV/0!	0	1	0	0	0	0	0	0	0	0	0	0	0	0
Serine/threonine-protein kinase TAO3	Q8BYC6	Taok3	2	NaN	0		Discard	NaN	NaN	NaN	NaN	NaN	15.825	NaN	NaN	NaN	NaN	NaN	NaN	15.825	#DIV/0!	0	1	0	0	0	0	0	0	0	0	0	0	0	0
Thimet oligopeptidase	Q8C1A5	Thop1	2	NaN	0		Discard	NaN	NaN	NaN	NaN	15.4036	NaN	NaN	NaN	NaN	NaN	NaN	NaN	15.4036	#DIV/0!	0	1	1	1	0	0	0	0	0	0	0	0	0	1
Integrin-linked protein kinase	O55222	Ilk	2	NaN	0		Discard	NaN	NaN	15.2485	NaN	NaN	NaN	NaN	NaN	NaN	NaN	NaN	NaN	15.2485	#DIV/0!	0	0	0	0	0	1	0	0	0	0	0	0	0	0
V-type proton ATPase subunit E 1	P50518	Atp6v1e1	2	NaN	0		Discard	NaN	15.1223	NaN	NaN	NaN	NaN	NaN	NaN	NaN	NaN	NaN	NaN	15.1223	#DIV/0!	1	0	0	0	0	1	0	0	0	0	0	0	0	0
Procollagen-lysine,2-oxoglutarate 5-dioxygenase 3	Q9R0E1	Plod3	2	NaN	0		Discard	NaN	NaN	NaN	NaN	NaN	14.4036	NaN	NaN	NaN	NaN	NaN	NaN	14.4036	#DIV/0!	0	0	0	0	0	1	0	0	0	0	0	0	0	0
Cathepsin B;Cathepsin B light chain;Cathepsin B heavy chain	P10605	Ctsb	26	0.4852	2.47576		Discard	26.8536	26.8588	27.0356	26.9972	26.9513	27.2231	26.4527	26.6026	26.8131	26.774	26.1511	26.2149	26.9866	26.5014	0	1	0	0	0	0	0	0	0	0	0	0	0	0
Cathepsin D	P18242	Ctsd	23	1.06972	5.67364		Discard	26.4332	26.5477	26.5193	26.0736	26.4758	26.1336	25.4096	25.1051	25.4433	25.4737	25.0746	25.2585	26.3639	25.2941	0	0	0	0	0	0	1	0	0	0	0	0	0	0
Sulfated glycoprotein 1	Q61207	Psap	28	0.892809	4.89724		Discard	25.9991	26.0746	25.8674	25.8879	25.9799	25.9149	25.0887	25.0154	25.401	25.1583	25.1106	24.5931	25.954	25.0612	0	0	0	0	0	0	1	0	0	0	0	0	0	0
Signal transducing adapter molecule 1;Signal transducing adapter molecule 2	P70297;O88811	Stam;Stam2	2	-0.673606	0		Discard	24.3479	24.4188	NaN	NaN	NaN	NaN	NaN	NaN	NaN	NaN	NaN	25.057	24.3834	25.057	0	1	0	1	0	0	0	0	0	0	0	0	0	1
Plastin-2	Q61233;Q99K51;Q3V0K9	Lcp1	55	0.204096	0.729722		Discard	25.0095	24.94	25.1939	25.137	25.6592	25.4212	25.1399	25.0042	25.3941	24.9865	24.876	24.7355	25.2268	25.0227	0	1	1	1	0	0	0	0	1	0	0	0	0	0
Histone H4	P62806	Hist1h4a	12	-0.789342	2.52201		Discard	24.1716	24.2434	24.3784	24.284	24.0244	23.7641	24.8334	24.7863	25.5886	25.3358	24.6718	24.386	24.1443	24.9336	0	1	0	0	0	1	0	0	0	0	0	0	0	0
Apolipoprotein E	P08226;Q8VHG0	Apoe	30	0.183093	1.08266		Keep	24.6005	24.731	24.6664	24.6407	24.8041	24.7455	24.4372	24.1313	24.7854	24.6267	24.5617	24.5473	24.698	24.5149	0	1	0	0	0	0	0	0	0	0	0	0	0	0
Complement factor H	P06909	Cfh	5	-0.484756	0.580919		Discard	24.7176	22.1538	24.4461	24.6066	24.3599	23.8316	24.405	24.2714	24.2187	24.4811	24.7881	24.86	24.0193	24.504	0	1	1	1	0	0	0	0	1	0	0	0	0	0
Protein S100-A9	P31725	S100a9	7	-0.0275494	0.0421799		Discard	24.1189	24.6604	23.8769	24.3112	24.4182	24.6508	23.601	24.8128	24.389	24.8867	24.0961	24.416	24.3394	24.3669	0	0	0	0	0	0	1	0	0	0	0	0	0	0
Eukaryotic translation initiation factor 2 subunit 2	Q99L45	Eif2s2	2	-1.67733	1.50712		Discard	21.4176	24.0201	20.5198	24.2327	23.0239	22.2799	24.7715	23.4599	24.9774	25.0047	23.4641	23.8803	22.5823	24.2596	0	0	0	0	0	0	1	0	0	0	0	0	0	0
Alpha-enolase	P17182;P21550	Eno1	34	0.736899	2.14108		Discard	24.6432	24.4442	24.661	24.7504	25.4619	25.3133	24.3255	24.0812	24.6144	24.3262	23.6934	23.8119	24.879	24.1421	0	0	0	0	0	1	0	0	0	0	0	0	0	0
Cathepsin S	O70370	Ctss	23	0.845861	6.15322		Discard	25.0523	24.9425	25.0016	24.6828	25.1172	24.8565	24.1416	24.168	24.1769	24.1709	23.9961	23.9242	24.9421	24.0963	0	1	0	0	0	0	0	0	0	0	0	0	0	0
Peroxiredoxin-1	P35700	Prdx1	24	2.28392	5.9315		Discard	26.3385	26.0625	25.9741	26.1109	26.9687	26.477	24.0472	23.7778	24.6483	24.253	23.4889	24.0132	26.322	24.0381	0	1	0	0	0	0	0	0	0	0	0	0	0	0
Heat shock cognate 71 kDa protein	P63017;P17156	Hspa8	44	0.61201	2.07332		Discard	24.212	24.2329	24.1819	24.2598	24.9995	24.8085	23.7118	23.7223	24.3379	23.9667	23.5065	23.7774	24.4491	23.8371	0	0	0	0	0	1	0	0	0	0	0	0	0	0
Pyruvate kinase PKM	P52480;P53657	Pkm	44	0.992142	3.91324		Discard	24.8976	24.6777	24.6099	24.539	25.1798	24.8975	24.0449	23.413	24.2758	23.8297	23.5091	23.7763	24.8003	23.8081	0	1	0	0	0	0	0	0	0	0	0	0	0	0
Protein S100-A8	P27005	S100a8	4	0.203757	0.33501		Discard	24.5743	24.0042	23.9492	24.0527	23.9929	23.2887	23.6387	23.2661	23.8997	24.5812	23.2348	24.0191	23.977	23.7732	0	0	0	0	0	0	1	0	0	0	0	0	0	0
Lactotransferrin	P08071	Ltf	46	-0.0399923	0.0526355		Discard	24.2024	23.9278	23.5457	23.5255	23.7397	23.396	23.0597	23.7162	24.5659	24.3839	23.359	23.4924	23.7229	23.7628	1	0	0	0	0	1	0	0	0	0	0	0	0	0
Granulins;Acrogranin;Granulin-1;Granulin-2;Granulin-3;Granulin-4;Granulin-5;Granulin-6;Granulin-7	P28798	Grn	25	0.896966	4.14348		Discard	24.5419	24.9847	24.7137	24.5859	24.2584	24.8263	23.8777	23.5539	24.1514	23.7291	23.6559	23.5612	24.6518	23.7549	0	1	1	1	0	1	0	0	0	0	0	0	0	1
Serotransferrin	Q921I1	Tf	41	0.112835	0.37292		Discard	23.756	23.9843	23.838	23.6315	23.6497	23.6878	23.3704	23.3936	24.0696	23.9436	23.6717	23.4214	23.7579	23.645	0	0	0	0	0	1	0	0	0	0	0	0	0	0
Fibronectin;Anastellin	P11276	Fn1	53	0.010649	0.0306719		Discard	23.7853	23.6076	23.5209	23.7008	23.4549	23.5987	23.6099	23.1787	23.4099	23.9501	23.6976	23.758	23.6113	23.6007	0	0	0	1	0	0	0	0	1	0	0	0	0	0
Annexin A5	P48036	Anxa5	27	0.577997	2.15921		Discard	24.0901	23.771	24.0332	24.0093	24.5736	24.4561	23.3061	23.5373	24.1082	23.6388	23.3359	23.5392	24.1556	23.5776	0	0	0	0	0	0	1	0	0	0	0	0	0	0
Actin, alpha skeletal muscle;Actin, alpha cardiac muscle 1;Actin, gamma-enteric smooth muscle;Actin, aortic smooth muscle	P68134;P68033;P63268;P62737	Acta1;Actc1;Actg2;Acta2	24	0.658013	3.19349		Discard	24.2785	24.3303	24.2824	23.8742	24.1911	24.2568	23.7022	23.7206	23.9341	23.4196	23.2785	23.2102	24.2022	23.5442	0	1	0	0	0	0	0	0	0	0	0	0	0	0
Moesin	P26041	Msn	49	0.00976086	0.0116503		Discard	23.2833	22.8689	23.4194	23.386	23.9257	24.2781	23.6961	23.6504	24.0613	23.8672	22.7992	23.0287	23.5269	23.5171	0	0	0	0	0	1	0	0	0	0	0	0	0	0
Transketolase	P40142	Tkt	41	0.705291	2.0759		Discard	23.9457	23.7323	23.9383	23.9592	24.6933	24.5957	23.4126	23.449	24.0366	23.536	23.0525	23.1461	24.1441	23.4388	0	0	0	1	0	0	0	0	0	0	0	0	0	1
Fructose-bisphosphate aldolase A	P05064	Aldoa	23	0.68058	2.02102		Discard	24.0161	23.891	23.9413	23.7865	24.4504	24.4585	23.7803	22.968	23.9405	23.5877	22.8844	23.2994	24.0906	23.41	0	0	0	1	0	0	0	0	1	0	0	0	0	0
WD repeat-containing protein 1	O88342	Wdr1	37	0.32955	0.800548		Discard	23.4623	23.165	23.5109	23.661	24.2736	24.2879	23.2799	23.5238	23.8536	23.393	23.1096	23.2233	23.7268	23.3972	0	1	1	0	0	0	0	0	0	0	0	0	0	0
Chitinase-like protein 3	O35744	Chil3	18	0.0989968	0.124173		Discard	23.7914	23.6832	23.1048	23.006	23.5026	23.2071	22.658	22.2618	23.769	23.9222	23.6742	23.416	23.3825	23.2835	1	0	0	0	0	1	0	0	0	0	0	0	0	0
Serum albumin	P07724	Alb	10	-0.892455	0.90217		Discard	23.5264	20.8767	22.6485	22.0824	22.5852	22.545	24.4776	NaN	23.428	23.0254	23.3676	22.0504	22.3774	23.2698	0	0	0	0	1	0	0	0	0	0	0	0	0	0
Histone H2B type 1-P;Histone H2B type 1-K;Histone H2B type 1-C/E/G;Histone H2B type 2-B;Histone H2B type 1-H;Histone H2B type 1-B;Histone H2B type 1-M;Histone H2B type 1-F/J/L;Histone H2B type 3-A;Histone H2B type 3-B;Histone H2B type 2-E;Histone H2B type 1-A	Q8CGP2;Q8CGP1;Q6ZWY9;Q64525;Q64478;Q64475;P10854;P10853;Q9D2U9;Q8CGP0;Q64524;P70696	Hist1h2bp;Hist1h2bk;Hist1h2bc;Hist2h2bb;Hist1h2bh;Hist1h2bb;Hist1h2bm;Hist1h2bf;Hist3h2ba;Hist3h2bb;Hist2h2be;Hist1h2ba	9	-0.285451	0.70826		Discard	22.9545	23.4956	22.8377	22.5056	22.6237	22.8998	22.9795	23.5578	23.4876	23.4118	22.9613	22.6315	22.8862	23.1716	0	0	0	0	0	1	0	0	0	0	0	0	0	0
Antithrombin-III	P32261	Serpinc1	17	-0.486863	1.82441		Discard	22.0438	22.4869	22.7742	23.1274	22.4608	22.7209	22.9996	23.2572	23.1026	23.2741	22.7873	23.1143	22.6023	23.0892	0	0	0	0	0	1	0	0	0	0	0	0	0	0
Pigment epithelium-derived factor	P97298	Serpinf1	7	0.0212116	0.0346219		Discard	23.3867	23.4178	23.1955	23.0608	22.7954	22.1745	23.1629	23.0042	22.6646	23.1827	22.6984	23.1907	23.0051	22.9839	1	0	0	0	0	1	0	0	0	0	0	0	0	0
Cytosolic non-specific dipeptidase	Q9D1A2	Cndp2	26	0.1367	0.296868		Discard	22.9482	22.6936	22.9151	23.0635	23.6203	23.3717	23.2254	22.7283	23.497	22.9823	22.8084	22.5509	23.1021	22.9654	0	1	0	0	0	0	0	0	0	0	0	0	0	0
Alcohol dehydrogenase [NADP(+)]	Q9JII6	Akr1a1	26	1.60584	4.3363		Discard	24.3022	24.0749	24.4058	24.3584	25.2857	24.9898	23.0175	23.2129	23.4347	22.9307	22.4879	22.6982	24.5695	22.9636	0	1	0	1	0	0	0	0	0	0	0	0	0	1
6-phosphogluconate dehydrogenase, decarboxylating	Q9DCD0	Pgd	28	0.760018	2.73202		Discard	23.5054	23.3727	23.6806	23.7388	24.0315	23.9269	23.0653	23.069	23.4717	23.0421	22.5833	22.4642	23.7093	22.9493	0	1	1	0	0	0	0	0	0	0	0	0	0	0
Core histone macro-H2A.1	Q9QZQ8;Q8CCK0	H2afy	3	NaN	0		Discard	NaN	NaN	NaN	NaN	NaN	NaN	NaN	22.9144	NaN	NaN	NaN	NaN	#DIV/0!	22.9144	0	1	1	0	0	1	0	0	0	0	0	0	0	0
Elongation factor 2	P58252;O08810	Eef2	43	0.750952	3.76251		Discard	23.4882	23.5483	23.5413	23.5273	23.9912	23.7836	22.9648	22.7634	23.3407	22.8927	22.6252	22.7874	23.6467	22.8957	0	1	1	1	0	1	0	0	0	0	0	0	0	1
Cathepsin Z	Q9WUU7	Ctsz	16	0.834661	4.11125		Discard	23.4934	23.5723	23.4345	23.5426	23.9549	23.6305	23.0709	22.4916	22.737	23.1015	22.5435	22.6757	23.6047	22.77	0	0	0	0	0	0	1	0	0	0	0	0	0	0
Filamin-A	Q8BTM8;Q8VHX6	Flna	83	0.585685	1.79749		Discard	23.1695	23.2267	23.1145	23.2501	23.9018	23.4509	22.7563	22.6723	23.4892	22.864	22.3746	22.4428	23.3522	22.7665	0	0	0	1	0	0	0	0	1	0	0	0	0	0
14-3-3 protein epsilon	P62259	Ywhae	19	0.207339	0.398428		Discard	22.4983	22.7537	22.7692	22.9791	23.2883	23.3764	22.7795	23.0092	23.4144	22.5677	22.0162	22.6338	22.9442	22.7368	0	1	0	0	0	0	0	0	0	0	0	0	0	0
Glucose-6-phosphate isomerase	P06745	Gpi	30	0.450314	1.41195		Discard	22.8266	23.0259	22.9792	22.8153	23.3199	23.2395	22.6726	22.4242	23.3016	22.6986	22.1441	22.2634	23.0344	22.5841	0	1	1	0	0	0	0	0	0	0	0	0	0	0
Vinculin	Q64727	Vcl	42	-0.250861	1.84455		Discard	22.2822	22.4542	22.4959	22.3454	22.0763	22.2185	22.6255	22.4374	22.3436	22.6737	22.6335	22.6639	22.3121	22.5629	1	0	0	1	0	1	0	0	0	0	0	0	0	1
Transmembrane glycoprotein NMB	Q99P91	Gpnmb	14	0.903126	3.0757		Keep	23.3221	23.4885	23.3507	23.1901	23.4187	24.0067	23.018	22.9014	22.6101	21.9806	22.4403	22.4077	23.4628	22.5597	0	1	0	0	0	0	0	0	0	0	0	0	0	0
14-3-3 protein zeta/delta	P63101	Ywhaz	18	0.612922	2.42583		Discard	22.8569	22.8686	23.0357	23.2901	23.1874	23.6423	22.6386	22.4871	22.9527	22.5963	22.1643	22.3646	23.1468	22.5339	0	0	0	0	0	0	1	0	0	0	0	0	0	0
Prolow-density lipoprotein receptor-related protein 1;Low-density lipoprotein receptor-related protein 1 85 kDa subunit;Low-density lipoprotein receptor-related protein 1 515 kDa subunit;Low-density lipoprotein receptor-related protein 1 intracellular domain	Q91ZX7	Lrp1	69	0.241549	1.79003		Keep	22.6601	22.6425	22.7028	22.5983	22.4826	22.934	22.4686	22.3744	22.1895	22.4168	22.5868	22.5351	22.6701	22.4285	0	0	0	1	0	0	0	0	1	0	0	0	0	0
Triosephosphate isomerase	P17751	Tpi1	21	0.559009	1.55345		Discard	22.5052	22.581	22.8992	22.8964	23.7959	23.2377	22.3942	22.1621	22.7929	22.6049	22.1948	22.4124	22.9859	22.4269	0	0	0	0	0	0	1	0	0	0	0	0	0	0
Protein disulfide-isomerase A3	P27773	Pdia3	28	0.18682	0.354203		Discard	22.3771	22.1023	22.1681	22.585	22.8706	22.9765	22.0536	22.1647	23.1422	22.4388	21.877	22.2824	22.5133	22.3264	0	1	0	0	1	0	0	0	0	0	0	0	0	0
Actin-related protein 3	Q99JY9;Q641P0	Actr3	25	0.400123	1.58476		Discard	22.5615	22.6762	22.5958	22.3567	23.0635	23.0474	22.5089	21.9957	22.6599	22.3756	22.2376	22.1226	22.7168	22.3167	0	0	0	0	0	1	0	0	0	0	0	0	0	0
Purine nucleoside phosphorylase	P23492;Q8QZW3	Pnp	16	0.368358	0.705149		Keep	22.467	22.2703	22.4882	22.5347	23.208	23.0766	22.6056	22.6293	22.9012	22.3961	21.576	21.7264	22.6741	22.3058	0	1	1	1	0	0	0	0	0	0	0	0	0	1
Phosphoglycerate kinase 1	P09411	Pgk1	28	0.908558	2.94558		Discard	23.3257	23.2654	23.3664	22.883	23.5987	22.756	22.8877	22.0285	22.3484	22.5215	22.1192	21.8385	23.1992	22.2906	0	1	0	1	0	0	0	0	0	0	0	0	0	1
Beta-hexosaminidase subunit alpha	P29416	Hexa	16	0.157948	0.482207		Discard	22.4276	22.17	22.1956	22.4443	22.7052	22.6581	22.5049	22.1759	22.6744	22.3549	22.1278	21.8152	22.4334	22.2755	0	1	0	0	0	0	0	0	0	0	0	0	0	0
Transaldolase	Q93092	Taldo1	19	0.424863	1.36333		Discard	22.6539	22.1721	22.6249	22.6331	22.7838	23.0417	22.3835	22.2701	22.6275	22.4325	21.6544	21.9922	22.6516	22.2267	0	1	1	0	0	0	0	0	0	0	0	0	0	0
L-lactate dehydrogenase A chain	P06151;P00342	Ldha	27	0.368975	2.03334		Discard	22.4741	22.3358	22.5091	22.5942	22.8137	22.7091	22.2628	21.8503	22.5185	22.3136	22.1282	22.1489	22.5727	22.2037	0	0	0	1	0	0	0	0	1	0	0	0	0	0
Paraplegin	Q3ULF4	Spg7	2	-0.0579414	0.108613		Keep	22.7423	22.1585	21.8497	NaN	21.6262	22.0955	22.1197	22.4187	22.0617	NaN	22.1088	22.053	22.0944	22.1524	0	0	0	0	0	1	0	0	0	0	0	0	0	0
Lysosomal alpha-mannosidase	O09159	Man2b1	26	0.31566	1.80811		Discard	22.5303	22.3857	22.5104	22.3051	22.4969	22.4542	22.2761	21.9689	22.434	22.2243	22.1625	21.7227	22.4471	22.1314	0	1	0	0	0	0	0	0	0	0	0	0	0	0
14-3-3 protein gamma;14-3-3 protein gamma, N-terminally processed	P61982	Ywhag	18	-0.0208365	0.0400177		Discard	21.7218	21.7831	22.0445	21.9298	22.6509	22.3521	21.9017	22.0859	22.5788	22.2364	21.8413	21.9632	22.0804	22.1012	0	1	0	1	0	0	0	0	0	0	0	0	0	1
Osteopontin	P10923	Spp1	4	0.512694	0.846643		Discard	23.4509	22.8223	22.7489	22.0059	22.7143	21.8525	22.5944	21.6223	22.3442	22.5857	22.0595	21.3125	22.5991	22.0864	0	1	0	0	0	0	0	0	0	0	0	0	0	0
Ras GTPase-activating-like protein IQGAP1	Q9JKF1;Q3UQ44	Iqgap1	56	0.67613	2.07508		Discard	22.6609	22.4791	22.4841	22.472	23.2669	23.1506	22.0934	21.9948	22.6414	22.2554	21.6043	21.8675	22.7523	22.0761	0	0	0	1	0	0	0	1	1	0	0	0	0	0
Cathepsin L1;Cathepsin L1 heavy chain;Cathepsin L1 light chain	P06797	Ctsl	14	0.930028	5.12516		Discard	22.8121	23.0928	22.9644	22.9773	23.0142	23.081	22.0186	22.0491	22.334	22.3327	21.9574	21.6698	22.9903	22.0603	0	0	0	0	0	1	0	0	0	0	0	0	0	0
Complement C1q subcomponent subunit B	P14106	C1qb	8	0.355145	1.64028		Discard	22.2913	22.4131	22.6119	22.229	22.4067	22.381	21.7535	21.9378	21.6617	22.3099	22.3821	22.1573	22.3888	22.0337	0	1	0	1	0	0	0	0	0	0	0	0	0	1
Actin-related protein 2/3 complex subunit 1B	Q9WV32;Q9R0Q6	Arpc1b	18	0.497657	1.45878		Discard	22.5535	22.1126	22.4636	22.3667	22.9534	22.7067	22.3702	21.6604	22.6171	22.1236	21.7557	21.6435	22.5261	22.0284	0	1	0	0	0	0	0	0	0	0	0	0	0	0
Beta-mannosidase	Q8K2I4	Manba	8	-0.369175	1.07352		Discard	21.154	NaN	21.9595	21.6922	21.4848	21.9792	21.9428	21.9242	22.1951	22.0304	NaN	NaN	21.6539	22.0231	0	0	0	0	0	1	0	0	0	0	0	0	0	0
Calreticulin	P14211	Calr	19	-0.0576019	0.0603788		Discard	21.5158	21.4272	21.4835	22.0523	22.4503	22.86	21.8676	22.2368	22.9399	22.1765	21.141	21.7728	21.9648	22.0224	0	1	0	0	0	1	0	0	0	0	0	0	0	0
Adenylyl cyclase-associated protein 1	P40124;Q9CYT6	Cap1	19	0.653906	1.8664		Discard	22.4968	22.2139	22.5725	22.263	23.4296	23.0362	22.0846	21.9925	22.4755	21.8884	21.8748	21.7728	22.6686	22.0147	0	1	1	1	0	0	0	0	0	0	0	0	0	1
Apolipoprotein B-100;Apolipoprotein B-48	E9Q414	Apob	6	-0.614556	0.66299		Discard	21.3557	22.3354	21.1141	20.9314	21.4452	21.1942	21.3395	22.051	20.7259	NaN	22.7361	23.2003	21.396	22.0106	0	1	0	0	0	0	0	0	0	0	0	0	0	0
Legumain	O89017	Lgmn	12	0.164739	0.590427		Discard	22.3459	22.2509	22.2074	22.1335	22.3231	21.7143	22.3312	21.8839	22.116	22.0299	22.0181	21.6076	22.1625	21.9978	0	1	0	0	0	0	0	0	0	0	0	0	0	0
Coagulation factor XIII A chain	Q8BH61;P49222	F13a1	22	-0.0190856	0.0235946		Discard	21.547	21.6043	21.6838	22.2361	22.3138	22.3553	21.8604	21.7508	22.7896	22.4982	21.2164	21.7393	21.9567	21.9758	0	0	0	0	0	1	0	0	0	0	0	0	0	0
Clathrin heavy chain 1	Q68FD5	Cltc	57	0.782778	2.3764		Discard	22.4201	22.4722	22.5215	22.4815	23.3687	23.206	22.0061	21.5546	22.4079	22.1304	21.7236	21.9506	22.745	21.9622	0	0	0	1	0	1	0	0	1	0	0	0	0	0
78 kDa glucose-regulated protein	P20029	Hspa5	28	0.135601	0.193859		Discard	21.85	21.3328	21.7353	22.0683	22.508	23.0024	21.8973	22.1637	22.455	22.0343	21.5341	21.5987	22.0828	21.9472	0	1	0	0	0	0	0	0	0	0	0	0	0	0
Actin-related protein 2/3 complex subunit 2	Q9CVB6	Arpc2	19	0.193532	0.39713		Discard	22.1696	22.2826	22.0239	22.0926	22.4448	21.7715	22.3696	21.8628	22.579	22.0097	21.3317	21.471	22.1308	21.9373	0	1	1	1	0	0	0	0	0	0	0	0	0	1
Malate dehydrogenase, cytoplasmic	P14152	Mdh1	10	-0.00388114	0.00582478		Discard	21.9791	21.5052	22.2079	21.8213	22.1665	21.7467	22.5168	21.5429	22.3661	22.1211	21.5157	21.3873	21.9044	21.9083	0	1	0	0	0	0	0	0	0	0	0	0	0	0
Galectin-3-binding protein	Q07797	Lgals3bp	17	0.0887861	0.387948		Discard	22.0773	22.0746	21.864	21.7813	22.0832	22.04	22.0326	21.6216	22.1123	22.0876	21.8735	21.6602	21.9868	21.898	0	1	0	0	0	0	0	0	0	0	0	0	0	0
Lumican	P51885	Lum	6	NaN	0		Discard	NaN	NaN	NaN	NaN	NaN	NaN	NaN	NaN	21.8946	NaN	NaN	NaN	#DIV/0!	21.8946	0	0	0	0	0	1	0	0	0	0	0	0	0	0
Dipeptidyl peptidase 1;Dipeptidyl peptidase 1 exclusion domain chain;Dipeptidyl peptidase 1 heavy chain;Dipeptidyl peptidase 1 light chain	P97821	Ctsc	13	-0.454534	1.14066		Discard	21.1482	20.8348	21.4336	21.2579	21.9968	21.888	22.0576	21.509	22.2813	22.1629	21.7229	21.5529	21.4265	21.8811	0	1	1	1	0	0	0	0	0	0	0	0	0	1
14-3-3 protein eta	P68510	Ywhah	19	0.164026	0.322845		Discard	21.6654	21.8035	21.8103	21.8137	22.1586	22.5522	22.1521	21.7627	22.4255	21.7804	21.3644	21.3344	21.9673	21.8032	0	1	1	1	0	0	0	0	0	0	0	0	0	1
Protein CREG1	O88668	Creg1	10	0.367132	1.06498		Discard	21.9735	22.0983	22.0799	21.9733	22.2198	22.4783	21.7931	21.7063	22.383	22.1214	21.2638	21.3527	22.1372	21.77	0	1	0	0	0	0	0	0	0	0	0	0	0	0
Beta-hexosaminidase subunit beta	P20060	Hexb	22	0.0213381	0.0768811		Discard	21.8072	21.5649	21.7668	21.929	21.7345	21.8162	21.6624	21.6305	22.0835	21.9572	21.5451	21.6119	21.7698	21.7484	0	1	0	0	0	0	0	0	0	0	0	0	0	0
Creatine kinase B-type	Q04447	Ckb	20	0.807982	2.8916		Discard	22.3575	22.426	22.3587	22.2804	23.0753	22.7297	21.9002	21.5344	22.3107	21.656	21.5396	21.4387	22.5379	21.7299	0	1	0	1	0	0	0	0	0	0	0	0	0	1
Properdin	P11680	Cfp	11	0.315252	0.928363		Discard	21.5343	21.8658	22.1843	22.0094	21.8045	22.3693	21.5598	21.6048	22.2769	21.7094	21.2838	21.4413	21.9613	21.646	1	0	0	0	0	1	0	0	0	0	0	0	0	0
Lysosomal protective protein;Lysosomal protective protein 32 kDa chain;Lysosomal protective protein 20 kDa chain	P16675	Ctsa	19	0.908161	4.37996		Discard	22.5445	22.73	22.3273	22.3743	22.5103	22.797	21.4806	21.54	21.5405	22.1227	21.4067	21.7439	22.5472	21.6391	0	1	0	0	0	0	0	0	0	0	0	0	0	0
Titin	A2ASS6	Ttn	7	1.07965	0.358753		Discard	NaN	NaN	22.231	22.8335	23.087	NaN	NaN	22.0314	22.321	23.5964	NaN	18.6012	22.7171	21.6375	0	1	0	0	0	0	0	0	0	0	0	0	0	0
Vimentin	P20152;P31001;P15331;P46660;P08553	Vim	31	0.953359	4.91887		Discard	22.7589	22.6364	22.426	22.5424	22.6156	22.4291	21.8047	21.2765	21.9573	21.752	21.4883	21.4093	22.5681	21.6147	0	0	0	0	0	0	1	0	0	0	0	0	0	0
Calmodulin;Calmodulin-like protein 3	P62204;Q9D6P8;P20801	Calm1;Calml3	7	0.412757	0.947481		Discard	21.6402	21.4928	22.2168	22.1763	22.4656	22.1685	22.1664	20.9198	21.3112	21.8054	21.8799	21.6008	22.0267	21.6139	0	0	0	1	0	1	0	0	0	0	0	0	0	1
Talin-1	P26039;Q71LX4	Tln1	63	1.20104	4.73487		Discard	22.9225	22.8622	22.594	22.7581	23.1884	22.5215	21.7434	21.0085	21.8161	21.6781	21.6063	21.7879	22.8078	21.6067	0	0	0	1	0	0	0	0	1	0	0	0	0	0
Phosphoglycerate mutase 1	Q9DBJ1;O70250	Pgam1	14	0.911601	2.91039		Discard	22.224	22.3321	22.2509	22.4138	22.875	22.9357	21.5339	21.3101	22.3137	21.69	21.4783	21.2358	22.5052	21.5936	0	1	1	1	0	0	0	0	1	0	0	0	0	0
Rab GDP dissociation inhibitor beta	Q61598	Gdi2	31	0.312976	1.76723		Discard	21.7231	21.6877	21.8796	21.7075	22.2199	22.0054	21.6719	21.7025	21.615	21.6572	21.3958	21.3029	21.8705	21.5576	0	1	0	1	0	0	0	0	0	0	0	0	0	1
Malate dehydrogenase, mitochondrial	P08249	Mdh2	18	0.393559	1.00854		Discard	21.76	21.4892	21.487	21.8163	22.3287	22.1539	21.2415	21.1005	21.9901	21.6126	20.9736	21.7554	21.8392	21.4456	0	0	0	1	0	1	0	1	0	0	0	0	0	0
Alpha-actinin-4	P57780	Actn4	51	0.257216	0.789316		Discard	21.5581	21.4216	21.4505	21.5963	22.1568	21.9423	21.6166	21.3609	21.8785	21.3097	21.4109	21.0058	21.6876	21.4304	0	0	0	1	0	0	0	0	0	1	0	0	0	0
Extracellular serine/threonine protein kinase FAM20C	Q5MJS3;Q8CID3	Fam20c	8	1.38976	3.28721		Discard	22.7401	23.2193	22.3749	23.023	NaN	22.6872	21.2864	NaN	21.5982	20.9788	21.8131	NaN	22.8089	21.4191	0	1	0	0	0	1	0	0	0	0	0	0	0	0
Superoxide dismutase [Cu-Zn]	P08228	Sod1	8	0.625737	2.59229		Discard	22.0424	21.9822	22.0733	21.7303	22.4786	21.6959	21.8058	21.3922	21.3069	21.4614	21.022	21.2599	22.0004	21.3747	0	0	0	1	0	0	0	0	1	0	0	0	0	0
Nucleobindin-1	Q02819	Nucb1	16	0.451918	2.35438		Discard	22.0692	21.8784	21.9653	21.7509	21.4615	21.7611	21.4042	21.2398	21.4584	21.6807	21.3579	21.0338	21.8144	21.3625	0	1	0	1	0	0	0	0	0	0	0	0	0	1
Peroxiredoxin-2	Q61171	Prdx2	8	0.670305	2.55265		Discard	22.0579	21.9064	21.7262	21.5745	22.4023	22.511	21.4113	21.586	21.0752	21.4301	21.1801	21.4739	22.0297	21.3594	0	1	0	0	0	0	0	0	0	0	0	0	0	0
Protein disulfide-isomerase	P09103	P4hb	23	-0.0454582	0.0723267		Discard	21.083	21.0102	21.0575	21.1876	21.7032	21.7897	21.2667	21.2142	22.2017	21.3789	21.017	21.0255	21.3052	21.3507	0	0	0	0	0	0	1	0	0	0	0	0	0	0
Coronin-1A	O89053	Coro1a	21	0.432224	1.55837		Discard	21.8323	21.1968	21.5065	21.7884	22.1765	22.024	21.4079	21.3373	21.592	21.436	21.0403	21.1177	21.7541	21.3219	1	0	0	0	0	1	0	0	0	0	0	0	0	0
V-type proton ATPase catalytic subunit A	P50516	Atp6v1a	29	1.0622	3.41534		Discard	22.2157	22.3042	22.0755	22.1739	22.497	22.7469	21.2989	21.0214	21.9482	21.5909	20.7923	20.9882	22.3355	21.2733	0	0	0	0	0	1	0	0	0	0	0	0	0	0
Myosin-9	Q8VDD5;Q61879;Q6URW6	Myh9	51	1.00466	2.2076		Discard	22.191	21.7679	22.0598	21.9815	23.0001	22.6545	21.6146	20.8723	22.0441	21.4669	20.5461	21.0828	22.2758	21.2711	0	0	0	1	0	0	0	0	1	0	0	0	0	0
Lipoprotein lipase	P11152	Lpl	15	1.33084	5.27746		Discard	22.9845	22.7867	22.396	22.6524	22.4032	22.2129	21.3698	21.125	21.4062	20.8103	21.3172	21.422	22.5726	21.2418	0	1	1	0	0	0	0	0	0	0	0	0	0	0
Beta-glucuronidase	P12265	Gusb	19	0.0954186	0.39686		Discard	21.3926	21.4911	21.2706	21.24	21.5067	21.0289	21.2555	21.1721	21.4834	21.3818	21.139	20.9256	21.3217	21.2262	0	1	1	0	0	0	0	0	0	0	0	0	0	0
Isocitrate dehydrogenase [NADP] cytoplasmic	O88844;P54071	Idh1	23	0.332498	0.961937		Discard	21.3406	21.2429	21.2863	21.5782	22.0485	21.8171	21.2536	20.8153	21.5417	21.6619	20.9852	21.0609	21.5523	21.2198	0	0	0	1	0	0	0	0	1	0	0	0	0	0
Alpha-actinin-1	Q7TPR4;O88990	Actn1	49	0.718011	2.00267		Discard	21.8398	21.4985	21.5611	21.8125	22.356	22.3727	21.2984	21.0328	21.9649	20.961	20.915	20.9604	21.9068	21.1887	0	1	1	0	0	1	0	0	0	0	0	0	0	0
Phospholipase D4	Q8BG07	Pld4	13	-0.0108293	0.0158906		Keep	21.3345	21.4412	20.8222	20.8195	21.1605	21.2638	21.4714	20.1833	21.1443	21.6465	21.1864	21.2748	21.1403	21.1511	0	1	0	0	0	0	0	0	0	0	0	0	0	0
Actin-related protein 2/3 complex subunit 3	Q9JM76	Arpc3	8	-0.0165373	0.0189245		Discard	20.7244	20.2846	21.2668	21.2086	21.5629	21.5172	21.2353	20.7171	21.9726	21.4697	20.6191	20.6498	21.0941	21.1106	1	0	0	0	0	1	0	0	0	0	0	0	0	0
N-acetylglucosamine-6-sulfatase	Q8BFR4	Gns	16	0.107524	0.286364		Discard	20.7956	20.9694	21.1439	21.3895	21.4106	21.3997	21.2886	21.2335	21.3667	20.9958	20.5596	21.0194	21.1848	21.0773	0	1	0	0	0	0	0	0	0	0	0	0	0	0
Hepatocyte growth factor activator;Hepatocyte growth factor activator short chain;Hepatocyte growth factor activator long chain	Q9R098	Hgfac	5	-0.793709	1.72365		Discard	20.2236	19.499	20.0666	20.5683	20.1791	21.0615	21.4981	20.6434	20.6528	20.8003	21.7343	21.0313	20.2664	21.0601	0	0	0	1	0	0	0	0	1	0	0	0	0	0
Rho GDP-dissociation inhibitor 1	Q99PT1	Arhgdia	10	0.973113	3.44023		Discard	21.7834	21.5755	21.8297	21.7164	22.6173	22.4584	20.9992	21.0988	21.2574	20.9225	20.9934	20.8707	21.9968	21.0237	0	0	0	0	0	1	0	0	0	0	0	0	0	0
Hemoglobin subunit alpha	P01942	Hba	7	-0.425058	0.372526		Discard	21.8912	20.5448	19.084	21.0092	21.1597	19.8348	21.063	21.8211	21.7648	20.9992	20.5807	19.8454	20.5873	21.0124	1	0	0	0	0	1	0	0	0	0	0	0	0	0
Collagen alpha-1(I) chain	P11087	Col1a1	9	-0.313457	1.0288		Discard	20.8965	20.1751	20.8974	20.9092	20.4847	20.69	21.134	20.8966	20.5831	20.7585	21.2583	21.3034	20.6755	20.989	0	1	0	0	0	0	0	0	0	0	0	0	0	0
Transitional endoplasmic reticulum ATPase	Q01853	Vcp	29	0.584079	1.65577		Discard	21.2399	21.309	21.3034	21.3096	21.857	21.9877	20.8896	20.7075	21.6326	21.0399	20.3918	20.8405	21.5011	20.917	0	0	0	0	0	1	0	0	0	0	0	0	0	0
Pyridoxal kinase	Q8K183	Pdxk	11	0.370925	0.723239		Discard	20.9058	20.7858	21.0841	21.1776	21.7991	21.7097	20.6767	21.025	21.7753	20.7307	20.6667	20.3623	21.2437	20.8728	0	0	0	0	0	0	1	0	0	0	0	0	0	0
Complement C1q subcomponent subunit C	Q02105	C1qc	7	0.279658	1.75136		Discard	21.0599	21.115	21.133	21.263	21.2377	20.9585	20.712	20.5967	21.1717	20.9909	20.713	20.9048	21.1278	20.8482	0	0	0	0	0	0	1	0	0	0	0	0	0	0
Heat shock protein HSP 90-beta	P11499	Hsp90ab1	29	1.29247	3.36792		Discard	21.9799	21.9396	21.5642	22.0462	22.85	22.2939	20.7411	20.1851	21.2892	20.4794	20.9694	21.2549	22.1123	20.8198	0	0	0	0	0	0	1	0	0	0	0	0	0	0
Galectin-1	P16045	Lgals1	7	1.02432	2.84211		Discard	21.3968	21.5443	21.5431	21.7115	22.8869	21.9217	20.5742	20.9508	20.9289	21.0313	20.6573	20.7159	21.834	20.8097	0	1	1	0	0	0	0	0	0	0	0	0	0	0
Dipeptidase 2	Q8C255	Dpep2	22	-0.0569785	0.0911949		Discard	20.452	21.0449	20.7934	20.5879	20.6916	20.8182	20.2218	20.8331	21.6329	21.1441	20.3967	20.5014	20.7313	20.7883	0	1	1	0	0	0	0	0	0	0	0	0	0	0
Apolipoprotein M	Q9Z1R3	Apom	4	-0.169315	0.175021		Discard	20.4715	20.7233	20.6662	20.6718	20.5738	20.2681	21.0853	21.2898	18.9269	20.6743	20.9613	21.4531	20.5625	20.7318	0	0	0	0	1	0	0	0	0	0	0	0	0	0
Eukaryotic initiation factor 4A-I;Eukaryotic initiation factor 4A-II	P60843;P10630;Q91VC3	Eif4a1;Eif4a2	15	0.591665	1.75882		Discard	21.4223	20.8132	21.3764	21.2993	21.7576	21.2585	20.6976	20.4304	21.3203	21.036	20.1834	20.7095	21.3212	20.7295	0	0	0	0	0	1	0	0	0	0	0	0	0	0
Ribonuclease inhibitor	Q91VI7	Rnh1	27	1.32278	2.64023		Discard	21.9503	21.747	21.9052	21.748	22.5868	22.3725	21.2129	19.5873	21.6036	20.9978	20.6938	20.2776	22.0516	20.7289	0	1	0	1	1	0	0	0	1	0	0	0	0	0
Insulin-like growth factor II;Insulin-like growth factor II;Preptin	P09535	Igf2	3	-0.0641276	0.179173		Discard	20.7824	20.763	20.6406	20.9924	20.4355	20.3051	20.4963	20.7789	20.3752	20.7379	20.8891	21.0265	20.6532	20.7173	0	1	0	0	0	0	0	0	0	0	0	0	0	0
Macrophage mannose receptor 1	Q61830	Mrc1	23	0.0534515	0.181864		Keep	20.5418	20.5702	20.8072	20.7086	21.0448	20.9205	20.9206	20.4733	20.9015	20.5493	20.8773	20.5504	20.7655	20.7121	0	0	0	0	0	0	1	0	0	0	0	0	0	0
Proteasome subunit alpha type-5	Q9Z2U1	Psma5	10	0.141376	0.626299		Discard	20.9539	20.7166	20.7718	20.7259	21.0938	20.815	20.4288	20.7888	20.9559	20.9345	20.4453	20.6756	20.8462	20.7048	0	0	0	1	0	0	0	1	0	0	0	0	0	0
Thioredoxin reductase 1, cytoplasmic	Q9JMH6;Q9JLT4	Txnrd1	16	0.448743	1.63473		Discard	21.2101	20.7495	21.0368	21.1034	21.4168	21.3061	20.6346	20.3857	21.3301	20.7087	20.4471	20.6241	21.1371	20.6884	0	1	0	0	0	0	0	0	0	0	0	0	0	0
Macrophage metalloelastase	P34960	Mmp12	25	3.75788	6.01494		Discard	24.6082	25.1854	24.1725	24.2727	24.5563	23.8314	20.5052	20.5714	20.7825	21.212	19.423	21.5849	24.4377	20.6799	0	1	1	1	0	0	0	0	0	0	0	0	0	1
Proteasome subunit alpha type-3	O70435	Psma3	9	0.0446065	0.0782689		Discard	20.5464	20.696	20.3272	20.9694	21.0212	20.7083	21.0391	20.0158	21.1297	20.9408	20.5178	20.3577	20.7114	20.6668	0	0	0	0	0	0	1	0	0	0	0	0	0	0
14-3-3 protein beta/alpha;14-3-3 protein beta/alpha, N-terminally processed	Q9CQV8	Ywhab	12	0.182213	0.465771		Discard	20.4754	20.5256	20.602	20.7722	21.3382	21.2792	20.8426	20.6955	20.9871	20.46	20.4101	20.5041	20.8321	20.6499	0	1	1	1	0	0	0	0	0	0	0	0	0	1
Tyrosine-protein phosphatase non-receptor type 6	P29351	Ptpn6	27	0.663145	2.89412		Discard	21.4249	21.1317	21.1823	20.9586	21.5982	21.5817	20.5441	20.4806	20.9764	20.8345	20.7788	20.2842	21.3129	20.6498	0	1	1	0	0	0	0	0	0	0	0	0	0	0
Annexin A3	O35639	Anxa3	18	0.920827	2.25057		Discard	21.2252	21.3238	21.2741	21.1165	22.3042	22.1557	20.5341	20.9423	21.0344	20.9347	20.2368	20.1922	21.5666	20.6458	0	0	0	1	0	1	0	0	0	0	0	0	0	1
Elongation factor 1-alpha 1;Elongation factor 1-alpha 2	P10126;P62631	Eef1a1;Eef1a2	12	0.727799	2.70856		Discard	21.8335	21.1936	21.0491	21.354	21.639	21.1525	20.896	20.1824	20.5226	20.6605	20.5598	21.0336	21.3703	20.6425	0	0	0	0	0	1	0	0	0	0	0	0	0	0
Peptidyl-prolyl cis-trans isomerase A;Peptidyl-prolyl cis-trans isomerase A, N-terminally processed	P17742	Ppia	9	0.967717	1.77267		Discard	21.1682	21.3811	20.8441	21.5217	22.4694	22.2718	19.6508	20.5815	21.0856	20.5831	21.0079	20.9411	21.6094	20.6417	0	0	0	0	0	0	1	0	0	0	0	0	0	0
Fibrinogen gamma chain	Q8VCM7	Fgg	5	-0.592858	1.47489		Discard	20.2418	19.7829	20.2521	20.5943	20.2797	19.1303	20.2832	21.0662	20.501	20.6293	20.8566	20.5019	20.0469	20.6397	0	1	1	1	1	0	0	0	0	0	0	0	0	1
Gelsolin	P13020	Gsn	29	-0.0394017	0.0395243		Discard	20.6822	19.5465	20.135	20.6605	20.9398	21.618	20.6686	21.1701	21.1703	20.6124	19.9088	20.2882	20.597	20.6364	0	0	0	0	0	0	1	0	0	0	0	0	0	0
CD5 antigen-like	Q9QWK4	Cd5l	14	-1.52897	2.56131		Discard	18.9615	18.9278	18.7146	19.5493	19.04	19.3315	21.3875	20.9685	20.9067	21.3398	19.0797	20.0163	19.0874	20.6164	0	0	0	0	0	0	1	0	0	0	0	0	0	0
Hexokinase-3	Q3TRM8;P52792	Hk3	25	0.956086	3.72268		Discard	21.6363	21.4327	21.3714	21.2843	21.7861	21.8358	20.6726	20.4835	21.2097	20.5507	20.1852	20.5085	21.5578	20.6017	0	0	0	0	0	1	0	0	0	0	0	0	0	0
Monocyte differentiation antigen CD14	P10810	Cd14	11	0.64611	2.39518		Discard	21.3458	21.313	21.3138	20.8356	21.3808	21.2973	20.372	20.141	21.0042	20.9559	20.8383	20.2984	21.2477	20.6016	0	0	1	1	0	0	0	0	1	0	0	0	0	0
Cation-independent mannose-6-phosphate receptor	Q07113	Igf2r	8	-0.194751	0.266019		Keep	20.5946	20.8084	20.6072	20.3244	19.9818	20.0886	21.1563	19.6933	20.3298	21.2836	21.1269	19.9836	20.4008	20.5956	0	1	0	0	0	0	0	0	0	0	0	0	0	0
Actin-related protein 2	P61161	Actr2	14	0.360202	0.720598		Discard	20.6026	20.6331	20.8153	20.7826	21.1212	21.7677	20.6235	20.8323	21.2512	20.6609	20.1904	20.0029	20.9537	20.5935	0	0	0	0	0	1	0	0	0	0	0	0	0	0
Proteasome subunit alpha type-6	Q9QUM9	Psma6	11	0.471093	2.31537		Discard	20.9866	21.1252	20.902	20.7293	21.2809	21.3451	20.6573	20.3504	20.8506	20.6956	20.2942	20.6945	21.0615	20.5904	0	1	0	0	0	0	0	0	0	0	0	0	0	0
Tumor necrosis factor;Tumor necrosis factor, membrane form;Intracellular domain 1;Intracellular domain 2;C-domain 1;C-domain 2;Tumor necrosis factor, soluble form	P06804	Tnf	8	NaN	0		Keep	NaN	NaN	NaN	NaN	NaN	NaN	21.4023	19.8357	20.4074	20.4314	20.9179	20.4453	#DIV/0!	20.5733	0	0	0	0	0	0	1	0	0	0	0	0	0	0
Actin-related protein 2/3 complex subunit 4	P59999	Arpc4	8	0.396214	0.951683		Discard	20.6466	20.8752	20.6402	20.5514	21.4426	21.4042	20.3732	20.3781	21.2886	20.4061	20.5411	20.1958	20.9267	20.5305	0	0	0	0	0	0	1	0	0	0	0	0	0	0
Xaa-Pro dipeptidase	Q11136	Pepd	17	0.156159	0.586223		Discard	20.5537	20.3792	20.5265	20.8118	20.9047	20.784	20.2041	20.2724	20.8207	20.7462	20.5232	20.4565	20.66	20.5038	0	1	1	0	0	0	0	0	0	0	0	0	0	0
Insulin-like growth factor I	P05017	Igf1	2	NaN	0		Discard	NaN	NaN	NaN	NaN	NaN	NaN	NaN	20.4881	NaN	NaN	NaN	NaN	#DIV/0!	20.4881	0	1	0	0	0	0	0	0	0	0	0	0	0	0
Glucose-6-phosphate 1-dehydrogenase X	Q00612;P97324;REV__P46662	G6pdx	22	0.93111	3.64168		Discard	21.4268	21.3392	20.9403	21.2246	21.9663	21.5566	20.5279	20.1325	20.8022	20.4403	20.4107	20.5536	21.409	20.4778	0	1	0	0	0	0	0	0	0	0	0	0	0	0
Proteasome subunit alpha type-1	Q9R1P4	Psma1	11	0.276266	0.92145		Discard	20.6293	20.4049	20.6496	20.6637	20.857	21.0066	20.3912	19.9625	20.7927	20.6461	20.0855	20.6754	20.7018	20.4256	0	0	0	1	0	0	0	0	0	0	0	0	0	1
Probable ubiquitin carboxyl-terminal hydrolase FAF-X	P70398	Usp9x	5	0.109278	0		Discard	NaN	NaN	NaN	NaN	20.5215	NaN	NaN	20.4122	NaN	NaN	NaN	NaN	20.5215	20.4122	0	0	0	0	1	0	0	0	0	0	0	0	0	0
Adenosylhomocysteinase	P50247	Ahcy	12	0.336851	0.949048		Discard	21.002	20.9217	20.8285	20.8707	20.4188	20.3802	20.1818	20.1704	19.8879	20.5192	20.6902	20.9513	20.737	20.4001	0	1	0	0	0	0	0	0	0	0	0	0	0	0
14-3-3 protein theta	P68254	Ywhaq	12	0.410736	2.29739		Discard	21.0115	20.9595	20.7956	20.5575	20.7681	20.7453	20.4486	20.3622	20.691	20.3632	NaN	20.1126	20.8063	20.3955	0	0	0	0	0	1	0	0	0	0	0	0	0	0
Serpin B6	Q60854	Serpinb6	19	0.328909	0.83733		Discard	20.3052	20.1813	20.6709	20.5965	21.3015	21.1998	20.3786	20.3948	20.7657	20.4065	20.2541	20.082	20.7092	20.3803	0	1	0	0	0	0	0	0	0	0	0	0	0	0
Lysozyme C-2	P08905;P17897	Lyz2	11	1.24668	3.19371		Discard	20.8976	21.1461	21.2905	21.7896	22.0142	22.0063	20.2697	20.7882	20.187	20.4441	19.5643	20.4109	21.5241	20.2774	1	0	0	0	0	1	0	0	0	0	0	0	0	0
Acidic leucine-rich nuclear phosphoprotein 32 family member A	O35381	Anp32a	6	-0.125487	0.263087		Discard	19.8881	19.8739	20.0133	19.7349	20.7646	20.6208	20.3419	20.4832	20.5295	19.9951	20.3073	19.9916	20.1493	20.2748	0	0	0	1	0	0	0	1	0	0	0	0	0	0
Heat shock protein HSP 90-alpha	P07901	Hsp90aa1	24	0.93661	3.38131		Discard	21.5012	20.9854	20.8324	21.253	21.6629	20.9343	20.457	20.176	20.5416	20.2626	19.7285	20.3838	21.1949	20.2583	0	0	0	0	0	1	0	0	0	0	0	0	0	0
Ubiquitin-like modifier-activating enzyme 1	Q02053	Uba1	22	0.527308	2.39355		Discard	20.6484	20.6354	20.3968	20.6008	21.1747	21.0706	20.1797	20.1466	20.3472	20.5143	20.1499	20.0251	20.7545	20.2271	0	0	0	0	0	0	1	0	0	0	0	0	0	0
Aldose reductase	P45376	Akr1b1	11	0.761409	2.72149		Discard	20.9938	20.6508	20.8661	20.8226	21.5582	21.0201	19.7894	20.0238	20.2887	20.5839	20.0731	20.5842	20.9853	20.2239	0	0	0	0	0	0	1	0	0	0	0	0	0	0
Lactoylglutathione lyase	Q9CPU0	Glo1	9	0.00835737	0.0204943		Discard	19.9727	20.1552	20.1325	19.9844	20.6488	20.4655	20.4343	20.4639	20.1503	19.9459	20.0331	20.2814	20.2265	20.2182	0	1	0	0	0	0	0	0	0	0	0	0	0	0
Aminopeptidase B	Q8VCT3	Rnpep	22	0.153045	0.309511		Discard	20.2791	19.9827	20.2357	19.9683	20.8657	20.895	20.0825	20.2377	20.1503	20.636	NaN	19.9837	20.3711	20.218	0	1	0	0	0	0	0	0	0	0	0	0	0	0
WD repeat-containing protein 35	Q8BND3	Wdr35	2	NaN	0		Discard	NaN	NaN	NaN	NaN	NaN	NaN	NaN	NaN	NaN	NaN	NaN	20.1847	#DIV/0!	20.1847	0	0	0	0	0	0	1	0	0	0	0	0	0	0
Fibromodulin	P50608	Fmod	5	-0.162324	0.227145		Discard	20.5857	20.3631	20.0124	20.2454	18.9191	19.8716	20.7366	20.336	19.8302	20.1805	19.5546	20.3334	19.9996	20.1619	0	0	0	1	0	0	0	0	1	0	0	0	0	0
Flavin reductase (NADPH)	Q923D2	Blvrb	8	1.24555	3.83609		Discard	21.2382	21.4002	21.1241	21.132	22.0349	21.2087	20.3024	20.0706	20.5081	19.4557	19.9496	20.3784	21.3564	20.1108	0	0	0	0	0	0	1	0	0	0	0	0	0	0
von Willebrand factor A domain-containing protein 5A	Q99KC8	Vwa5a	17	0.813256	2.947		Discard	20.9371	20.817	20.4213	20.7137	21.4077	21.2185	19.9542	19.6612	20.314	20.378	20.1289	20.1995	20.9192	20.106	0	0	0	0	0	1	0	0	0	0	0	0	0	0
Thrombospondin-4	Q9Z1T2	Thbs4	8	-0.0992832	0.237115		Discard	20.0577	19.7777	20.1264	20.324	19.829	19.8374	19.7523	20.5275	19.5652	20.1576	20.3712	20.1741	19.992	20.0913	0	1	1	0	0	0	0	0	0	0	0	0	0	0
Tyrosine-protein phosphatase non-receptor type substrate 1	P97797	Sirpa	5	-0.265428	0.196568		Keep	19.572	19.9973	19.8921	NaN	NaN	NaN	21.5413	20.3846	20.1106	18.8836	20.0347	19.5605	19.8205	20.0859	0	0	0	1	0	0	0	0	1	0	0	0	0	0
Deoxynucleoside triphosphate triphosphohydrolase SAMHD1	Q60710	Samhd1	16	0.815267	1.67838		Discard	20.9493	20.9286	21.0188	20.3281	21.3856	20.733	20.6048	19.0699	20.1461	20.5085	NaN	20.0471	20.8906	20.0753	0	0	0	0	0	0	1	0	0	0	0	0	0	0
Hemoglobin subunit beta-1;Hemoglobin subunit beta-2	P02088;P02089	Hbb-b1;Hbb-b2	7	-0.967238	1.22937		Discard	19.5163	19.7297	19.8111	18.9853	18.5771	17.9996	20.9063	20.0554	20.2864	20.2805	NaN	18.8235	19.1032	20.0704	0	0	0	0	0	0	1	0	0	0	0	0	0	0
Contactin-1	P12960	Cntn1	13	-0.303661	0.983039		Discard	19.9725	20.1488	19.9343	19.8093	19.4271	19.1719	19.9072	19.9607	19.7982	20.106	20.2541	20.2597	19.744	20.0476	0	0	0	0	0	1	0	0	0	0	0	0	0	0
Elongation factor 1-gamma	Q9D8N0	Eef1g	13	-0.399065	0		Discard	18.9498	19.5946	19.0521	19.3736	20.6716	20.1785	NaN	NaN	20.0358	NaN	NaN	NaN	19.6367	20.0358	0	0	0	0	0	1	0	0	0	0	0	0	0	0
Myosin light polypeptide 6	Q60605;Q8CI43	Myl6	6	0.984785	2.47877		Discard	20.7489	20.4683	20.906	21.0039	21.5796	21.3176	19.9285	20.3131	20.626	20.294	19.6588	19.2952	21.0041	20.0193	0	1	1	0	0	0	0	0	0	0	0	0	0	0
Bleomycin hydrolase	Q8R016	Blmh	8	-0.03674	0.0684521		Discard	19.7558	19.8156	20.1118	20.2053	20.0184	19.9279	20.3205	19.9323	20.6566	20.0584	19.6691	19.4183	19.9724	20.0092	0	1	0	0	0	0	0	0	0	0	0	0	0	0
Glutathione reductase, mitochondrial	P47791	Gsr	12	0.360044	1.0355		Discard	20.424	19.8319	20.6892	20.4877	20.5926	20.1788	19.9217	19.6344	20.049	20.5045	NaN	19.927	20.3673	20.0073	0	1	0	1	1	0	0	0	0	0	0	0	0	1
CD44 antigen	P15379	Cd44	2	-0.278949	0.513046		Keep	19.958	19.4393	19.6136	19.7054	20.386	19.2627	20.6141	19.2319	19.6811	20.342	20.1691	20.0004	19.7275	20.0065	0	0	0	0	1	0	0	0	0	0	0	0	0	0
Proteasome activator complex subunit 2	P97372	Psme2	13	0.793039	4.16017		Discard	20.7694	20.8177	20.5472	20.6461	21.1411	20.8753	20.1712	19.6528	20.2079	20.0661	19.8342	20.1064	20.7995	20.0064	0	0	1	0	0	0	0	0	0	0	0	0	0	0
Niban-like protein 1	Q8R1F1	Fam129b	13	0.378429	0.818588		Discard	20.1891	19.8235	20.4308	19.9951	20.7312	20.7315	20.3632	19.9563	20.4987	19.9679	19.5576	19.2869	20.3169	19.9384	0	0	0	0	0	0	1	0	0	0	0	0	0	0
Epididymal secretory protein E1	Q9Z0J0	Npc2	9	1.17107	3.16252		Discard	21.0759	21.6506	20.9849	20.6239	21.4012	20.7895	19.8154	20.5902	19.9952	19.6504	20.1802	19.2682	21.0877	19.9166	0	1	1	0	0	0	0	0	0	0	0	0	0	0
Complement C3;Complement C3 beta chain;C3-beta-c;Complement C3 alpha chain;C3a anaphylatoxin;Acylation stimulating protein;Complement C3b alpha chain;Complement C3c alpha chain fragment 1;Complement C3dg fragment;Complement C3g fragment;Complement C3d fragment;Complement C3f fragment;Complement C3c alpha chain fragment 2	P01027	C3	40	0.779645	2.36131		Discard	20.9705	20.9377	20.3923	20.5089	20.5842	20.7256	19.192	19.6831	20.3046	20.5084	19.8591	19.894	20.6865	19.9069	0	1	1	0	0	0	0	0	0	0	0	0	0	0
Cystatin-C	P21460	Cst3	7	2.15498	5.07398		Discard	21.768	21.8558	21.4009	21.799	22.6852	22.7338	19.5243	19.4488	20.1713	20.2367	20.0232	19.9085	22.0405	19.8855	0	0	1	0	0	0	0	0	0	0	0	0	0	0
Collagen alpha-2(I) chain	Q01149	Col1a2	3	-0.621101	1.64394		Discard	19.1024	19.099	19.2777	19.7506	18.9993	19.2752	20.8801	19.5911	19.6401	19.6325	19.7623	19.7247	19.2507	19.8718	0	1	1	0	0	0	0	0	0	0	0	0	0	0
Proteasome subunit alpha type-4	Q9R1P0	Psma4	12	0.405882	2.37257		Discard	20.4165	20.3069	20.0115	20.1019	20.3382	20.4079	20.0451	19.6934	20.1928	19.8046	19.7127	19.699	20.2638	19.8579	0	1	0	0	0	0	0	0	0	0	0	0	0	0
Desmoplakin	E9Q557	Dsp	18	NaN	0		Discard	NaN	NaN	NaN	NaN	NaN	NaN	19.8547	NaN	NaN	NaN	NaN	NaN	#DIV/0!	19.8547	0	1	1	0	0	0	0	0	0	0	0	0	0	0
Pleckstrin homology domain-containing family H member 2	Q8C115	Plekhh2	3	NaN	0		Discard	NaN	NaN	NaN	NaN	NaN	NaN	NaN	NaN	19.8422	NaN	NaN	NaN	#DIV/0!	19.8422	0	0	0	0	0	0	1	0	0	0	0	0	0	0
Glyceraldehyde-3-phosphate dehydrogenase	P16858;Q64467	Gapdh	10	0.261153	0.557327		Discard	20.0733	19.2835	20.3619	20.5943	20.4994	19.729	19.6295	19.7749	20.2676	19.8969	19.7033	19.7022	20.0902	19.8291	0	1	0	0	0	0	0	0	0	0	0	0	0	0
Complement C1q tumor necrosis factor-related protein 3	Q9ES30	C1qtnf3	3	-0.458304	0		Discard	NaN	NaN	NaN	NaN	NaN	19.3645	NaN	19.6678	NaN	20.5002	19.0492	20.074	19.3645	19.8228	0	1	0	0	0	0	0	0	0	0	0	0	0	0
Proteasome subunit alpha type-7;Proteasome subunit alpha type-7-like	Q9Z2U0;Q9CWH6	Psma7;Psma8	9	0.197577	0.540318		Discard	19.6589	19.8604	19.8768	19.8853	20.3567	20.4071	19.9495	19.7724	20.2887	19.8035	19.6944	19.3512	20.0075	19.81	0	1	0	1	0	0	0	0	0	0	0	0	0	1
Tropomyosin alpha-4 chain	Q6IRU2	Tpm4	12	0.445558	0.81302		Discard	19.9475	19.5145	20.2547	20.4206	20.5486	20.7818	19.3703	20.2523	20.2963	19.8568	NaN	19.2195	20.2446	19.799	0	1	0	0	0	0	0	0	0	0	0	0	0	0
Proteasome activator complex subunit 1	P97371	Psme1	11	1.28627	2.54787		Discard	21.4176	20.58	20.654	20.8529	21.4538	21.4808	20.4465	18.7817	20.1693	20.0655	20.1779	19.0807	21.0732	19.7869	0	1	1	0	0	1	0	0	0	0	0	0	0	0
Platelet-activating factor acetylhydrolase	Q60963	Pla2g7	14	1.66988	2.14201		Discard	22.0828	22.1566	21.0057	20.8356	21.2147	21.2895	NaN	NaN	NaN	19.652	NaN	19.8699	21.4308	19.7609	0	1	0	1	0	0	0	0	0	0	0	0	0	1
Nucleoside diphosphate kinase B	Q01768	Nme2	12	-0.0781341	0.0630152		Discard	20.6077	19.1581	20.1333	20.284	18.6929	19.1285	20.3931	NaN	19.5641	19.8714	NaN	19.1535	19.6674	19.7455	0	0	0	0	0	0	1	0	0	0	0	0	0	0
Heat shock 70 kDa protein 4	Q61316;P48722	Hspa4	21	0.416461	0.868931		Discard	20.1043	19.856	19.9937	19.8922	20.7392	20.3552	20.0751	19.3297	20.4524	19.882	18.9695	19.7331	20.1568	19.7403	0	0	0	1	0	0	0	0	0	0	0	0	0	1
Tumor necrosis factor receptor superfamily member 1B	P25119	Tnfrsf1b	4	NaN	0		Keep	NaN	NaN	NaN	NaN	NaN	NaN	NaN	NaN	19.7202	NaN	NaN	NaN	#DIV/0!	19.7202	0	1	0	0	0	0	0	0	0	0	0	0	0	0
4-hydroxyphenylpyruvate dioxygenase	P49429	Hpd	4	-0.541746	1.21138		Discard	19.1487	19.7475	19.2957	19.3726	18.7441	18.7574	NaN	19.1502	NaN	20.012	19.8942	19.8212	19.1777	19.7194	0	1	0	0	0	0	0	0	0	0	0	0	0	0
Neuropilin-1	P97333	Nrp1	12	0.651636	3.73671		Keep	20.461	20.5649	20.6431	20.2718	20.073	20.1211	19.7083	19.5881	19.8179	19.8829	19.7369	19.491	20.3558	19.7042	0	1	1	0	0	0	0	0	0	0	0	0	0	0
Calumenin	O35887	Calu	7	0.222951	0.302019		Discard	19.5153	19.0685	19.8238	20.0909	20.5621	20.3875	NaN	19.6935	20.1141	19.2858	NaN	19.647	19.908	19.6851	0	0	0	1	0	0	0	0	1	0	0	0	0	0
L-lactate dehydrogenase B chain	P16125	Ldhb	5	-0.0800341	0.122105		Discard	19.7272	19.8443	19.5744	19.8995	19.0725	19.4101	18.8167	19.8248	19.863	19.6668	NaN	20.1688	19.588	19.668	0	0	0	1	0	0	0	0	1	0	0	0	0	0
Usherin	Q2QI47	Ush2A	2	-0.391667	0.388404		Keep	19.6823	19.3821	19.5679	19.5763	18.1868	19.2287	19.6623	19.3098	18.3928	19.5877	19.6527	21.3687	19.2707	19.6624	0	0	0	0	0	0	1	0	0	0	0	0	0	0
Vacuolar protein sorting-associated protein 35	Q9EQH3	Vps35	18	0.573922	2.75913		Discard	20.0454	20.3409	19.9562	20.1367	20.4295	20.44	19.8467	19.1753	19.7212	19.8564	19.7678	19.5377	20.2248	19.6509	0	1	1	0	0	0	0	0	0	0	0	0	0	0
S-formylglutathione hydrolase	Q9R0P3	Esd	11	1.6042	4.19617		Discard	21.3166	20.9311	20.6091	20.9129	21.9134	21.772	19.3726	19.9154	19.9573	19.6603	19.7247	19.1996	21.2425	19.6383	0	0	0	1	0	0	0	0	1	0	0	0	0	0
Leukotriene A-4 hydrolase	P24527	Lta4h	16	0.403492	1.26023		Discard	20.1447	20.3766	19.4955	19.65	20.1605	20.3891	19.8064	19.2249	19.7188	19.9399	19.4671	19.6384	20.0361	19.6326	0	1	1	1	0	0	0	0	0	0	0	0	0	1
Thioredoxin	P10639	Txn	2	0.0123313	0.0169578		Discard	20.0304	19.272	19.435	19.3558	19.8473	19.9223	NaN	19.7121	19.5508	NaN	NaN	NaN	19.6438	19.6315	0	0	0	0	0	1	0	0	0	0	0	0	0	0
60S ribosomal protein L10a	P53026	Rpl10a	5	-0.502145	0.75748		Discard	18.8025	18.7888	18.5888	19.6396	19.6056	19.2939	NaN	19.162	20.1699	19.5341	NaN	NaN	19.1199	19.622	0	1	1	1	0	1	0	0	1	0	0	0	0	0
Chloride intracellular channel protein 1	Q9Z1Q5	Clic1	12	0.909733	2.60174		Keep	20.4205	19.9934	20.1993	20.292	21.2183	21.0308	19.3332	19.2836	19.9845	19.613	19.76	19.7216	20.5257	19.616	0	1	1	0	0	0	0	0	0	0	0	0	0	0
Proteasome subunit beta type-7	P70195	Psmb7	5	-0.297966	0.340963		Discard	18.8162	18.6652	19.0372	19.3476	20.1494	19.8294	NaN	NaN	19.8162	19.8325	NaN	19.1677	19.3075	19.6055	0	0	0	1	0	1	0	0	1	0	0	0	0	0
Protein SET	Q9EQU5	Set	3	-0.303029	0.628861		Discard	19.6077	19.2112	19.3368	19.4511	18.4422	19.592	19.6966	NaN	19.5912	19.7348	NaN	19.2835	19.2735	19.5765	0	1	0	0	0	0	0	0	0	0	0	0	0	0
Proteasome subunit alpha type-2	P49722	Psma2	8	-0.289893	0.862984		Discard	19.183	18.892	19.3473	19.2495	19.4634	19.517	19.5729	19.6394	19.9094	19.9349	18.9097	19.4253	19.2754	19.5653	0	1	1	0	0	0	0	0	0	0	0	0	0	0
Aspartate aminotransferase, cytoplasmic	P05201	Got1	14	0.497901	1.03605		Discard	19.697	19.6495	19.9228	19.6768	20.7195	20.6693	19.3893	19.0605	20.1964	19.8724	19.2613	19.5676	20.0558	19.5579	0	0	0	0	0	1	0	0	0	0	0	0	0	0
High mobility group protein B1	P63158	Hmgb1	6	0.374141	0.511545		Discard	19.4412	NaN	19.4488	20.153	20.4845	19.9936	18.9894	19.8331	19.7677	NaN	NaN	NaN	19.9042	19.5301	0	0	0	1	1	0	0	0	0	0	0	0	1	0
Beta-2-microglobulin	P01887	B2m	2	0.876997	2.84326		Discard	20.5677	20.0129	20.2281	20.2195	20.8919	20.5191	NaN	19.4271	19.279	19.8092	NaN	19.603	20.4066	19.5296	0	1	1	0	0	0	0	0	0	0	0	0	0	0
Complement C1q subcomponent subunit A	P98086	C1qa	4	0.307369	0.643613		Discard	19.7784	19.8199	19.8508	19.7595	19.9474	19.8391	19.6987	19.689	19.8853	19.8504	19.6749	18.3525	19.8325	19.5251	0	1	0	0	1	0	0	0	0	0	0	0	0	0
Nucleolin	P09405	Ncl	13	0.497936	1.58821		Discard	20.1352	19.6184	19.908	19.7477	20.3194	20.4081	19.458	19.1764	20.0773	19.7132	19.1796	19.5447	20.0228	19.5249	0	1	1	0	0	0	0	0	0	0	0	0	0	0
Myeloperoxidase;Myeloperoxidase light chain;Myeloperoxidase heavy chain	P11247	Mpo	9	-0.278288	0.256015		Discard	20.2534	19.5099	18.3846	18.8494	19.3402	18.9319	18.5276	NaN	19.6847	20.7503	18.8634	19.6232	19.2116	19.4899	0	1	1	0	0	0	0	0	0	0	0	0	0	0
Integrin beta-2	P11835	Itgb2	16	0.924721	3.03024		Keep	20.2714	20.594	20.1664	20.4211	20.6061	20.4272	19.3593	19.7267	20.0506	19.8193	19.1497	18.8322	20.4144	19.4896	0	0	0	0	0	1	0	0	0	0	0	0	0	0
Coronin-1C	Q9WUM4;Q920M5	Coro1c	11	0.951489	3.93922		Discard	20.4981	20.4531	20.2348	19.955	20.8256	20.5639	19.8545	19.5646	19.3516	19.1734	19.5512	19.3263	20.4218	19.4703	0	0	0	0	0	0	1	0	0	0	0	0	0	0
Biliverdin reductase A	Q9CY64	Blvra	10	0.792193	2.33043		Discard	19.9841	19.853	20.5399	19.8581	20.842	20.3808	20.014	19.315	19.5866	19.0001	19.2561	19.5329	20.243	19.4508	0	1	1	0	0	0	0	0	0	0	0	0	0	0
Serine/threonine-protein phosphatase 2A 65 kDa regulatory subunit A alpha isoform	Q76MZ3;Q7TNP2	Ppp2r1a	15	0.834608	1.31723		Discard	19.6973	20.2804	20.1144	20.2264	21.0096	20.3707	19.2101	NaN	19.6869	NaN	NaN	NaN	20.2831	19.4485	0	1	1	0	0	0	0	0	0	0	0	0	0	0
Neutrophil collagenase	O70138	Mmp8	8	0.808758	2.22188		Discard	20.5477	20.1667	20.1058	20.0988	19.9924	20.5758	NaN	NaN	19.317	19.5613	NaN	NaN	20.2479	19.4391	0	1	1	0	0	0	0	0	0	0	0	0	0	0
V-type proton ATPase subunit B, brain isoform	P62814	Atp6v1b2	15	1.01725	2.83782		Discard	20.4872	20.5819	20.073	20.0198	20.7017	20.6131	19.8556	NaN	19.8961	19.2352	19.0626	18.9281	20.4128	19.3955	0	1	0	1	0	0	0	0	0	0	0	0	0	1
40S ribosomal protein SA	P14206	Rpsa	6	0.63429	1.58241		Discard	20.1724	19.9859	19.722	19.7075	20.409	20.1785	NaN	NaN	19.5251	NaN	NaN	19.2648	20.0292	19.3949	1	0	0	0	0	1	0	0	0	0	0	0	0	0
BTB/POZ domain-containing protein KCTD12	Q6WVG3	Kctd12	12	0.338085	1.07805		Discard	20.0009	19.6342	19.7454	19.2324	20.1042	19.6492	19.4535	19.4772	19.865	19.2762	18.9471	19.3188	19.7277	19.3896	0	1	1	0	0	0	0	0	0	0	0	0	0	0
40S ribosomal protein S8	P62242	Rps8	8	0.302928	0.387767		Discard	19.4367	18.6851	19.5788	19.8378	20.2377	20.3577	19.3939	18.9327	19.898	19.3195	NaN	NaN	19.689	19.386	0	1	0	0	0	0	0	0	0	0	0	0	0	0
Phospholipase B-like 1;Phospholipase B-like 1 chain A;Phospholipase B-like 1 chain B;Phospholipase B-like 1 chain C	Q8VCI0	Plbd1	8	-0.77476	1.6234		Discard	18.3991	18.3813	18.5594	18.1321	19.42	18.7489	19.221	19.4341	20.1169	19.9176	18.7548	18.845	18.6068	19.3816	1	0	0	0	0	1	0	0	0	0	0	0	0	0
Carbonic anhydrase 2	P00920	Ca2	6	-0.898992	0		Discard	18.7453	18.8824	18.3946	18.0203	18.3843	18.4043	19.3709	NaN	NaN	NaN	NaN	NaN	18.4719	19.3709	0	1	1	0	0	0	0	0	0	0	0	0	0	0
Cartilage oligomeric matrix protein	Q9R0G6	Comp	18	-0.828671	0.600956		Discard	NaN	NaN	18.0464	19.013	NaN	NaN	NaN	NaN	NaN	19.5441	NaN	19.1726	18.5297	19.3583	0	1	1	0	1	0	0	0	0	0	0	0	0	0
Leukocyte elastase inhibitor A	Q9D154;Q8VHP7;Q9JK88	Serpinb1a	5	0.220174	0.306713		Discard	19.8026	20.2591	19.4621	19.3325	19.2615	19.3424	NaN	NaN	19.1599	19.5532	NaN	NaN	19.5767	19.3565	0	0	0	1	0	1	0	0	0	0	0	0	0	1
Thrombospondin-1	P35441;Q05895;Q03350	Thbs1	32	0.125	0.407699		Discard	19.5227	19.5156	19.4097	19.3075	19.6748	19.4164	19.1694	19.0276	19.7024	19.7939	19.1694	19.2341	19.4744	19.3494	0	0	0	0	0	0	1	0	0	0	0	0	0	0
Importin subunit beta-1	P70168	Kpnb1	14	0.600628	2.01852		Discard	19.8536	20.0607	19.7902	19.3898	20.3974	20.1873	19.6559	19.0991	19.7172	19.4064	18.9931	19.2034	19.9465	19.3459	0	0	0	0	0	0	1	0	0	0	0	0	0	0
Transforming growth factor-beta-induced protein ig-h3	P82198	Tgfbi	10	0.174907	0.389202		Discard	19.6915	NaN	19.8958	19.5973	19.2747	19.1348	19.3244	NaN	19.3422	19.8364	19.2867	18.9298	19.5188	19.3439	0	1	0	0	0	0	0	0	0	0	0	0	0	0
Acid ceramidase;Acid ceramidase subunit alpha;Acid ceramidase subunit beta	Q9WV54	Asah1	10	0.220041	0.559603		Discard	19.3673	19.5457	19.5541	19.5446	19.9029	19.3945	19.4631	19.1306	19.9408	19.643	18.8017	19.0095	19.5515	19.3315	0	1	0	0	0	0	0	0	0	0	0	0	0	0
Cadherin-13	Q9WTR5	Cdh13	8	-0.157453	0.408321		Discard	19.1978	19.2305	19.4849	19.2331	19.0328	18.7932	19.6243	18.724	19.4622	NaN	19.4165	19.3705	19.162	19.3195	0	0	0	0	0	0	1	0	0	0	0	0	0	0
UDP-N-acetylhexosamine pyrophosphorylase-like protein 1	Q3TW96;Q91YN5;Q6P549	Uap1l1	16	1.38776	4.12454		Discard	20.4662	20.4356	20.3451	20.6797	21.3769	20.9219	19.6937	19.1624	19.6751	19.2718	19.3617	18.7341	20.7042	19.3165	0	1	1	0	0	0	0	0	0	0	0	0	0	0
N-acetylgalactosamine-6-sulfatase	Q571E4	Galns	9	-0.115717	0.236405		Discard	19.1782	18.974	19.2292	19.1431	19.2915	19.3041	19.2321	19.3459	19.8708	19.7733	18.5822	19.0101	19.1867	19.3024	0	0	0	0	0	0	1	0	0	0	0	0	0	0
Coagulation factor IX;Coagulation factor IXa light chain;Coagulation factor IXa heavy chain	P16294	F9	2	-0.531839	1.06876		Discard	18.7756	18.4638	18.7413	19.0666	18.6257	18.8539	NaN	19.1142	18.7664	19.9784	NaN	NaN	18.7545	19.2863	0	0	1	0	1	0	0	0	0	0	0	0	0	0
Nuclear transport factor 2	P61971	Nutf2	4	-0.0397393	0.0663435		Discard	19.1835	19.0168	19.0573	19.8951	19.1877	19.1157	19.0984	NaN	19.5479	NaN	19.201	NaN	19.2427	19.2824	0	1	1	0	0	0	0	0	0	0	0	0	0	0
Hypoxanthine-guanine phosphoribosyltransferase	P00493	Hprt1	6	-0.202845	0.364295		Discard	19.0038	18.3831	19.3493	19.2492	19.1665	19.2058	18.9852	19.6983	19.735	19.6752	18.8514	18.6297	19.0596	19.2625	0	0	0	0	0	0	1	0	0	0	0	0	0	0
Proteasome subunit beta type-8	P28063	Psmb8	4	0.12101	0		Discard	NaN	NaN	NaN	19.563	19.19	19.3846	NaN	NaN	19.2582	NaN	NaN	NaN	19.3792	19.2582	0	1	0	1	0	0	0	0	0	0	0	0	0	1
Endoplasmic reticulum resident protein 44	Q9D1Q6	Erp44	11	1.21475	4.3834		Discard	19.9901	20.2149	20.4696	20.5238	20.7314	20.8731	19.1205	19.2612	19.1502	19.5655	19.1647	NaN	20.4672	19.2524	0	0	0	0	0	0	1	0	0	0	0	0	0	0
Coagulation factor X;Factor X light chain;Factor X heavy chain;Activated factor Xa heavy chain	O88947	F10	6	0.917477	0		Discard	20.4382	20.1168	20.0358	20.0628	20.1751	NaN	19.2482	NaN	NaN	NaN	NaN	NaN	20.1657	19.2482	0	0	0	0	1	0	0	0	0	0	0	0	0	0
Dipeptidyl peptidase 2	Q9ET22	Dpp7	9	0.206646	0.720093		Discard	19.2901	19.2348	19.3699	19.215	19.7456	19.8588	19.3913	19.1475	19.6231	19.2322	19.0826	18.9977	19.4524	19.2457	0	1	1	0	0	0	0	0	0	0	0	0	0	0
Proteasome subunit beta type-6	Q60692	Psmb6	4	0.0454473	0.0609239		Discard	18.7946	18.588	19.4444	19.4741	19.7683	19.6081	19.3286	19.4358	19.6208	19.5933	18.4202	19.006	19.2796	19.2341	0	0	0	0	0	0	1	0	0	0	0	0	0	0
SPARC	P07214	Sparc	5	-0.621608	1.49706		Discard	18.515	19.0381	18.6936	NaN	18.5195	18.2713	19.3733	19.4792	NaN	18.8348	NaN	NaN	18.6075	19.2291	0	0	0	1	0	0	0	0	1	0	0	0	0	0
Proteasome subunit beta type-10	O35955	Psmb10	6	0.399561	0.459277		Discard	19.2627	18.7024	19.2124	20.1686	20.3375	19.9337	18.795	18.7759	20.631	19.4879	18.6564	18.8736	19.6029	19.2033	0	0	0	0	0	0	1	0	0	0	0	0	0	0
Aspartate aminotransferase, mitochondrial	P05202	Got2	12	-0.0893833	0.21854		Discard	18.9438	19.0844	19.3585	19.1044	19.0726	19.1173	18.9053	NaN	19.7396	18.958	NaN	19.2086	19.1135	19.2029	0	1	0	0	0	0	0	0	0	0	0	0	0	0
Coronin-1B	Q9WUM3	Coro1b	9	0.541423	1.36098		Discard	19.706	19.4331	19.464	19.5377	20.3918	19.9254	19.1508	19.308	19.6969	19.2608	NaN	18.5914	19.743	19.2016	0	1	0	1	0	0	0	0	0	0	0	0	0	1
Guanine deaminase	Q9R111	Gda	9	-0.32057	0.671759		Discard	19.0427	NaN	18.572	19.2208	18.9877	18.5623	18.6895	19.5009	19.5554	19.0449	NaN	NaN	18.8771	19.1977	0	1	1	0	0	1	0	0	0	0	0	0	0	0
Actin-related protein 2/3 complex subunit 5	Q9CPW4	Arpc5	6	0.222866	0		Discard	19.9372	NaN	19.3803	NaN	18.5717	19.6814	NaN	NaN	NaN	19.1698	NaN	NaN	19.3927	19.1698	0	1	1	1	0	0	0	0	0	0	0	0	0	1
Voltage-dependent calcium channel subunit alpha-2/delta-1;Voltage-dependent calcium channel subunit alpha-2-1;Voltage-dependent calcium channel subunit delta-1	O08532	Cacna2d1	14	-0.12905	0.293763		Keep	19.0945	18.9913	18.7857	19.1903	NaN	19.1314	19.181	19.023	19.2405	18.5305	19.3074	19.7238	19.0386	19.1677	0	0	1	0	0	0	0	0	0	0	0	0	0	0
Gamma-glutamyl hydrolase	Q9Z0L8	Ggh	5	0.611639	1.3988		Discard	19.8086	19.4573	19.6364	19.5001	19.7749	20.4426	19.4212	NaN	19.3839	19.3108	18.5175	NaN	19.77	19.1583	0	0	0	1	0	0	0	0	1	0	0	0	0	0
Fermitin family homolog 3	Q8K1B8	Fermt3	9	0.120728	0.207109		Discard	19.6923	19.006	19.9967	19.1781	19.1254	18.6508	18.908	19.0906	19.4814	19.1143	19.1765	NaN	19.2749	19.1542	0	0	0	0	0	0	1	0	0	0	0	0	0	0
Catalase	P24270	Cat	8	-0.281087	0.891405		Discard	18.7905	18.7908	18.7721	18.6102	18.6964	19.3359	19.1125	NaN	19.2622	18.9665	NaN	NaN	18.8327	19.1137	0	1	1	0	0	0	0	0	0	0	0	0	0	0
Bifunctional purine biosynthesis protein PURH;Phosphoribosylaminoimidazolecarboxamide formyltransferase;IMP cyclohydrolase	Q9CWJ9	Atic	17	0.597574	1.17015		Discard	19.3217	19.7181	19.6217	19.3428	20.6169	19.5924	18.4203	19.1117	19.9665	18.6874	19.1541	19.2883	19.7023	19.1047	0	1	0	0	0	0	0	0	0	0	0	0	0	0
Cathelin-related antimicrobial peptide	P51437	Camp	2	-0.21633	0.239337		Discard	19.311	18.6743	18.8955	NaN	NaN	18.6397	18.0283	18.4353	19.4513	19.4278	19.6673	19.5687	18.8801	19.0965	0	0	0	0	0	0	1	0	0	0	0	0	0	0
Lysosomal acid lipase/cholesteryl ester hydrolase	Q9Z0M5	Lipa	6	0.591811	3.07753		Discard	19.8499	19.8572	19.4659	19.6338	19.5067	19.754	NaN	NaN	19.0825	19.0043	19.1714	NaN	19.6779	19.0861	0	1	1	1	0	0	0	0	0	0	0	0	0	1
Glutathione S-transferase Mu 1	P10649;Q80W21;P15626;O35660;P48774	Gstm1	5	0.45992	0.361945		Discard	18.9997	18.7268	19.2137	19.4074	20.3888	20.4981	NaN	19.0628	19.0956	NaN	NaN	NaN	19.5391	19.0792	0	0	0	1	0	0	0	0	1	0	0	0	0	0
UMP-CMP kinase	Q9DBP5	Cmpk1	8	0.442083	1.03699		Discard	19.4657	19.2506	19.7671	19.0421	20.2795	19.1292	19.3041	18.7305	19.2677	19.3388	19.1325	18.508	19.489	19.0469	0	0	0	0	0	1	0	0	0	0	0	0	0	0
Histidine triad nucleotide-binding protein 1	P70349	Hint1	3	0.364058	1.94433		Discard	19.3705	19.2369	19.3161	19.4546	19.7314	19.3445	19.0862	NaN	18.9626	19.0861	NaN	NaN	19.409	19.045	0	1	0	1	0	0	0	0	0	0	0	0	0	1
CD166 antigen	Q61490	Alcam	9	0.821156	3.70704		Keep	19.9045	19.8243	19.7057	19.5241	20.1356	20.0939	19.2555	18.5947	19.311	18.9644	18.9555	19.18	19.8647	19.0435	0	1	1	1	0	0	0	0	1	0	0	0	0	0
Dihydropyrimidinase-related protein 2	O08553;O35098	Dpysl2	20	0.343619	0.885754		Discard	19.3929	19.2665	19.5307	18.9663	19.5315	19.6184	19.3061	NaN	19.3745	19.0139	NaN	18.4685	19.3844	19.0408	0	1	0	0	0	0	0	0	0	0	0	0	0	0
Serine/arginine-rich splicing factor 2	Q62093	Srsf2	2	NaN	0		Discard	NaN	NaN	NaN	NaN	NaN	NaN	NaN	18.9957	19.0744	NaN	NaN	NaN	#DIV/0!	19.035	0	0	0	0	0	0	1	0	0	0	0	0	0	0
Protein disulfide-isomerase A4	P08003	Pdia4	7	-0.861693	1.57913		Discard	18.0967	17.7849	17.838	18.5617	17.76	18.9554	18.9142	18.8608	19.3085	NaN	NaN	NaN	18.1661	19.0278	0	1	0	1	0	1	0	0	0	0	0	0	0	1
Proteasome subunit beta type-3	Q9R1P1	Psmb3	2	0.115582	0.434951		Discard	19.0923	19.2315	19.2464	19.0552	19.3055	18.7339	19.1096	NaN	19.272	18.9096	18.8868	18.7981	19.1108	18.9952	0	1	1	0	0	0	0	0	0	0	0	0	0	0
Collagen alpha-1(VI) chain	Q04857	Col6a1	8	-0.247343	0		Discard	NaN	NaN	18.5941	18.8777	NaN	NaN	NaN	18.9833	NaN	NaN	NaN	NaN	18.7359	18.9833	0	0	0	1	0	1	0	0	1	0	0	0	0	0
Peroxiredoxin-5, mitochondrial	P99029	Prdx5	12	1.96481	3.85439		Discard	20.7875	20.7801	20.6445	20.3433	22.0734	21.0429	18.742	18.73	19.3838	19.4164	NaN	18.6302	20.9453	18.9805	0	0	0	1	1	0	0	0	0	0	0	0	0	1
F-actin-capping protein subunit alpha-2	P47754	Capza2	8	0.540044	1.24119		Discard	19.2463	19.5043	19.3991	19.4725	20.1308	19.3089	18.6557	NaN	18.8686	NaN	NaN	19.3865	19.5103	18.9703	0	0	0	0	0	0	1	0	0	0	0	0	0	0
Glycogen phosphorylase, liver form	Q9ET01;Q9WUB3	Pygl	17	-0.0364034	0.100182		Discard	19.0618	18.8979	19.0802	18.915	18.4965	19.1402	19.2597	18.917	18.9979	NaN	18.673	18.9939	18.9319	18.9683	0	0	0	0	0	0	1	0	0	0	0	0	0	0
Centriolin	A2AL36	Cntrl	4	-0.225509	0.704347		Discard	18.6485	NaN	NaN	18.9617	18.5357	18.805	NaN	NaN	18.8913	19.0352	NaN	NaN	18.7377	18.9632	0	1	1	0	0	0	0	0	0	0	0	0	0	0
Neogenin	P97798	Neo1	6	-0.264101	0.647646		Keep	18.7594	18.9456	18.8744	18.9186	18.0666	18.5944	18.5837	NaN	18.7223	18.9662	19.0565	19.4576	18.6932	18.9573	0	0	1	0	0	0	0	0	0	0	0	0	0	0
Urokinase-type plasminogen activator;Urokinase-type plasminogen activator long chain A;Urokinase-type plasminogen activator short chain A;Urokinase-type plasminogen activator chain B	P06869	Plau	13	2.62537	4.16926		Discard	22.5117	22.069	21.7584	21.3079	20.8808	20.9424	18.3779	18.1097	18.8553	19.2137	18.926	20.2353	21.5784	18.953	0	0	0	0	0	0	1	0	0	0	0	0	0	0
Procollagen-lysine,2-oxoglutarate 5-dioxygenase 1	Q9R0E2	Plod1	11	0.130587	0.182006		Discard	18.7258	NaN	19.032	19.0272	18.7991	19.6409	NaN	NaN	18.7884	19.0405	NaN	NaN	19.045	18.9144	0	0	0	0	0	1	0	0	0	0	0	0	0	0
High mobility group protein B2	P30681	Hmgb2	3	0.169638	0		Discard	NaN	NaN	NaN	NaN	19.0744	NaN	NaN	NaN	18.9048	NaN	NaN	NaN	19.0744	18.9048	0	1	0	0	0	0	0	0	0	0	0	0	0	0
Dedicator of cytokinesis protein 10	Q8BZN6	Dock10	2	NaN	0		Discard	NaN	NaN	NaN	NaN	NaN	NaN	NaN	NaN	NaN	NaN	18.9017	NaN	#DIV/0!	18.9017	0	1	0	0	1	0	0	0	0	0	0	0	0	0
Beta-galactosidase	P23780	Glb1	10	-0.446716	0.685318		Discard	18.3617	NaN	18.188	NaN	18.7011	18.551	18.8676	18.0733	19.321	19.3267	NaN	NaN	18.4504	18.8972	0	0	0	1	0	0	0	0	0	1	0	0	0	0
Acidic leucine-rich nuclear phosphoprotein 32 family member B	Q9EST5	Anp32b	5	-0.609206	2.76924		Discard	18.1489	18.0417	18.4154	18.4852	NaN	18.3447	NaN	NaN	18.9018	18.9486	NaN	18.8386	18.2872	18.8964	0	0	0	1	0	0	0	0	0	1	0	0	0	0
Haptoglobin;Haptoglobin alpha chain;Haptoglobin beta chain	Q61646	Hp	10	-0.0388364	0.0334237		Discard	19.6343	19.4073	18.8729	18.4803	NaN	17.8411	18.4461	18.1069	19.1455	19.9329	18.8708	18.8139	18.8472	18.886	0	1	1	0	0	0	0	0	0	0	0	0	0	0
Putative phospholipase B-like 2;Putative phospholipase B-like 2 28 kDa form;Putative phospholipase B-like 2 40 kDa form;Putative phospholipase B-like 2 15 kDa form	Q3TCN2	Plbd2	8	0.0172119	0.0406438		Discard	NaN	NaN	NaN	NaN	18.7223	19.0834	18.9399	18.7125	18.8925	NaN	NaN	18.9977	18.9029	18.8857	0	0	0	1	0	0	0	1	0	0	0	0	0	0
Alpha-galactosidase A	P51569	Gla	9	0.450734	2.10161		Discard	19.2222	19.1701	19.2846	19.2552	19.606	19.4332	18.7163	18.4679	18.7449	19.2286	19.1732	18.936	19.3285	18.8778	0	1	1	0	0	0	0	0	0	0	0	0	0	0
Translationally-controlled tumor protein	P63028	Tpt1	7	0.656573	0.980756		Discard	19.0702	19.2128	19.486	19.3635	20.4985	19.5629	19.4174	NaN	18.5173	18.6925	NaN	NaN	19.5323	18.8757	0	1	0	0	0	1	0	0	0	0	0	0	0	0
F-actin-capping protein subunit beta	P47757	Capzb	14	1.20505	3.58016		Discard	20.2028	20.2656	20.0092	19.8819	20.4776	19.5819	19.0096	18.3547	19.6235	18.8406	18.5883	18.7719	20.0698	18.8648	0	0	0	0	0	0	1	0	0	0	0	0	0	0
Dihydrolipoyl dehydrogenase, mitochondrial	O08749	Dld	4	-0.262796	0		Discard	18.5129	NaN	NaN	18.6537	18.8818	18.3489	NaN	NaN	NaN	18.8621	NaN	NaN	18.5993	18.8621	0	0	0	0	0	0	1	0	0	0	0	0	0	0
Amyloid beta A4 protein;N-APP;Soluble APP-alpha;Soluble APP-beta;C99;Beta-amyloid protein 42;Beta-amyloid protein 40;C83;P3(42);P3(40);C80;Gamma-secretase C-terminal fragment 59;Gamma-secretase C-terminal fragment 57;Gamma-secretase C-terminal fragment 50;C31	P12023	App	7	-0.299335	0.294944		Keep	17.9584	18.2903	19.1511	NaN	19.1144	18.2562	19.178	NaN	19.4047	19.0771	17.7538	NaN	18.5541	18.8534	0	1	0	0	1	0	0	0	0	0	0	0	0	0
Matrix metalloproteinase-9	P41245	Mmp9	9	0.142263	0.279238		Discard	19.3688	19.1089	18.899	18.7272	19.0835	18.756	18.6812	NaN	19.3464	19.3077	18.5984	18.3078	18.9906	18.8483	0	1	0	0	0	0	0	0	0	0	0	0	0	0
Protein FAM49B	Q921M7;Q8BHZ0	Fam49b	9	0.512484	1.46391		Discard	19.3647	18.9264	18.9708	19.116	19.9428	19.7795	19.2796	18.9843	18.7719	18.8361	18.4299	18.7234	19.35	18.8375	0	0	0	0	0	0	1	0	0	0	0	0	0	0
Proteasome subunit beta type-1	O09061	Psmb1	4	-0.147862	0.149432		Discard	18.7683	19.4943	18.6781	18.3524	18.1254	18.652	19.4687	17.5379	18.856	18.1534	19.4699	19.4717	18.6784	18.8263	0	0	0	0	0	0	1	0	0	0	0	0	0	0
Synaptic vesicle membrane protein VAT-1 homolog	Q62465	Vat1	8	0.55364	1.39618		Discard	19.7497	19.7109	18.8237	19.1866	19.23	19.4351	19.0042	NaN	18.6645	NaN	NaN	18.7384	19.356	18.8023	0	0	1	1	0	0	0	0	1	0	0	0	0	0
40S ribosomal protein S2	P25444	Rps2	8	0.398542	0.78115		Discard	19.2816	NaN	19.1846	18.6074	19.6261	19.3041	18.5103	NaN	18.8089	19.0876	NaN	NaN	19.2008	18.8022	0	1	0	1	0	0	0	0	0	0	0	0	0	1
60S ribosomal protein L27	P61358	Rpl27	3	-0.0485125	0.0608666		Discard	18.5412	18.4995	NaN	18.6114	18.7994	19.3098	NaN	NaN	19.0442	18.5574	NaN	NaN	18.7523	18.8008	0	1	0	1	0	0	0	0	0	0	0	0	0	1
Galectin-3	P16110	Lgals3	6	2.22549	6.23957		Discard	21.1917	21.324	20.3158	20.7599	21.4109	21.1409	18.8518	18.4725	18.7526	18.9707	18.5642	19.1785	21.0239	18.7984	0	0	0	0	0	1	0	0	0	0	0	0	0	0
Coactosin-like protein	Q9CQI6	Cotl1	9	0.896083	1.41925		Discard	19.6429	19.0823	19.4415	19.6338	20.2877	20.0746	19.008	NaN	NaN	18.5874	NaN	NaN	19.6938	18.7977	0	1	1	0	0	0	0	0	0	0	0	0	0	0
60S ribosomal protein L6	P47911	Rpl6	5	0.0360336	0.0497688		Discard	18.838	18.301	18.5402	18.6526	19.3128	19.322	18.7409	NaN	18.9548	18.6794	NaN	NaN	18.8278	18.7917	0	0	0	1	0	0	0	0	1	0	0	0	0	0
Proteasome subunit beta type-2	Q9R1P3	Psmb2	8	0.365771	0.652669		Discard	18.8323	NaN	18.8198	18.7314	19.5771	19.7332	18.4729	18.8576	19.1392	18.6221	NaN	NaN	19.1388	18.773	0	0	0	1	0	0	0	0	1	0	0	0	0	0
ATP synthase subunit beta, mitochondrial	P56480	Atp5b	9	0.0863018	0.178029		Discard	19.0415	18.6745	18.5338	18.979	18.7293	19.1939	NaN	NaN	18.819	18.7256	NaN	NaN	18.8586	18.7723	0	0	0	1	0	0	0	0	0	0	0	0	0	1
Neuropilin-2	O35375	Nrp2	10	0.510568	1.1731		Keep	19.5896	19.5447	19.2045	19.631	18.6781	19.0204	18.9639	NaN	18.3977	19.1719	NaN	18.5364	19.278	18.7675	1	0	0	0	0	1	0	0	0	0	0	0	0	0
Growth arrest-specific protein 6	Q61592	Gas6	5	-0.0139284	0.0153674		Discard	18.4616	18.3441	19.017	18.9665	NaN	18.973	NaN	NaN	19.116	NaN	NaN	18.4167	18.7524	18.7664	0	0	0	1	0	0	0	0	1	0	0	0	0	0
Proliferation-associated protein 2G4	P50580	Pa2g4	14	0.945183	2.51173		Discard	20.0259	19.6918	19.3286	19.1283	20.514	19.5618	18.66	19.0056	18.8485	18.727	NaN	18.5751	19.7084	18.7632	0	1	0	0	0	1	0	0	0	0	0	0	0	0
Phosphatidylinositol transfer protein alpha isoform	P53810;P53811	Pitpna	7	0.205564	0.268599		Discard	18.8995	18.2737	19.0734	18.8223	19.4859	19.2	18.5879	NaN	NaN	18.9193	NaN	NaN	18.9591	18.7536	0	0	0	0	0	0	1	0	0	0	0	0	0	0
Thymosin beta-4;Hematopoietic system regulatory peptide	P20065	Tmsb4x	2	0.482755	0.424847		Discard	NaN	NaN	18.2075	18.9042	20.1066	19.7252	18.4764	19.1475	19.7587	18.0981	NaN	18.285	19.2359	18.7531	0	1	1	0	0	0	0	0	0	0	0	0	0	0
Epididymis-specific alpha-mannosidase	O54782	Man2b2	6	-0.0744197	0		Discard	NaN	NaN	18.9568	18.2063	NaN	18.8526	NaN	18.7463	NaN	NaN	NaN	NaN	18.6719	18.7463	0	0	0	0	0	1	0	0	0	0	0	0	0	0
60S ribosomal protein L7	P14148	Rpl7	8	0.468825	1.06639		Discard	18.981	18.6845	19.1524	19.0464	19.7797	19.5854	18.5799	NaN	19.1728	18.6991	NaN	18.4924	19.2049	18.7361	0	0	1	0	0	0	0	0	0	0	0	0	0	0
60S ribosomal protein L3	P27659	Rpl3	4	-0.126179	0.165985		Discard	17.9777	18.4016	18.6482	18.7774	18.9582	18.8392	NaN	NaN	18.9813	18.4718	NaN	NaN	18.6004	18.7266	0	1	0	0	0	0	0	0	0	0	0	0	0	0
Ubiquitin thioesterase OTUB1	Q7TQI3	Otub1	6	0.270348	0.729234		Discard	18.8577	NaN	18.5272	19.1406	19.4166	19.0396	18.6154	18.6922	NaN	NaN	18.9823	18.614	18.9963	18.726	0	1	1	0	0	1	0	0	0	0	0	0	0	0
Proteasome subunit beta type-4	P99026	Psmb4	8	0.170419	0.333116		Discard	18.6933	18.6606	18.998	18.7717	19.2131	19.0279	NaN	NaN	19.0303	18.4171	NaN	NaN	18.8941	18.7237	0	1	0	0	0	0	0	0	0	0	0	0	0	0
Cystatin-B	Q62426	Cstb	6	0.86206	1.65493		Discard	19.187	20.0768	19.1491	19.8892	19.6457	19.493	NaN	NaN	18.8081	NaN	18.6147	NaN	19.5735	18.7114	0	1	1	0	0	0	0	0	0	0	0	0	0	0
60S ribosomal protein L4	Q9D8E6	Rpl4	6	-0.171617	0.0996814		Discard	NaN	17.8215	18.5359	18.4101	19.3462	NaN	18.0472	NaN	19.3529	NaN	NaN	NaN	18.5284	18.7	0	0	0	1	0	0	0	0	0	0	0	0	0	1
C-type mannose receptor 2	Q64449	Mrc2	2	NaN	0		Keep	NaN	NaN	NaN	NaN	NaN	NaN	NaN	18.8424	NaN	18.532	NaN	NaN	#DIV/0!	18.6872	0	1	1	0	0	0	0	0	0	0	0	0	0	0
Geranylgeranyl transferase type-2 subunit alpha	Q9JHK4	Rabggta	2	NaN	0		Discard	NaN	NaN	NaN	NaN	NaN	NaN	18.6805	NaN	NaN	NaN	NaN	NaN	#DIV/0!	18.6805	0	0	0	0	0	0	1	0	0	0	0	0	0	0
Protein S100-A4	P07091	S100a4	3	1.11702	0		Discard	19.5146	NaN	19.3735	NaN	20.4812	NaN	NaN	NaN	NaN	18.6728	NaN	NaN	19.7898	18.6728	0	0	0	0	0	0	1	0	0	0	0	0	0	0
Puromycin-sensitive aminopeptidase	Q11011	Npepps	16	0.455571	1.57827		Discard	19.3336	18.8438	19.1414	19.1302	19.1406	19.1102	18.6737	17.8933	18.8076	18.726	18.8033	19.0626	19.1166	18.6611	0	0	0	0	0	0	1	0	0	0	0	0	0	0
60S ribosomal protein L27a	P14115	Rpl27a	2	-0.203718	0		Discard	18.161	NaN	18.3522	18.6157	18.6897	NaN	NaN	NaN	18.6584	NaN	NaN	NaN	18.4546	18.6584	0	0	0	0	0	0	1	0	0	0	0	0	0	0
Inositol monophosphatase 1	O55023	Impa1	7	0.489781	3.16226		Discard	19.0338	19.0526	19.1962	19.0919	19.0958	19.3445	18.5777	NaN	18.9015	18.6053	18.4995	NaN	19.1358	18.646	0	1	0	0	0	0	0	0	0	0	0	0	0	0
Xanthine dehydrogenase/oxidase;Xanthine dehydrogenase;Xanthine oxidase	Q00519;G3X982;Q3TYQ9	Xdh	15	0.169768	0.20701		Discard	18.9107	18.6979	17.818	18.7267	19.5079	19.2327	19.3123	17.6467	18.9199	18.629	18.4395	18.9279	18.8156	18.6459	0	0	0	1	0	0	0	0	0	0	0	0	0	1
Nucleophosmin	Q61937	Npm1	6	0.463577	0		Discard	19.4001	19.2819	19.163	18.4166	19.4016	18.9873	NaN	NaN	18.6448	NaN	NaN	NaN	19.1084	18.6448	0	1	0	0	0	1	0	0	0	0	0	0	0	0
Integrin alpha-M	P05555	Itgam	13	1.18568	2.21053		Keep	19.809	20.3212	19.7798	20.0037	18.9952	19.9841	NaN	NaN	19.1688	18.5911	18.9158	17.8437	19.8155	18.6298	0	1	1	0	0	0	0	0	0	0	0	0	0	0
4-trimethylaminobutyraldehyde dehydrogenase	Q9JLJ2	Aldh9a1	6	-0.158674	0.193404		Discard	18.593	NaN	NaN	18.2324	18.0513	18.9228	NaN	NaN	18.8058	18.4113	NaN	NaN	18.4499	18.6086	0	1	1	0	0	0	0	0	0	0	0	0	0	0
F-actin-capping protein subunit alpha-1	P47753	Capza1	9	0.634151	0		Discard	19.1059	NaN	18.9794	NaN	19.5957	19.2686	NaN	NaN	NaN	18.6033	NaN	NaN	19.2374	18.6033	0	1	0	0	0	0	0	0	0	0	0	0	0	0
Tyrosine-protein kinase receptor Tie-1	Q06806	Tie1	2	-0.593319	1.08446		Keep	18.2597	18.4465	17.9369	NaN	17.9167	17.466	18.1234	NaN	NaN	18.7619	NaN	18.9101	18.0052	18.5985	0	0	0	0	0	0	1	0	0	0	0	0	0	0
Endoplasmin	P08113	Hsp90b1	13	0.25933	0.178119		Discard	18.347	18.17	NaN	18.5883	19.589	19.5588	NaN	18.8272	19.957	17.6502	NaN	17.9308	18.8506	18.5913	0	1	1	0	0	0	0	0	0	0	0	0	0	0
6-phosphogluconolactonase	Q9CQ60	Pgls	7	0.389489	0		Discard	18.9413	18.9237	18.6538	18.1089	20.2294	19.0205	NaN	NaN	NaN	NaN	18.5901	NaN	18.9796	18.5901	0	1	0	0	0	0	0	0	0	0	0	0	0	0
Histone H3.2	P84228	Hist1h3b	9	-0.555386	1.60039		Discard	18.3369	18.1177	18.3307	17.5084	17.8667	NaN	18.8848	18.3332	18.7453	18.7392	18.2347	NaN	18.0321	18.5875	0	0	0	0	0	1	0	0	0	0	0	0	0	0
Reticulocalbin-1	Q05186	Rcn1	2	NaN	0		Discard	NaN	NaN	NaN	NaN	NaN	NaN	NaN	NaN	18.5828	NaN	NaN	NaN	#DIV/0!	18.5828	0	1	0	0	0	0	0	0	0	0	0	0	0	0
Regucalcin	Q64374	Rgn	4	-0.272079	0.467602		Discard	18.2138	18.6881	17.7968	18.2777	NaN	18.5458	NaN	18.6271	NaN	NaN	NaN	18.5259	18.3044	18.5765	0	1	0	0	0	0	0	0	0	0	0	0	0	0
60S ribosomal protein L18	P35980	Rpl18	5	0.413151	0.742327		Discard	19.1911	18.607	18.669	18.8776	19.4299	19.1559	18.4191	NaN	19.3907	18.4647	NaN	18.0266	18.9884	18.5753	0	0	0	1	0	0	0	0	0	1	0	0	0	0
Vitamin K-dependent protein S	Q08761	Pros1	7	-0.129283	0		Discard	18.5676	18.5104	NaN	NaN	18.5724	18.1062	NaN	NaN	NaN	18.5684	NaN	NaN	18.4392	18.5684	0	0	0	0	0	0	1	0	0	0	0	0	0	0
T-complex protein 1 subunit theta	P42932	Cct8	14	0.35324	0		Discard	18.4331	18.4228	NaN	NaN	19.8297	18.9819	NaN	NaN	18.5637	NaN	NaN	NaN	18.9169	18.5637	1	0	0	0	0	1	0	0	0	0	0	0	0	0
Laminin subunit beta-1	P02469	Lamb1	9	NaN	0		Discard	NaN	NaN	NaN	NaN	NaN	NaN	NaN	NaN	NaN	NaN	18.5609	NaN	#DIV/0!	18.5609	0	0	1	0	0	0	0	0	0	0	0	0	0	0
40S ribosomal protein S3a	P97351	Rps3a	6	0.1407	0.147019		Discard	18.4593	18.0803	18.4156	18.6614	19.1227	19.3992	18.501	NaN	18.5971	NaN	NaN	NaN	18.6898	18.5491	0	0	0	0	0	0	1	0	0	0	0	0	0	0
Cell adhesion molecule 1	Q8R5M8	Cadm1	3	NaN	0		Keep	NaN	NaN	NaN	NaN	NaN	NaN	18.4789	NaN	18.6525	18.4547	NaN	NaN	#DIV/0!	18.5287	0	0	1	0	1	0	0	0	0	0	0	0	0	0
V-type proton ATPase subunit S1	Q9R1Q9	Atp6ap1	6	1.43651	4.8274		Keep	20.3383	20.019	19.9625	19.559	20.1274	19.7703	18.6324	18.7443	18.2446	18.1837	18.8264	NaN	19.9628	18.5263	0	1	1	0	0	0	0	0	0	0	0	0	0	0
Nesprin-1	Q6ZWR6	Syne1	3	-1.35379	0		Keep	17.1658	NaN	NaN	NaN	NaN	NaN	NaN	NaN	NaN	NaN	18.5196	NaN	17.1658	18.5196	0	1	0	0	0	0	0	0	0	0	0	0	0	0
Insulin-like growth factor-binding protein 2	P47877	Igfbp2	4	0.0353441	0.0558334		Discard	18.4796	18.5348	18.1995	18.7717	18.5273	18.7947	18.2792	17.8977	18.0656	18.8485	19.2063	18.7983	18.5513	18.5159	0	0	0	1	0	0	0	0	0	0	0	0	0	1
Argininosuccinate synthase	P16460	Ass1	7	0.384654	0.876137		Discard	19.4506	18.8263	18.5879	18.8707	19.4554	18.183	18.6032	NaN	18.3938	18.7382	18.4721	18.3477	18.8956	18.511	0	0	0	1	0	0	0	0	1	0	0	0	0	0
Dipeptidyl peptidase 3	Q99KK7	Dpp3	9	0.153732	0.365128		Discard	18.8093	18.2645	18.9928	18.6095	18.689	18.5932	18.949	NaN	18.5892	18.3385	18.6885	17.9646	18.6597	18.506	0	1	0	0	0	0	0	0	0	0	0	0	0	0
Phospholipase D3	O35405	Pld3	4	-0.0752354	0		Keep	18.54	NaN	18.3181	NaN	NaN	NaN	NaN	NaN	18.5043	NaN	NaN	NaN	18.4291	18.5043	0	1	1	0	1	0	0	0	0	0	0	0	0	0
Betaine--homocysteine S-methyltransferase 1	O35490;Q91WS4	Bhmt	4	-0.038662	0.068963		Discard	18.7732	18.8077	18.5326	18.4445	18.1745	18.0239	NaN	18.2343	18.1158	18.3994	18.9496	18.7912	18.4594	18.4981	0	1	0	1	0	0	0	0	0	0	0	0	0	1
Neutral alpha-glucosidase AB	Q8BHN3	Ganab	12	0.100308	0.147164		Discard	18.538	18.8927	18.0716	18.33	18.8207	18.9284	18.1304	NaN	18.9603	18.3991	NaN	NaN	18.5969	18.4966	0	0	0	0	0	0	1	0	0	0	0	0	0	0
Thyroglobulin	O08710	Tg	4	-0.475997	0.749705		Discard	17.504	18.2575	18.2638	18.3008	17.7529	NaN	18.1209	NaN	18.0469	NaN	18.4687	19.3306	18.0158	18.4918	0	0	0	0	0	1	0	0	0	0	0	0	0	0
Spliceosome RNA helicase Ddx39b;ATP-dependent RNA helicase DDX39A	Q9Z1N5;Q8VDW0	Ddx39b;Ddx39a	6	0.426712	2.19961		Discard	19.2023	18.6852	18.6519	18.9054	18.8677	19.1877	18.7118	NaN	18.4777	18.3334	18.4704	18.4566	18.9167	18.49	0	0	0	0	0	0	1	0	0	0	0	0	0	0
Annexin A1	P10107;A2BH40	Anxa1	16	3.06772	5.63707		Discard	21.8089	21.8005	20.7528	21.212	22.2826	21.4629	19.0174	17.8996	19.2675	18.55	18.2937	17.8851	21.5533	18.4856	0	1	0	0	0	0	0	0	0	0	0	0	0	0
Rho GDP-dissociation inhibitor 2	Q61599	Arhgdib	8	0.913727	2.65762		Discard	19.2913	19.364	19.0782	18.766	20.1848	19.6393	18.5147	18.398	18.4048	18.142	18.9079	18.4739	19.3873	18.4736	0	1	1	0	0	0	0	0	0	0	0	0	0	0
Proliferating cell nuclear antigen	P17918	Pcna	7	0.494446	0.563643		Discard	18.6774	18.8879	18.31	NaN	19.2641	19.6769	NaN	18.6079	18.3297	NaN	NaN	NaN	18.9633	18.4688	0	0	0	1	0	0	0	0	1	0	0	0	0	0
Ganglioside GM2 activator	Q60648	Gm2a	4	1.22025	2.83884		Discard	19.9837	20.0584	18.9772	19.4925	20.2998	19.2766	18.3192	18.6702	17.6186	18.4934	18.8551	18.8103	19.6814	18.4611	0	0	0	0	1	0	0	0	0	0	0	0	0	0
Fatty acid-binding protein, epidermal	Q05816	Fabp5	8	1.12938	0		Discard	19.6469	18.9786	19.2185	19.7638	19.9472	19.9444	18.4538	NaN	NaN	NaN	NaN	NaN	19.5832	18.4538	1	0	0	0	0	1	0	0	0	0	0	0	0	0
60S ribosomal protein L12	P35979	Rpl12	4	-0.0440331	0		Discard	18.3474	NaN	NaN	NaN	18.4706	NaN	NaN	NaN	NaN	18.453	NaN	NaN	18.409	18.453	0	1	0	1	0	0	0	0	0	0	0	0	0	1
Nicotinamide phosphoribosyltransferase	Q99KQ4	Nampt	11	0.49817	1.1352		Discard	18.5033	18.6028	18.9669	18.8598	19.3067	19.4585	NaN	18.6004	18.5114	NaN	18.2427	NaN	18.9497	18.4515	0	0	0	1	0	0	0	0	1	0	0	0	0	0
Rab GDP dissociation inhibitor alpha	P50396	Gdi1	13	0.0811882	0.13852		Discard	18.986	18.6047	18.8881	18.0977	18.3952	18.1862	18.5244	NaN	18.6385	18.6415	NaN	17.9761	18.5263	18.4451	0	1	0	1	0	0	0	0	0	0	0	0	0	1
Glutathione peroxidase 1	P11352	Gpx1	7	-0.045482	0.0629367		Discard	18.0631	18.0367	18.515	18.5898	18.6319	18.5235	19.0988	18.4796	17.9746	17.5419	18.7259	18.812	18.3933	18.4388	1	0	0	0	0	1	0	0	0	0	0	0	0	0
60S ribosomal protein L5	P47962	Rpl5	7	0.518885	1.39638		Discard	19.0276	18.7897	18.7869	18.5293	19.1359	19.4132	NaN	NaN	18.6797	18.2101	18.3948	NaN	18.9471	18.4282	0	0	0	1	0	0	0	0	0	1	0	0	0	0
Vesicular integral-membrane protein VIP36	Q9DBH5	Lman2	4	NaN	0		Keep	NaN	NaN	NaN	NaN	NaN	NaN	NaN	NaN	NaN	NaN	18.4223	NaN	#DIV/0!	18.4223	0	1	0	0	0	0	0	0	0	0	0	0	0	0
T-complex protein 1 subunit eta	P80313	Cct7	10	0.445177	1.40123		Discard	18.9085	18.4336	18.8219	18.7974	19.4896	18.7473	18.1529	18.6539	18.6834	18.1995	NaN	18.4165	18.8664	18.4212	0	1	0	0	1	0	0	0	0	0	0	0	0	0
Acid sphingomyelinase-like phosphodiesterase 3a	P70158	Smpdl3a	5	0.561214	1.5797		Discard	NaN	18.7762	19.1027	19.0881	18.7739	19.1325	NaN	18.626	18.6323	NaN	NaN	17.9821	18.9747	18.4135	0	0	0	1	0	0	0	0	1	0	0	0	0	0
Cofilin-1	P18760	Cfl1	8	1.46038	2.57419		Discard	19.6132	19.5582	19.0733	19.5902	20.9152	20.4844	18.916	18.0175	18.8586	18.1262	NaN	18.142	19.8724	18.412	0	0	0	0	0	1	0	0	0	0	0	0	0	0
Tripeptidyl-peptidase 1	O89023	Tpp1	2	0.339825	1.18095		Discard	18.6467	18.7353	18.4228	18.5165	19.2749	18.8995	18.4125	NaN	18.5205	18.3461	NaN	18.3586	18.7493	18.4094	0	1	1	0	0	0	0	0	0	0	0	0	0	0
T-complex protein 1 subunit alpha	P11983	Tcp1	9	0.636813	0		Discard	19.1381	18.6859	19.1699	18.5957	19.5873	18.9799	NaN	NaN	18.3893	NaN	NaN	NaN	19.0261	18.3893	0	0	0	0	0	0	1	0	0	0	0	0	0	0
T-complex protein 1 subunit delta	P80315	Cct4	9	1.11444	2.08096		Discard	19.6191	19.7439	18.9866	18.7938	19.9268	19.8912	18.7303	18.5924	19.3018	18.3958	17.8944	17.36	19.4936	18.3791	0	1	0	0	0	0	0	0	0	0	0	0	0	0
Histone H1.5	P43276	Hist1h1b	4	0.301546	0		Discard	NaN	18.6896	18.9207	18.6106	NaN	18.4734	18.372	NaN	NaN	NaN	NaN	NaN	18.6736	18.372	0	1	0	1	0	0	0	0	0	0	0	0	0	1
V-type proton ATPase subunit G 1	Q9CR51	Atp6v1g1	4	0.397696	0.545323		Discard	18.7804	18.113	18.4102	18.5472	19.4558	19.3049	18.37	NaN	18.7485	17.9942	NaN	NaN	18.7686	18.3709	0	1	1	0	0	0	0	0	0	0	0	0	0	0
Osteoclast-stimulating factor 1	Q62422	Ostf1	7	1.09835	3.11869		Discard	19.5779	19.0409	18.9881	19.1217	20.2775	19.525	17.9896	18.3689	18.6064	17.9787	18.3794	18.618	19.4219	18.3235	0	1	0	0	0	0	0	0	0	0	0	0	0	0
Gamma-interferon-inducible lysosomal thiol reductase	Q9ESY9	Ifi30	5	0.974495	1.98928		Discard	18.8062	19.2696	19.3799	NaN	19.6932	19.3402	NaN	NaN	18.4099	18.2367	NaN	NaN	19.2978	18.3233	0	0	0	1	0	1	0	0	0	1	0	0	0	0
UMP-CMP kinase 2, mitochondrial	Q3U5Q7	Cmpk2	9	-0.0454149	0.0536163		Discard	18.2051	17.4586	18.1792	18.1954	18.6774	18.8221	18.5542	NaN	18.2661	18.0848	NaN	NaN	18.2563	18.3017	0	0	0	0	0	1	0	0	0	0	0	0	0	0
Glyoxalase domain-containing protein 4	Q9CPV4	Glod4	5	0.405371	0		Discard	18.4378	NaN	18.6769	18.3429	19.1784	18.8701	18.2958	NaN	NaN	NaN	NaN	NaN	18.7012	18.2958	0	0	0	1	0	0	0	0	1	0	0	0	0	0
Alcohol dehydrogenase class-3	P28474;Q64437	Adh5	9	0.400479	0.638066		Discard	18.412	17.8607	18.1567	19.02	19.4234	19.2931	18.5068	18.442	18.463	NaN	18.2278	17.8295	18.6943	18.2939	0	1	0	0	0	0	0	0	0	0	0	0	0	0
Prostaglandin reductase 1	Q91YR9;REV__Q3TVC7	Ptgr1	7	0.0727844	0		Discard	18.4259	NaN	NaN	NaN	18.2755	NaN	18.2779	NaN	NaN	NaN	NaN	NaN	18.3507	18.2779	0	0	0	1	0	0	0	0	0	0	0	0	0	1
Pro-cathepsin H;Cathepsin H mini chain;Cathepsin H;Cathepsin H heavy chain;Cathepsin H light chain	P49935	Ctsh	3	0.576822	0.902939		Discard	18.2966	NaN	18.5694	18.6024	19.6363	19.1597	18.2346	NaN	18.2079	NaN	18.3856	NaN	18.8529	18.2761	0	1	0	1	0	0	0	0	0	0	0	0	0	1
Phosphatidylcholine-sterol acyltransferase	P16301	Lcat	2	NaN	0		Discard	NaN	NaN	NaN	NaN	NaN	NaN	NaN	NaN	NaN	NaN	18.2705	NaN	#DIV/0!	18.2705	0	1	1	0	0	0	0	0	0	0	0	0	0	0
UTP--glucose-1-phosphate uridylyltransferase	Q91ZJ5	Ugp2	7	0.197236	1.37245		Discard	NaN	18.3852	18.4572	18.4694	18.4978	18.4585	NaN	18.3809	18.1319	NaN	NaN	NaN	18.4536	18.2564	0	1	0	0	0	0	0	0	0	0	0	0	0	0
Brain acid soluble protein 1	Q91XV3	Basp1	5	-0.651711	0.761718		Discard	17.6716	17.0037	17.4157	18.1384	17.4613	17.8995	19.5112	18.0939	19.4884	17.7756	17.3753	17.2561	17.5984	18.2501	0	0	0	1	0	0	0	0	1	0	0	0	0	0
Interferon-induced guanylate-binding protein 2	Q9Z0E6	Gbp2	6	0.589282	0		Discard	NaN	NaN	18.3178	NaN	19.1796	18.955	NaN	NaN	18.2282	NaN	NaN	NaN	18.8174	18.2282	0	0	0	0	0	1	0	0	0	0	0	0	0	0
Aminopeptidase N	P97449	Anpep	20	2.75906	6.45046		Keep	21.0381	20.7416	21.0717	20.6793	20.8872	21.4955	NaN	NaN	18.3109	18.557	18.0268	18.0114	20.9856	18.2265	0	0	1	0	0	0	0	0	0	0	0	0	0	0
Eukaryotic translation initiation factor 3 subunit A	P23116	Eif3a	8	0.13169	0.160284		Discard	18.2619	17.9503	18.1128	18.2645	18.9393	18.5781	18.2333	17.8435	19.1512	NaN	NaN	17.6498	18.3512	18.2195	0	1	1	0	0	0	0	0	0	0	0	0	0	0
Glucosamine-6-phosphate isomerase 1	O88958;Q9CRC9	Gnpda1	8	0.249768	0.479932		Discard	18.549	18.009	18.3765	18.2216	19.1821	18.4347	NaN	NaN	18.2488	NaN	18.2266	18.1619	18.4622	18.2124	0	1	1	1	0	1	0	0	0	0	0	0	0	1
60S ribosomal protein L14	Q9CR57	Rpl14	4	1.54248	0		Discard	NaN	NaN	NaN	NaN	NaN	19.745	18.2025	NaN	NaN	NaN	NaN	NaN	19.745	18.2025	0	0	0	1	0	0	0	1	0	0	0	0	0	0
Lysosome-associated membrane glycoprotein 2	P17047	Lamp2	7	0.192664	0.284069		Keep	18.4923	18.3637	17.8195	18.5056	18.8494	18.2261	18.4158	NaN	18.8454	17.5186	17.954	NaN	18.3761	18.1834	0	1	1	0	0	0	0	0	0	0	0	0	0	0
Ubiquitin carboxyl-terminal hydrolase 5	P56399	Usp5	14	0.56395	0.776619		Discard	18.2691	18.6856	18.6855	NaN	19.264	18.8232	NaN	NaN	18.607	17.756	NaN	NaN	18.7455	18.1815	0	1	0	0	0	0	0	0	0	0	0	0	0	0
Fibroblast growth factor receptor 1	P16092	Fgfr1	3	-0.397964	0.925691		Keep	17.8571	17.647	17.8307	17.8511	17.6434	NaN	18.5317	NaN	17.7959	NaN	NaN	NaN	17.7659	18.1638	0	1	1	0	0	0	0	0	0	0	0	0	0	0
Serine/threonine-protein phosphatase 2A catalytic subunit alpha isoform;Serine/threonine-protein phosphatase 2A catalytic subunit beta isoform	P63330;P62715;P97470	Ppp2ca;Ppp2cb	5	0.306944	0		Discard	18.2751	NaN	18.2205	18.3838	18.7833	18.6818	NaN	NaN	NaN	NaN	NaN	18.162	18.4689	18.162	0	0	0	1	0	0	0	0	1	0	0	0	0	0
Annexin A2	P07356	Anxa2	17	1.62266	2.38129		Discard	19.8573	19.6337	19.6347	19.0835	20.9293	19.4343	18.2293	NaN	18.3487	NaN	NaN	17.8404	19.7621	18.1395	0	1	0	1	0	1	0	0	0	0	0	0	0	1
Tubulin beta-5 chain	P99024	Tubb5	18	1.07936	2.90176		Discard	19.8219	19.6055	18.707	18.6073	19.6101	18.885	17.9472	17.8535	18.4694	17.9226	18.1348	18.4331	19.2061	18.1268	0	0	1	0	0	0	0	0	0	0	0	0	0	0
Macrophage-capping protein	P24452	Capg	11	2.89195	4.94577		Discard	20.9852	20.8401	20.6839	20.0952	22.1081	21.2142	18.5298	17.7842	18.9344	18.1712	17.3156	17.8397	20.9878	18.0958	0	1	0	1	0	0	0	0	0	0	0	0	0	1
Sorting nexin-2	Q9CWK8;Q9WV80	Snx2	8	0.690302	0		Discard	18.6108	NaN	NaN	18.5034	19.2429	18.7631	NaN	NaN	18.0898	NaN	NaN	NaN	18.7801	18.0898	0	1	1	0	0	0	0	0	0	0	0	0	0	0
Ras-related protein Rap-1b;Ras-related protein Rap-1A	Q99JI6;P62835	Rap1b;Rap1a	3	0.239375	0		Discard	18.2476	18.6303	NaN	18.0973	18.3027	NaN	NaN	NaN	NaN	NaN	NaN	18.0801	18.3195	18.0801	0	0	1	0	0	0	0	0	0	0	0	0	0	0
Ran-specific GTPase-activating protein	P34022	Ranbp1	3	NaN	0		Discard	NaN	NaN	NaN	NaN	NaN	NaN	NaN	18.0679	NaN	NaN	NaN	NaN	#DIV/0!	18.0679	0	0	1	0	0	0	0	0	0	0	0	0	0	0
Collagenase 3	P33435	Mmp13	9	0.80239	1.15123		Discard	18.2695	18.7081	18.3766	NaN	19.4838	19.5042	17.8271	NaN	18.1199	18.2511	NaN	NaN	18.8684	18.0661	0	1	0	0	0	0	0	0	0	0	0	0	0	0
Profilin-1	P62962	Pfn1	7	0.254875	0.934744		Discard	18.3561	18.4306	18.2117	18.2649	18.5625	18.077	NaN	NaN	18.1796	17.9449	NaN	NaN	18.3171	18.0623	0	1	0	0	0	0	0	0	0	0	0	0	0	0
EGF-containing fibulin-like extracellular matrix protein 1	Q8BPB5	Efemp1	3	0.0457646	0.0642322		Discard	18.055	17.9511	18.0107	18.6796	18.0754	17.8294	NaN	NaN	NaN	17.7946	NaN	18.3143	18.1002	18.0544	0	0	0	0	0	0	1	0	0	0	0	0	0	0
Omega-amidase NIT2	Q9JHW2	Nit2	6	0.472712	0		Discard	NaN	NaN	NaN	NaN	18.6438	18.3922	NaN	NaN	18.0453	NaN	NaN	NaN	18.518	18.0453	1	0	0	0	0	1	0	0	0	0	0	0	0	0
Histone H1.4	P43274;Q07133	Hist1h1e	8	NaN	0		Discard	NaN	NaN	NaN	NaN	NaN	NaN	NaN	NaN	NaN	NaN	18.031	NaN	#DIV/0!	18.031	0	0	0	0	0	1	0	0	0	0	0	0	0	0
40S ribosomal protein S25	P62852	Rps25	4	0.482361	0.695344		Discard	18.7089	19.1833	18.4079	18.4048	18.8778	17.4002	17.9179	NaN	18.2136	18.3963	17.5313	NaN	18.4971	18.0148	0	0	0	0	0	0	1	0	0	0	0	0	0	0
Signal transducer and activator of transcription 1	P42225	Stat1	5	0.647089	0		Discard	18.4034	18.2477	18.3267	18.6753	19.4713	18.6796	NaN	NaN	17.9869	NaN	NaN	NaN	18.634	17.9869	0	1	0	0	0	0	0	0	0	0	0	0	0	0
Transforming protein RhoA;Rho-related GTP-binding protein RhoC	Q9QUI0;Q62159;P62746	Rhoa;Rhoc	5	0.123327	0		Discard	18.401	NaN	NaN	17.9814	18.1353	17.8365	NaN	NaN	NaN	NaN	17.9652	NaN	18.0885	17.9652	0	1	0	0	0	0	0	0	0	0	0	0	0	0
Serine/threonine-protein phosphatase 2A activator	P58389	Ppp2r4	5	-0.123597	0		Discard	17.7805	17.4757	17.8965	17.5889	18.2331	18.004	NaN	NaN	17.9534	NaN	NaN	NaN	17.8298	17.9534	0	0	0	1	0	1	0	0	1	0	0	0	0	0
Biglycan	P28653	Bgn	5	-0.125717	0.225418		Discard	18.0743	17.3053	17.8368	NaN	18.1723	17.7121	18.5605	18.0283	18.1161	17.7182	17.3591	17.893	17.8202	17.9459	0	0	0	1	0	0	0	0	1	0	0	0	0	0
Interferon alpha/beta receptor 2	O35664	Ifnar2	2	-0.525687	0		Keep	17.7519	17.581	NaN	NaN	16.9661	17.379	NaN	NaN	17.9452	NaN	NaN	NaN	17.4195	17.9452	0	1	0	1	0	0	0	0	0	0	0	0	0	1
Basement membrane-specific heparan sulfate proteoglycan core protein;Endorepellin;LG3 peptide	Q05793	Hspg2	7	-0.0545378	0.137526		Discard	17.9349	NaN	18.0253	18.0332	17.592	17.7837	NaN	NaN	NaN	17.8334	18.0233	NaN	17.8738	17.9284	0	0	0	0	0	1	0	0	0	0	0	0	0	0
60S ribosomal protein L19	P84099	Rpl19	4	-0.318107	0.320779		Discard	18.2882	16.1725	17.7822	17.4835	17.8973	18.0112	17.5957	17.4198	18.4114	18.822	NaN	17.3707	17.6058	17.9239	0	0	0	0	0	0	1	0	0	0	0	0	0	0
60S ribosomal protein L17	Q9CPR4	Rpl17	3	-0.272745	0		Discard	NaN	NaN	NaN	17.5939	17.7059	17.6531	NaN	NaN	17.9237	NaN	NaN	NaN	17.651	17.9237	0	0	0	0	0	0	1	0	0	0	0	0	0	0
Interferon-induced protein with tetratricopeptide repeats 3	Q64345	Ifit3	12	-0.457129	0.264822		Discard	16.7491	16.0938	NaN	16.673	19.389	18.3437	17.8925	17.9137	18.4008	NaN	NaN	17.4205	17.4497	17.9069	0	0	0	0	0	0	1	0	0	0	0	0	0	0
Cadherin-11	P55288	Cdh11	5	-0.6064	0		Keep	17.2815	NaN	NaN	NaN	NaN	NaN	17.9109	17.8585	17.8942	NaN	NaN	NaN	17.2815	17.8879	0	0	0	1	0	0	0	0	1	0	0	0	0	0
40S ribosomal protein S4, X isoform	P62702	Rps4x	5	0.506288	0		Discard	17.9881	NaN	NaN	18.5173	18.7801	18.2816	NaN	NaN	17.8855	NaN	NaN	NaN	18.3918	17.8855	0	0	0	0	0	1	0	0	0	0	0	0	0	0
Plasma kallikrein;Plasma kallikrein heavy chain;Plasma kallikrein light chain	P26262	Klkb1	3	-0.307107	2.33863		Discard	17.5317	NaN	NaN	17.6991	17.4288	17.628	17.8027	NaN	NaN	17.936	17.8259	17.9514	17.5719	17.879	0	1	0	1	0	0	0	0	0	0	0	0	0	1
ATP-citrate synthase	Q91V92	Acly	8	-0.113884	0		Discard	NaN	NaN	NaN	NaN	17.919	17.6071	NaN	17.8769	NaN	NaN	NaN	NaN	17.7631	17.8769	0	1	1	0	0	0	0	0	0	0	0	0	0	0
Pericentrin	P48725	Pcnt	2	NaN	0		Discard	NaN	NaN	NaN	NaN	NaN	NaN	NaN	NaN	NaN	NaN	NaN	17.8753	#DIV/0!	17.8753	0	0	0	1	0	0	0	0	0	0	0	0	0	1
V-type proton ATPase subunit C 1	Q9Z1G3	Atp6v1c1	9	0.799493	0		Discard	NaN	18.5229	NaN	NaN	18.8094	NaN	NaN	NaN	17.8667	NaN	NaN	NaN	18.6661	17.8667	0	1	0	1	0	0	0	0	0	0	0	0	0	1
Calpain-1 catalytic subunit	O35350	Capn1	2	NaN	0		Discard	NaN	NaN	NaN	NaN	NaN	NaN	17.8574	NaN	NaN	NaN	NaN	NaN	#DIV/0!	17.8574	0	0	0	0	0	1	0	0	0	0	0	0	0	0
H-2 class I histocompatibility antigen, K-B alpha chain	P01901;P04223;P14426	H2-K1	7	NaN	0		Keep	NaN	NaN	NaN	NaN	NaN	NaN	NaN	NaN	17.7581	17.9554	NaN	NaN	#DIV/0!	17.8568	1	0	0	0	0	1	0	0	0	0	0	0	0	0
Alpha-N-acetylgalactosaminidase	Q9QWR8	Naga	10	0.569627	1.01981		Discard	18.1801	NaN	NaN	NaN	18.6607	NaN	17.6413	NaN	18.0576	NaN	17.8533	NaN	18.4204	17.8508	0	0	0	0	0	0	1	0	0	0	0	0	0	0
Deoxyribonuclease-2-alpha	P56542	Dnase2	4	0.310297	0		Discard	18.2657	18.4575	18.0051	17.8457	18.8357	17.5044	NaN	NaN	17.8421	NaN	NaN	NaN	18.1524	17.8421	0	0	0	1	0	0	0	0	0	0	0	0	0	1
Epidermal growth factor receptor	Q01279	Egfr	5	-0.457297	0.586307		Keep	NaN	NaN	NaN	17.5983	17.1209	NaN	17.4467	17.6008	NaN	18.4073	17.8129	NaN	17.3596	17.8169	0	0	0	1	0	1	0	0	0	1	0	0	0	0
Putative RNA-binding protein 3	O89086	Rbm3	2	NaN	0		Discard	NaN	NaN	NaN	NaN	NaN	NaN	17.8169	NaN	NaN	NaN	NaN	NaN	#DIV/0!	17.8169	0	0	0	0	0	0	1	0	0	0	0	0	0	0
Phosphoglucomutase-1	Q9D0F9	Pgm1	7	-0.32603	0.917809		Discard	17.1744	16.9713	17.5445	17.6741	17.8403	17.6997	17.8079	17.5058	18.2382	17.879	NaN	17.6195	17.484	17.8101	0	1	1	1	0	1	0	0	1	0	0	0	0	0
Follistatin-related protein 1	Q62356	Fstl1	5	-0.392098	1.52965		Discard	17.1819	17.5794	17.2279	17.7887	17.2989	17.3259	NaN	NaN	17.8722	17.798	NaN	17.7075	17.4004	17.7925	0	0	0	1	0	0	0	0	1	0	0	0	0	0
Glucosidase 2 subunit beta	O08795	Prkcsh	5	0.210466	0.186385		Discard	NaN	17.1926	NaN	18.0419	18.307	18.4476	NaN	17.6393	17.9343	NaN	NaN	NaN	17.9973	17.7868	0	0	0	1	0	1	0	0	0	1	0	0	0	0
Complement C4-B;Complement C4 beta chain;Complement C4 alpha chain;C4a anaphylatoxin;Complement C4 gamma chain	P01029	C4b	8	NaN	0		Discard	NaN	NaN	NaN	NaN	NaN	NaN	NaN	NaN	NaN	17.7856	NaN	NaN	#DIV/0!	17.7856	1	0	0	0	0	1	0	0	0	0	0	0	0	0
Fibrocystin-L	Q80ZA4	Pkhd1l1	2	NaN	0		Keep	NaN	NaN	NaN	NaN	NaN	NaN	NaN	NaN	17.7767	NaN	NaN	NaN	#DIV/0!	17.7767	0	0	0	0	0	0	1	0	0	0	0	0	0	0
Platelet-activating factor acetylhydrolase IB subunit alpha	P63005	Pafah1b1	4	-0.124936	0.161608		Discard	17.5978	16.888	17.7669	17.8244	17.7373	18.0246	NaN	NaN	18.0605	17.1977	NaN	18.0362	17.6399	17.7648	0	0	0	0	0	0	1	0	0	0	0	0	0	0
Prolyl endopeptidase	Q9QUR6	Prep	4	0.0856603	0		Discard	17.5689	17.4543	17.5962	17.523	19.0781	17.8496	NaN	NaN	17.7594	NaN	NaN	NaN	17.845	17.7594	0	1	0	0	0	0	0	0	0	0	0	0	0	0
Amyloid-like protein 2	Q06335	Aplp2	3	-0.00627899	0		Keep	17.9696	17.573	17.8833	17.6966	17.7937	17.554	NaN	NaN	17.7513	NaN	NaN	NaN	17.7451	17.7513	0	1	0	1	0	0	0	0	0	0	0	0	0	1
60S ribosomal protein L13	P47963	Rpl13	3	0.17616	0		Discard	NaN	NaN	NaN	17.3259	18.4831	NaN	NaN	NaN	17.7283	NaN	NaN	NaN	17.9045	17.7283	0	0	0	0	0	0	1	0	0	0	0	0	0	0
Tubulin alpha-4A chain	P68368	Tuba4a	17	NaN	0		Discard	NaN	NaN	NaN	NaN	NaN	NaN	NaN	NaN	NaN	NaN	NaN	17.7008	#DIV/0!	17.7008	0	0	0	1	0	0	0	0	1	0	0	0	0	0
40S ribosomal protein S17	P63276	Rps17	2	-0.235909	0		Discard	NaN	NaN	NaN	NaN	17.8357	17.0347	NaN	NaN	NaN	17.6711	NaN	NaN	17.4352	17.6711	0	0	0	0	0	0	1	0	0	0	0	0	0	0
Argininosuccinate lyase	Q91YI0	Asl	5	0.247776	0.398531		Discard	17.529	17.6781	17.9516	17.8817	18.3413	18.1167	18.0164	17.3208	NaN	NaN	NaN	NaN	17.9164	17.6686	0	0	0	1	0	0	0	0	1	0	0	0	0	0
Fructose-bisphosphate aldolase B	Q91Y97	Aldob	4	NaN	0		Discard	NaN	NaN	NaN	NaN	NaN	NaN	NaN	NaN	NaN	NaN	NaN	17.6671	#DIV/0!	17.6671	0	1	1	0	0	0	0	0	0	0	0	0	0	0
Elongation factor 1-beta	O70251	Eef1b	6	0.591802	0		Discard	18.1736	18.2844	17.9199	18.0176	18.7316	18.404	NaN	NaN	17.6634	NaN	NaN	NaN	18.2552	17.6634	0	0	0	0	0	1	0	0	0	0	0	0	0	0
Cell division control protein 42 homolog	P60766;P84096;Q8R527;Q9ER71	Cdc42	5	0.0862147	0		Discard	17.8758	NaN	17.4114	17.8265	NaN	NaN	NaN	NaN	17.6183	NaN	NaN	NaN	17.7046	17.6183	0	0	0	1	0	0	0	0	0	0	0	0	0	1
Protein S100-A11	P50543	S100a11	4	1.2796	4.22433		Discard	18.8682	18.9281	18.3393	18.9131	19.3472	18.8844	17.3283	18.0189	18.0575	17.4418	17.2634	17.4926	18.88	17.6004	0	1	0	0	0	0	0	0	0	0	0	0	0	0
T-complex protein 1 subunit zeta	P80317;Q61390	Cct6a	8	0.551182	1.02207		Discard	18.1791	18.3549	18.0783	17.6586	18.5983	17.9508	NaN	NaN	17.8758	NaN	17.2952	NaN	18.1367	17.5855	0	1	1	0	0	0	0	0	0	0	0	0	0	0
Ig mu chain C region	P01872	Ighm	2	NaN	0		Keep	NaN	NaN	NaN	NaN	NaN	NaN	NaN	NaN	NaN	17.5831	NaN	NaN	#DIV/0!	17.5831	0	1	1	1	0	1	0	0	0	0	0	0	0	1
Cytoplasmic aconitate hydratase	P28271	Aco1	5	0.432226	0		Discard	NaN	NaN	18.0056	NaN	NaN	NaN	NaN	NaN	NaN	NaN	NaN	17.5734	18.0056	17.5734	0	0	0	1	0	0	0	0	1	0	0	0	0	0
Neutrophil gelatinase-associated lipocalin	P11672	Lcn2	6	0.350524	0		Discard	18.2614	17.8554	NaN	17.5944	17.9456	NaN	NaN	NaN	NaN	NaN	17.5637	NaN	17.9142	17.5637	0	1	0	0	0	1	0	0	0	0	0	0	0	0
Multiple epidermal growth factor-like domains protein 10	Q6DIB5	Megf10	2	NaN	0		Keep	NaN	NaN	NaN	NaN	NaN	NaN	NaN	NaN	17.5532	NaN	NaN	NaN	#DIV/0!	17.5532	0	1	0	0	0	0	0	0	0	0	0	0	0	0
T-complex protein 1 subunit beta	P80314	Cct2	7	0.8576	1.73433		Discard	17.9954	18.1028	18.173	17.7449	19.7223	18.6346	17.525	17.3039	17.8488	17.6883	17.2596	17.6018	18.3955	17.5379	0	1	1	0	0	0	0	0	0	0	0	0	0	0
Lysosomal Pro-X carboxypeptidase	Q7TMR0	Prcp	6	0.677359	1.27768		Discard	18.2017	17.8467	18.2878	18.5362	18.15	NaN	17.8914	NaN	NaN	NaN	17.1628	NaN	18.2045	17.5271	0	0	0	1	0	0	0	0	0	0	0	0	0	1
Ribonuclease T2	Q9CQ01	Rnaset2	5	0.953119	3.00927		Discard	18.2116	18.2143	18.386	18.3725	18.8374	18.6897	17.471	17.7447	17.2115	18.1139	17.6041	16.8474	18.4519	17.4988	0	0	1	1	0	0	0	0	1	0	0	0	0	0
Cullin-associated NEDD8-dissociated protein 1	Q6ZQ38	Cand1	9	0.542285	0		Discard	18.1044	18.0528	17.7785	18.0718	18.2108	17.9295	NaN	NaN	17.4824	NaN	NaN	NaN	18.0246	17.4824	0	1	0	0	0	0	0	0	0	0	0	0	0	0
26S proteasome non-ATPase regulatory subunit 11	Q8BG32	Psmd11	4	0.516795	0		Discard	NaN	NaN	NaN	18.365	17.9226	17.6481	NaN	NaN	17.4618	NaN	NaN	NaN	17.9786	17.4618	0	1	1	0	0	0	0	0	0	0	0	0	0	0
Prothymosin alpha;Prothymosin alpha, N-terminally processed;Thymosin alpha	P26350	Ptma	4	-0.434684	0.364886		Discard	NaN	17.21	17.7637	NaN	15.6294	17.5	16.9747	17.7212	17.3391	17.8069	NaN	NaN	17.0258	17.4605	0	1	0	0	0	0	0	0	0	0	0	0	0	0
Carboxypeptidase Q	Q9WVJ3	Cpq	2	2.04439	0		Discard	NaN	19.4962	NaN	NaN	NaN	NaN	17.0453	NaN	17.8583	NaN	NaN	NaN	19.4962	17.4518	0	0	0	1	0	0	0	0	0	0	0	0	0	1
V-type proton ATPase subunit H	Q8BVE3	Atp6v1h	6	-0.110016	0		Discard	NaN	17.2891	17.0027	17.3515	17.7039	17.3584	17.4511	NaN	NaN	NaN	NaN	NaN	17.3411	17.4511	1	0	0	0	0	1	0	0	0	0	0	0	0	0
Lysosome-associated membrane glycoprotein 1	P11438	Lamp1	2	NaN	0		Keep	NaN	NaN	NaN	NaN	NaN	NaN	NaN	NaN	17.4494	NaN	NaN	NaN	#DIV/0!	17.4494	0	0	0	1	0	0	0	0	0	0	0	0	0	1
Neurogenic locus notch homolog protein 3;Notch 3 extracellular truncation;Notch 3 intracellular domain	Q61982	Notch3	3	-0.676998	1.08619		Keep	17.036	16.3201	16.9516	17.2182	16.27	NaN	18.3502	17.0814	16.8692	18.2049	17.1479	16.9635	16.7592	17.4362	0	1	1	0	0	0	0	0	0	0	0	0	0	0
Sulfhydryl oxidase 1	Q8BND5	Qsox1	2	-0.0225413	0.0551471		Keep	17.4017	17.6233	NaN	17.4671	17.0731	17.3504	NaN	NaN	17.2074	17.7	17.4875	17.2278	17.3831	17.4057	0	0	0	0	0	1	0	0	0	0	0	0	0	0
Alpha-centractin;Beta-centractin	P61164;Q8R5C5	Actr1a;Actr1b	4	0.437036	1.0847		Discard	18.1144	18.2207	17.636	17.5795	17.8822	17.4869	NaN	17.3274	17.9536	NaN	17.0399	17.2108	17.82	17.3829	0	1	0	0	0	0	0	0	0	0	0	0	0	0
Heterogeneous nuclear ribonucleoprotein D0	Q60668;Q9Z130	Hnrnpd	3	0.404073	0.537933		Discard	17.9688	17.9859	17.2979	17.2093	18.4007	17.8482	NaN	NaN	17.5606	17.2015	NaN	NaN	17.7851	17.3811	0	1	0	0	0	0	0	0	0	0	0	0	0	0
Glutathione S-transferase omega-1	O09131;Q8K2Q2	Gsto1	4	0.301076	0		Discard	17.3033	NaN	17.5862	NaN	17.725	18.0775	NaN	NaN	17.3719	NaN	NaN	NaN	17.673	17.3719	0	1	0	1	0	0	0	0	0	0	0	0	0	1
Septin-2	P42208	Sept2	3	-0.415908	0.621343		Discard	16.6904	15.9606	16.506	17.0127	17.2899	17.5229	17.2268	NaN	17.6491	17.3801	16.7293	NaN	16.8304	17.2463	0	0	0	0	0	1	0	0	0	0	0	0	0	0
Transcobalamin-2	O88968	Tcn2	8	0.417714	1.43958		Discard	17.6496	17.8032	17.8187	17.6605	17.2338	17.4645	17.1946	16.9401	NaN	17.4273	NaN	NaN	17.605	17.1873	0	0	0	0	0	0	1	0	0	0	0	0	0	0
Arginine--tRNA ligase, cytoplasmic	Q9D0I9	Rars	7	0.570164	0		Discard	17.5413	17.6262	17.6789	17.6062	18.0689	17.9842	NaN	NaN	17.1808	NaN	NaN	NaN	17.7509	17.1808	0	0	0	0	0	1	0	0	0	0	0	0	0	0
Cytoplasmic FMR1-interacting protein 1	Q7TMB8	Cyfip1	5	-0.0648966	0		Discard	NaN	NaN	NaN	17.072	17.1228	NaN	NaN	NaN	17.1623	NaN	NaN	NaN	17.0974	17.1623	0	0	0	1	0	0	0	0	0	1	0	0	0	0
Adenylosuccinate synthetase isozyme 1	P28650	Adssl1	5	-0.285129	0.531907		Discard	NaN	NaN	16.8188	17.1183	17.0712	16.4662	16.8099	NaN	17.5014	17.1499	NaN	NaN	16.8686	17.1537	0	0	0	1	0	0	0	0	1	0	0	0	0	0
Sphingomyelin phosphodiesterase	Q04519	Smpd1	2	-0.377526	0		Discard	16.7681	NaN	NaN	NaN	NaN	NaN	17.2402	NaN	NaN	16.9775	NaN	17.2192	16.7681	17.1456	0	1	1	0	0	0	0	0	0	0	0	0	0	0
Mitogen-activated protein kinase 14	P47811	Mapk14	4	NaN	0		Discard	NaN	NaN	NaN	NaN	NaN	NaN	NaN	NaN	17.143	NaN	NaN	NaN	#DIV/0!	17.143	0	0	0	0	0	1	0	0	0	0	0	0	0	0
Xylosyltransferase 1	Q811B1	Xylt1	3	0.136187	0.326084		Keep	17.2855	17.3962	17.2983	17.6607	16.8885	17.1097	16.893	NaN	NaN	17.3569	NaN	17.161	17.2732	17.137	0	0	0	0	0	0	1	0	0	0	0	0	0	0
Interferon-activable protein 204	P15092	Ifi204	3	NaN	0		Discard	NaN	NaN	NaN	NaN	NaN	NaN	NaN	NaN	NaN	NaN	NaN	17.1117	#DIV/0!	17.1117	0	1	0	0	0	0	0	0	0	0	0	0	0	0
Ester hydrolase C11orf54 homolog	Q91V76		5	0.0993834	0.114143		Discard	NaN	17.0748	16.7532	NaN	17.9038	17.0194	NaN	17.1962	17.2788	16.7902	NaN	NaN	17.1878	17.0884	0	0	0	1	0	0	0	0	1	0	0	0	0	0
Transferrin receptor protein 1	Q62351	Tfrc	7	-0.431196	0.987826		Keep	16.2738	16.5267	16.4015	16.5245	16.4438	17.2416	16.6937	NaN	17.2315	17.0743	NaN	NaN	16.5687	16.9999	0	0	0	0	0	1	0	0	0	0	0	0	0	0
Integrin alpha-2	Q62469	Itga2	2	-0.448353	0		Keep	16.8133	16.3919	NaN	NaN	16.3942	NaN	NaN	NaN	NaN	NaN	NaN	16.9815	16.5331	16.9815	0	1	0	0	0	0	0	0	0	0	0	0	0	0
Junction plakoglobin	Q02257;Q02248	Jup	13	-0.144206	0		Discard	NaN	NaN	NaN	NaN	NaN	16.7821	20.0089	16.5678	NaN	16.6135	15.4112	16.0301	16.7821	16.9263	0	0	1	0	0	0	0	0	0	0	0	0	0	0
Adenine phosphoribosyltransferase	P08030	Aprt	2	0.349346	0.956421		Discard	17.189	17.3773	17.2028	17.0949	17.6934	17.0204	NaN	NaN	16.8153	NaN	NaN	17.0119	17.263	16.9136	0	1	1	0	0	0	0	0	0	0	0	0	0	0
Neuronal cell adhesion molecule	Q810U4	Nrcam	2	NaN	0		Keep	NaN	NaN	NaN	NaN	NaN	NaN	NaN	NaN	NaN	NaN	16.9051	NaN	#DIV/0!	16.9051	0	1	1	0	0	0	0	0	0	0	0	0	0	0
Gem-associated protein 5	Q8BX17	Gemin5	2	0.396582	0.918196		Discard	17.2795	NaN	NaN	NaN	17.1871	NaN	NaN	16.6558	16.7412	17.1131	NaN	NaN	17.2333	16.8367	0	0	0	0	1	0	0	0	0	0	0	0	0	0
Tyrosine-protein kinase BTK	P35991	Btk	2	NaN	0		Discard	NaN	NaN	NaN	NaN	NaN	NaN	NaN	NaN	NaN	16.8216	NaN	NaN	#DIV/0!	16.8216	0	1	1	1	0	0	0	0	0	0	0	0	0	1
Eukaryotic translation initiation factor 3 subunit F	Q9DCH4	Eif3f	2	0.855481	0		Discard	17.5066	17.4334	17.4455	NaN	18.2705	17.7247	NaN	NaN	16.8207	NaN	NaN	NaN	17.6761	16.8207	0	1	0	0	0	0	0	0	0	0	0	0	0	0
SUMO-activating enzyme subunit 1;SUMO-activating enzyme subunit 1, N-terminally processed	Q9R1T2	Sae1	4	0.196277	0		Discard	NaN	NaN	NaN	NaN	16.8339	17.1909	NaN	16.8162	NaN	NaN	NaN	NaN	17.0124	16.8162	1	0	0	0	0	1	0	0	0	0	0	0	0	0
60S ribosomal protein L18a	P62717	Rpl18a	2	NaN	0		Discard	NaN	NaN	NaN	NaN	NaN	NaN	NaN	NaN	NaN	16.807	NaN	NaN	#DIV/0!	16.807	0	1	0	0	0	0	0	0	0	0	0	0	0	0
Farnesyl pyrophosphate synthase	Q920E5	Fdps	4	0.477572	0		Discard	17.2522	17.1134	17.2136	17.3279	17.4489	17.2558	16.7911	NaN	NaN	NaN	NaN	NaN	17.2686	16.7911	0	0	0	0	0	0	1	0	0	0	0	0	0	0
Hematopoietic lineage cell-specific protein	P49710	Hcls1	3	NaN	0		Discard	NaN	NaN	NaN	NaN	NaN	NaN	16.7708	NaN	NaN	NaN	NaN	NaN	#DIV/0!	16.7708	0	0	0	0	0	0	1	0	0	0	0	0	0	0
Aldehyde dehydrogenase, mitochondrial	P47738	Aldh2	7	1.12262	0		Discard	18.5707	18.3601	17.112	17.6277	17.7985	17.6738	NaN	NaN	NaN	16.7345	NaN	NaN	17.8571	16.7345	0	0	0	1	1	0	0	0	0	0	0	0	0	1
Nuclease-sensitive element-binding protein 1	P62960	Ybx1	7	-1.12749	0.845428		Discard	15.2271	14.9397	15.7217	15.7101	16.0129	16.0041	17.9728	NaN	NaN	NaN	NaN	15.4874	15.6026	16.7301	0	0	0	0	0	0	1	0	0	0	0	0	0	0
Fumarate hydratase, mitochondrial	P97807	Fh	6	0.642691	1.62934		Discard	17.0035	17.319	NaN	NaN	17.5246	17.4987	16.6791	16.7085	NaN	NaN	NaN	NaN	17.3365	16.6938	0	1	0	0	0	0	0	0	0	0	0	0	0	0
Delta-aminolevulinic acid dehydratase	P10518	Alad	2	NaN	0		Discard	NaN	NaN	NaN	NaN	NaN	NaN	NaN	NaN	NaN	NaN	16.6679	NaN	#DIV/0!	16.6679	0	1	0	0	0	0	0	0	0	0	0	0	0	0
60S ribosomal protein L15	Q9CZM2	Rpl15	2	0.166027	0.134272		Discard	17.3535	16.9313	16.419	16.3822	16.6974	17.0043	16.4838	NaN	18.0978	16.4931	NaN	15.4529	16.7979	16.6319	0	1	0	0	0	0	0	0	0	0	0	0	0	0
Coatomer subunit delta	Q5XJY5	Arcn1	2	NaN	0		Discard	NaN	NaN	NaN	NaN	NaN	NaN	NaN	NaN	NaN	NaN	NaN	16.6056	#DIV/0!	16.6056	0	1	1	1	0	0	0	0	0	0	0	0	0	1
Aggrecan core protein	Q61282	Acan	2	0.478674	0		Discard	17.2438	16.911	NaN	NaN	NaN	NaN	16.5987	NaN	NaN	NaN	NaN	NaN	17.0774	16.5987	1	0	0	0	0	1	0	0	0	0	0	0	0	0
Barrier-to-autointegration factor;Barrier-to-autointegration factor, N-terminally processed	O54962	Banf1	2	0.144303	0		Discard	NaN	NaN	16.4285	17.0429	NaN	NaN	16.5914	NaN	NaN	NaN	NaN	NaN	16.7357	16.5914	0	0	0	0	0	1	0	0	0	0	0	0	0	0
Ig heavy chain V region AC38 205.12;Ig heavy chain V region J558;Ig heavy chain V region MOPC 104E	P06330;P01757;P01756		2	NaN	0		Discard	NaN	NaN	NaN	NaN	NaN	NaN	NaN	NaN	NaN	16.5296	NaN	NaN	#DIV/0!	16.5296	0	0	0	0	0	0	1	0	0	0	0	0	0	0
Heterogeneous nuclear ribonucleoprotein A/B	Q99020	Hnrnpab	3	1.03879	2.67922		Discard	17.3678	17.2284	17.0595	17.774	17.7774	18.1033	16.4144	16.2582	16.9308	16.4484	NaN	NaN	17.5517	16.5129	0	1	0	1	0	0	0	0	0	0	0	0	0	1
Protein jagged-1	Q9QXX0	Jag1	2	NaN	0		Keep	NaN	NaN	NaN	NaN	NaN	NaN	NaN	NaN	NaN	NaN	NaN	16.4728	#DIV/0!	16.4728	0	0	0	0	0	1	0	0	0	0	0	0	0	0
Tubulin beta-4A chain	Q9D6F9	Tubb4a	14	NaN	0		Discard	NaN	NaN	NaN	NaN	NaN	NaN	16.4341	NaN	NaN	NaN	NaN	NaN	#DIV/0!	16.4341	0	1	0	0	0	0	0	0	0	0	0	0	0	0
Protein arginine N-methyltransferase 1	Q9JIF0	Prmt1	2	NaN	0		Discard	NaN	NaN	NaN	NaN	NaN	NaN	NaN	NaN	16.4055	NaN	NaN	NaN	#DIV/0!	16.4055	0	1	1	0	0	0	0	0	0	0	0	0	0	0
40S ribosomal protein S20	P60867	Rps20	3	NaN	0		Discard	NaN	NaN	NaN	NaN	NaN	NaN	NaN	NaN	16.3968	NaN	NaN	NaN	#DIV/0!	16.3968	0	0	1	0	0	0	0	0	0	0	0	0	0	0
Thioredoxin-like protein 1	Q8CDN6	Txnl1	3	1.01293	0.369423		Discard	NaN	NaN	NaN	NaN	16.3565	18.3207	16.6186	NaN	NaN	16.0329	NaN	NaN	17.3386	16.3257	0	0	0	0	1	0	0	0	0	0	0	0	0	0
m7GpppX diphosphatase	Q9DAR7	Dcps	5	-0.587745	0.886785		Discard	15.8103	15.282	15.8128	15.5447	16.2133	15.6398	NaN	NaN	16.8149	15.7948	NaN	NaN	15.7171	16.3049	0	0	0	1	0	1	0	0	1	0	0	0	0	0
Contactin-4	Q69Z26	Cntn4	2	NaN	0		Discard	NaN	NaN	NaN	NaN	NaN	NaN	NaN	16.1454	NaN	NaN	NaN	NaN	#DIV/0!	16.1454	0	1	0	0	0	0	0	0	0	0	0	0	0	0
Serine/threonine-protein phosphatase 2A 55 kDa regulatory subunit B alpha isoform	Q6P1F6;Q6ZWR4;Q925E7	Ppp2r2a	3	NaN	0		Discard	NaN	NaN	NaN	NaN	NaN	NaN	NaN	NaN	NaN	NaN	NaN	15.8771	#DIV/0!	15.8771	0	0	0	1	0	1	0	1	0	0	0	0	0	0
Protein dpy-30 homolog	Q99LT0	Dpy30	2	0.357872	1.52431		Discard	16.0644	16.1213	15.9507	16.2572	16.4173	16.2813	15.7933	NaN	15.855	NaN	NaN	NaN	16.1821	15.8242	0	1	1	0	0	0	0	0	0	0	0	0	0	0
Ubiquitin-like modifier-activating enzyme ATG7	Q9D906	Atg7	2	NaN	0		Discard	NaN	NaN	NaN	NaN	NaN	NaN	NaN	NaN	NaN	15.445	NaN	NaN	#DIV/0!	15.445	0	0	0	0	0	1	0	0	0	0	0	0	0	0
Syntenin-1	O08992	Sdcbp	2	NaN	0		Discard	NaN	NaN	NaN	NaN	NaN	NaN	NaN	NaN	15.3072	NaN	NaN	NaN	#DIV/0!	15.3072	0	1	0	1	0	0	0	0	0	0	0	0	0	1
Cytosolic acyl coenzyme A thioester hydrolase	Q91V12	Acot7	2	NaN	0		Discard	NaN	NaN	NaN	NaN	NaN	NaN	NaN	NaN	NaN	NaN	NaN	15.1372	#DIV/0!	15.1372	0	1	0	0	0	0	0	0	0	0	0	0	0	0
Protein RCC2	Q8BK67	Rcc2	2	NaN	0		Discard	NaN	NaN	NaN	NaN	NaN	NaN	NaN	NaN	NaN	NaN	14.9522	NaN	#DIV/0!	14.9522	0	1	0	0	0	0	0	0	0	0	0	0	0	0
Peroxisomal N(1)-acetyl-spermine/spermidine oxidase	Q8C0L6	Paox	2	NaN	0		Discard	NaN	NaN	NaN	NaN	NaN	NaN	NaN	NaN	NaN	NaN	NaN	14.9307	#DIV/0!	14.9307	0	1	0	0	0	0	0	0	0	0	0	0	0	0
Inosine triphosphate pyrophosphatase	Q9D892	Itpa	2	NaN	0		Discard	NaN	NaN	NaN	NaN	NaN	NaN	NaN	NaN	NaN	14.8163	NaN	NaN	#DIV/0!	14.8163	0	1	0	0	0	0	0	0	0	0	0	0	0	0
Ras-related protein Rab-10;Ras-related protein Rab-1B;Ras-related protein Rab-13;Ras-related protein Rab-8A;Ras-related protein Rab-15	P61027;Q9D1G1;Q9DD03;P55258;Q8K386	Rab10;Rab1b;Rab13;Rab8a;Rab15	2	NaN	0		Discard	NaN	NaN	NaN	NaN	NaN	NaN	NaN	NaN	NaN	NaN	NaN	14.7249	#DIV/0!	14.7249	0	0	0	0	0	0	1	0	0	0	0	0	0	0
1,4-alpha-glucan-branching enzyme	Q9D6Y9	Gbe1	2	NaN	0		Discard	NaN	NaN	NaN	NaN	NaN	NaN	NaN	NaN	NaN	NaN	NaN	14.5376	#DIV/0!	14.5376	0	0	1	0	0	0	0	0	0	0	0	0	0	0
420	Q7TMY8	Huwe1	2	NaN	0		Discard	NaN	NaN	NaN	NaN	NaN	NaN	13.6175	NaN	NaN	NaN	NaN	NaN	#DIV/0!	13.6175	0	0	0	1	0	1	0	0	0	0	0	0	0	1

## Sheet: (3) iR2KOvsWT_LPS
Quantified proteins of the secretome of LPS stimulated mouse BMDMs data set filtered according the following criteria: -no contaminant according the contaminants file in Andromeda			Number of identified unique peptides per protein group	Difference between the mean of LFQ values of LPS stimulated iR2KO and WT BMDMs of all biological replicates (see column I-V)	Minus log10 transformed p-value of two-sample T-test on log2 LFQ values between LPS stimulated iR2KO and WT BMDMs	Transmembrane proteins reduced in iRhom2 KO macrophages (p-value <0.05; difference < - 0.3)	"Transmembrane" proteins according to Uniprot Keyword	Log2 transformed LFQ intensity values of LPS stimulated iR2KO BMDMs (biological replicate 1: KO_LPS_1)	Log2 transformed LFQ intensity values of LPS stimulated iR2KO BMDMs (biological replicate 2: KO_LPS_2)	Log2 transformed LFQ intensity values of LPS stimulated iR2KO BMDMs (biological replicate 3: KO_LPS_3)	Log2 transformed LFQ intensity values of LPS stimulated iR2KO BMDMs (biological replicate 4: KO_LPS_4)	Log2 transformed LFQ intensity values of LPS stimulated iR2KO BMDMs (biological replicate 5: KO_LPS_5)	Log2 transformed LFQ intensity values of LPS stimulated iR2KO BMDMs (biological replicate 6: KO_LPS_6)	Log2 transformed LFQ intensity values of LPS stimulated iR2KO BMDMs (biological replicate 7: KO_LPS_7)	Log2 transformed LFQ intensity values of LPS stimulated BMDMs (biological replicate 1: WT_LPS_1)	Log2 transformed LFQ intensity values of LPS stimulated BMDMs (biological replicate 2: WT_LPS_2)	Log2 transformed LFQ intensity values of LPS stimulated BMDMs (biological replicate 3: WT_LPS_3)	Log2 transformed LFQ intensity values of LPS stimulated BMDMs (biological replicate 4: WT_LPS_4)	Log2 transformed LFQ intensity values of LPS stimulated BMDMs (biological replicate 5: WT_LPS_5)	Log2 transformed LFQ intensity values of LPS stimulated BMDMs (biological replicate 6: WT_LPS_6)	Log2 transformed LFQ intensity values of LPS stimulated BMDMs (biological replicate 7: WT_LPS_7)
Protein names	Protein Ids	Gene names	Peptides	Log LFQ difference	-Log(P-value)	Significant	Filter	LFQ intensity KO_LPS_1	LFQ intensity KO_LPS_2	LFQ intensity KO_LPS_3	LFQ intensity KO_LPS_4	LFQ intensity KO_LPS_5	LFQ intensity KO_LPS_6	LFQ intensity KO_LPS_7	LFQ intensity WT_LPS_1	LFQ intensity WT_LPS_2	LFQ intensity WT_LPS_3	LFQ intensity WT_LPS_4	LFQ intensity WT_LPS_5	LFQ intensity WT_LPS_6	LFQ intensity WT_LPS_7	Average LFQ Intensity CT	Average LFQ Intensity LPS	ECM	Cytoplasm	Nucleus	Membrane	Mitochondrion	Secreted	Unknown	GPI	TM1	TM2	TM3	TM4	Multi	Other Membrane
Signal transducing adapter molecule 1;Signal transducing adapter molecule 2	P70297;O88811	Stam;Stam2	2	NaN	0		Discard	NaN	NaN	NaN	NaN	23.8712	NaN	NaN	NaN	NaN	NaN	NaN	NaN	NaN	NaN	23.8712	#DIV/0!	0	0	0	0	0	0	1	0	0	0	0	0	0	0
AP-2 complex subunit beta	Q9DBG3	Ap2b1	7	NaN	0		Discard	NaN	23.1499	21.9286	NaN	NaN	NaN	NaN	NaN	NaN	NaN	NaN	NaN	NaN	NaN	22.5393	#DIV/0!	0	1	0	0	0	0	0	0	0	0	0	0	0	0
Probable ubiquitin carboxyl-terminal hydrolase FAF-X	P70398	Usp9x	5	NaN	0		Discard	NaN	NaN	NaN	20.7083	NaN	NaN	20.3792	NaN	NaN	NaN	NaN	NaN	NaN	NaN	20.5437	#DIV/0!	0	0	0	0	0	1	0	0	0	0	0	0	0	0
Histone H2A type 1-H;Histone H2A.J;Histone H2A type 1-K;Histone H2A type 1-F;Histone H2A type 3;Histone H2A type 1	Q8CGP6;Q8R1M2;Q8CGP7;Q8CGP5;Q8BFU2;P22752	Hist1h2ah;H2afj;Hist1h2ak;Hist1h2af;Hist3h2a;Hist1h2ab	7	NaN	0		Discard	20.0837	NaN	NaN	NaN	NaN	NaN	NaN	NaN	NaN	NaN	NaN	NaN	NaN	NaN	20.0837	#DIV/0!	0	0	0	0	0	1	0	0	0	0	0	0	0	0
Integrin alpha-M	P05555	Itgam	13	NaN	0		Keep	19.9303	19.4816	19.335	19.0605	19.556	19.6225	18.9837	NaN	NaN	NaN	NaN	NaN	NaN	NaN	19.4242	#DIV/0!	0	0	0	0	0	1	0	0	0	0	0	0	0	0
60S ribosomal protein L14	Q9CR57	Rpl14	4	NaN	0		Discard	19.2524	19.4163	NaN	19.0514	19.1644	19.4378	NaN	NaN	NaN	NaN	NaN	NaN	NaN	NaN	19.2645	#DIV/0!	0	1	0	0	0	0	0	0	0	0	0	0	0	0
Aldose reductase-related protein 2	P45377	Akr1b8	3	NaN	0		Discard	19.1237	19.4754	NaN	19.1754	18.9521	NaN	19.134	NaN	NaN	NaN	NaN	NaN	NaN	NaN	19.1721	#DIV/0!	0	0	1	0	0	0	0	0	0	0	0	0	0	0
6-phosphogluconolactonase	Q9CQ60	Pgls	7	NaN	0		Discard	18.7531	19.3873	NaN	18.9039	19.0711	19.3964	19.4926	NaN	NaN	NaN	NaN	NaN	NaN	NaN	19.1674	#DIV/0!	0	0	0	0	0	0	1	0	0	0	0	0	0	0
Desmoplakin	E9Q557	Dsp	18	NaN	0		Discard	NaN	NaN	NaN	19.1545	NaN	NaN	NaN	NaN	NaN	NaN	NaN	NaN	NaN	NaN	19.1545	#DIV/0!	0	0	0	1	0	1	0	0	1	0	0	0	0	0
SH3 domain-binding glutamic acid-rich-like protein 3	Q91VW3	Sh3bgrl3	2	NaN	0		Discard	19.6884	19.8393	18.8297	18.4765	18.6877	NaN	NaN	NaN	NaN	NaN	NaN	NaN	NaN	NaN	19.1043	#DIV/0!	0	0	0	0	0	0	1	0	0	0	0	0	0	0
Protein S100-A6	P14069	S100a6	4	NaN	0		Discard	NaN	19.0904	NaN	NaN	NaN	NaN	NaN	NaN	NaN	NaN	NaN	NaN	NaN	NaN	19.0904	#DIV/0!	0	0	0	0	0	0	1	0	0	0	0	0	0	0
EF-hand domain-containing protein D2	Q9D8Y0;Q9D4J1	Efhd2	6	NaN	0		Discard	NaN	19.0703	NaN	NaN	NaN	NaN	NaN	NaN	NaN	NaN	NaN	NaN	NaN	NaN	19.0703	#DIV/0!	0	0	0	0	0	0	1	0	0	0	0	0	0	0
Programmed cell death 6-interacting protein	Q9WU78	Pdcd6ip	5	NaN	0		Discard	18.9752	NaN	NaN	NaN	NaN	NaN	NaN	NaN	NaN	NaN	NaN	NaN	NaN	NaN	18.9752	#DIV/0!	0	1	0	0	1	0	0	0	0	0	0	0	0	0
Stabilin-1	Q8R4Y4	Stab1	4	NaN	0		Keep	NaN	18.9392	NaN	NaN	NaN	NaN	NaN	NaN	NaN	NaN	NaN	NaN	NaN	NaN	18.9392	#DIV/0!	0	1	1	0	0	0	0	0	0	0	0	0	0	0
Eukaryotic translation initiation factor 3 subunit I	Q9QZD9	Eif3i	3	NaN	0		Discard	18.9025	NaN	NaN	NaN	NaN	NaN	NaN	NaN	NaN	NaN	NaN	NaN	NaN	NaN	18.9025	#DIV/0!	0	1	0	1	0	0	0	0	0	0	0	0	0	1
Cyclin-dependent kinase 6;Cyclin-dependent-like kinase 5;Cyclin-dependent kinase 1;Cyclin-dependent kinase 3;Cyclin-dependent kinase 4;Cyclin-dependent kinase 2;Cyclin-dependent kinase 9;Cyclin-dependent kinase 15;Cyclin-dependent kinase 18;Cyclin-dependent kinase 14;Cyclin-dependent kinase 16;Cyclin-dependent kinase 17;Cyclin-dependent kinase 12;Cyclin-dependent kinase 13	Q64261;P49615;P11440;Q80YP0;P30285;P97377;Q99J95;Q3V3A1;Q04899;O35495;Q04735;Q8K0D0;Q14AX6;Q69ZA1	Cdk6;Cdk5;Cdk1;Cdk3;Cdk4;Cdk2;Cdk9;Cdk15;Cdk18;Cdk14;Cdk16;Cdk17;Cdk12;Cdk13	2	NaN	0		Discard	NaN	18.8788	NaN	18.8156	NaN	NaN	NaN	NaN	NaN	NaN	NaN	NaN	NaN	NaN	18.8472	#DIV/0!	0	0	0	0	0	1	0	0	0	0	0	0	0	0
H-2 class II histocompatibility antigen gamma chain	P04441	Cd74	2	NaN	0		Keep	18.9934	18.733	18.4095	18.791	18.9948	NaN	19.0455	NaN	NaN	NaN	NaN	NaN	NaN	NaN	18.8279	#DIV/0!	0	0	1	0	0	0	0	0	0	0	0	0	0	0
Gamma-interferon-inducible lysosomal thiol reductase	Q9ESY9	Ifi30	5	NaN	0		Discard	NaN	18.7941	18.6109	NaN	18.9777	NaN	NaN	NaN	NaN	NaN	NaN	NaN	NaN	NaN	18.7942	#DIV/0!	0	0	0	0	0	1	0	0	0	0	0	0	0	0
Phospholipase D3	O35405	Pld3	4	NaN	0		Keep	18.6716	18.8336	NaN	18.5883	NaN	NaN	NaN	NaN	NaN	NaN	NaN	NaN	NaN	NaN	18.6978	#DIV/0!	0	1	1	0	0	0	0	0	0	0	0	0	0	0
60S ribosomal protein L12	P35979	Rpl12	4	NaN	0		Discard	18.5511	18.6084	NaN	18.8561	18.6291	NaN	NaN	NaN	NaN	NaN	NaN	NaN	NaN	NaN	18.6612	#DIV/0!	0	1	0	1	0	0	0	0	0	0	0	0	0	1
C-C motif chemokine 2	P10148	Ccl2	2	NaN	0		Discard	18.7939	18.4105	18.8503	18.8245	18.5122	18.5193	NaN	NaN	NaN	NaN	NaN	NaN	NaN	NaN	18.6518	#DIV/0!	0	1	0	0	0	0	0	0	0	0	0	0	0	0
Matrix metalloproteinase-9	P41245	Mmp9	9	NaN	0		Discard	18.7023	18.5196	18.5542	18.4096	18.9225	18.7282	18.6608	NaN	NaN	NaN	NaN	NaN	NaN	NaN	18.6424	#DIV/0!	0	1	0	0	0	0	0	0	0	0	0	0	0	0
45 kDa calcium-binding protein	Q61112	Sdf4	6	NaN	0		Discard	NaN	19.1848	18.2366	18.2504	NaN	18.9601	18.5145	NaN	NaN	NaN	NaN	NaN	NaN	NaN	18.6293	#DIV/0!	0	1	1	0	0	0	0	0	0	0	0	0	0	0
Prostaglandin reductase 1	Q91YR9;REV__Q3TVC7	Ptgr1	7	NaN	0		Discard	18.6831	18.4922	NaN	18.432	18.5526	18.7667	NaN	NaN	NaN	NaN	NaN	NaN	NaN	NaN	18.5853	#DIV/0!	0	0	0	0	0	1	0	0	0	0	0	0	0	0
Interferon-induced guanylate-binding protein 2	Q9Z0E6	Gbp2	6	NaN	0		Discard	18.6481	19.0574	NaN	18.6096	NaN	18.3261	18.0795	NaN	NaN	NaN	NaN	NaN	NaN	NaN	18.5441	#DIV/0!	1	0	0	0	0	1	0	0	0	0	0	0	0	0
SH3 domain-binding glutamic acid-rich-like protein	Q9JJU8	Sh3bgrl	3	NaN	0		Discard	18.4723	18.492	NaN	18.5323	NaN	NaN	NaN	NaN	NaN	NaN	NaN	NaN	NaN	NaN	18.4989	#DIV/0!	0	1	0	0	0	0	0	0	0	0	0	0	0	0
Echinoderm microtubule-associated protein-like 2	Q7TNG5	Eml2	5	NaN	0		Discard	NaN	18.462	NaN	NaN	NaN	NaN	NaN	NaN	NaN	NaN	NaN	NaN	NaN	NaN	18.462	#DIV/0!	0	0	0	0	0	1	0	0	0	0	0	0	0	0
Phosphatidylethanolamine-binding protein 1;Hippocampal cholinergic neurostimulating peptide	P70296	Pebp1	3	NaN	0		Discard	18.4445	NaN	NaN	NaN	NaN	NaN	NaN	NaN	NaN	NaN	NaN	NaN	NaN	NaN	18.4445	#DIV/0!	0	1	0	1	0	0	0	0	0	0	0	0	0	1
Stress-induced-phosphoprotein 1	Q60864	Stip1	6	NaN	0		Discard	18.0537	19.1989	NaN	17.9391	NaN	NaN	NaN	NaN	NaN	NaN	NaN	NaN	NaN	NaN	18.3972	#DIV/0!	0	0	0	0	0	0	1	0	0	0	0	0	0	0
40S ribosomal protein S19	Q9CZX8	Rps19	6	NaN	0		Discard	18.2721	18.5608	NaN	18.2485	NaN	NaN	NaN	NaN	NaN	NaN	NaN	NaN	NaN	NaN	18.3604	#DIV/0!	0	1	1	0	0	0	0	0	0	0	0	0	0	0
V-type proton ATPase subunit C 1	Q9Z1G3	Atp6v1c1	9	NaN	0		Discard	18.1904	18.1804	18.3342	18.3294	NaN	18.1304	18.8158	NaN	NaN	NaN	NaN	NaN	NaN	NaN	18.3301	#DIV/0!	0	0	0	0	0	0	1	0	0	0	0	0	0	0
Collagenase 3	P33435	Mmp13	9	NaN	0		Discard	18.3784	18.4337	NaN	18.3674	18.1279	NaN	NaN	NaN	NaN	NaN	NaN	NaN	NaN	NaN	18.3269	#DIV/0!	0	1	0	0	0	0	0	0	0	0	0	0	0	0
26S proteasome non-ATPase regulatory subunit 13	Q9WVJ2	Psmd13	4	NaN	0		Discard	NaN	18.3075	NaN	NaN	NaN	NaN	NaN	NaN	NaN	NaN	NaN	NaN	NaN	NaN	18.3075	#DIV/0!	0	0	0	0	1	1	0	0	0	0	0	0	0	0
Transforming protein RhoA;Rho-related GTP-binding protein RhoC	Q9QUI0;Q62159;P62746	Rhoa;Rhoc	5	NaN	0		Discard	18.1037	18.9747	17.6005	18.6867	18.1585	NaN	NaN	NaN	NaN	NaN	NaN	NaN	NaN	NaN	18.3048	#DIV/0!	0	1	0	0	0	0	0	0	0	0	0	0	0	0
Rho GTPase-activating protein 25	Q8BYW1	Arhgap25	4	NaN	0		Discard	18.2454	18.5534	18.1119	NaN	NaN	NaN	NaN	NaN	NaN	NaN	NaN	NaN	NaN	NaN	18.3036	#DIV/0!	0	0	0	0	1	0	0	0	0	0	0	0	0	0
T-complex protein 1 subunit epsilon	P80316	Cct5	11	NaN	0		Discard	NaN	18.4874	18.3387	NaN	NaN	18.0922	18.1586	NaN	NaN	NaN	NaN	NaN	NaN	NaN	18.2692	#DIV/0!	0	0	0	0	0	0	1	0	0	0	0	0	0	0
60S ribosomal protein L10;60S ribosomal protein L10-like	Q6ZWV3;P86048	Rpl10;Rpl10l	2	NaN	0		Discard	NaN	18.2773	18.1975	NaN	NaN	NaN	NaN	NaN	NaN	NaN	NaN	NaN	NaN	NaN	18.2374	#DIV/0!	0	1	1	0	0	0	0	0	0	0	0	0	0	0
Ubiquitin-like protein ISG15	Q64339	Isg15	3	NaN	0		Discard	18.0927	18.3878	NaN	18.3436	18.018	18.2597	18.1528	NaN	NaN	NaN	NaN	NaN	NaN	NaN	18.2091	#DIV/0!	0	0	1	0	0	0	0	0	0	0	0	0	0	0
40S ribosomal protein S3	P62908	Rps3	5	NaN	0		Discard	18.2034	18.5579	NaN	18.0427	18.0127	NaN	NaN	NaN	NaN	NaN	NaN	NaN	NaN	NaN	18.2042	#DIV/0!	0	0	0	0	1	0	0	0	0	0	0	0	0	0
Putative N-acetylglucosamine-6-phosphate deacetylase	Q8JZV7	Amdhd2	4	NaN	0		Discard	18.2374	18.4022	NaN	17.8881	18.1648	NaN	NaN	NaN	NaN	NaN	NaN	NaN	NaN	NaN	18.1732	#DIV/0!	0	1	0	0	0	0	0	0	0	0	0	0	0	0
Guanine nucleotide-binding protein G(I)/G(S)/G(T) subunit beta-1;Guanine nucleotide-binding protein G(I)/G(S)/G(T) subunit beta-2;Guanine nucleotide-binding protein subunit beta-4	P62874;P62880;P29387;Q61011	Gnb1;Gnb2;Gnb4	4	NaN	0		Discard	18.1005	17.9231	18.1124	NaN	18.3094	NaN	NaN	NaN	NaN	NaN	NaN	NaN	NaN	NaN	18.1113	#DIV/0!	0	0	0	0	0	0	1	0	0	0	0	0	0	0
Histone H1.4	P43274;Q07133	Hist1h1e	8	NaN	0		Discard	NaN	18.2646	NaN	18.1727	NaN	NaN	17.8711	NaN	NaN	NaN	NaN	NaN	NaN	NaN	18.1028	#DIV/0!	0	1	1	1	0	0	0	0	0	0	0	0	0	1
Cytosol aminopeptidase	Q9CPY7	Lap3	6	NaN	0		Discard	18.3543	NaN	NaN	17.8003	NaN	NaN	NaN	NaN	NaN	NaN	NaN	NaN	NaN	NaN	18.0773	#DIV/0!	0	0	0	0	0	0	1	0	0	0	0	0	0	0
60S acidic ribosomal protein P0	P14869	Rplp0	5	NaN	0		Discard	NaN	18.3728	NaN	17.8435	18.2934	17.7538	NaN	NaN	NaN	NaN	NaN	NaN	NaN	NaN	18.0659	#DIV/0!	0	0	1	0	0	0	0	0	0	0	0	0	0	0
Glypican-1;Secreted glypican-1	Q9QZF2	Gpc1	2	NaN	0		Discard	18.005	18.0685	NaN	NaN	NaN	NaN	18.1097	NaN	NaN	NaN	NaN	NaN	NaN	NaN	18.0611	#DIV/0!	0	0	0	0	0	0	1	0	0	0	0	0	0	0
26S proteasome non-ATPase regulatory subunit 2	Q8VDM4	Psmd2	3	NaN	0		Discard	NaN	18.0421	NaN	NaN	NaN	NaN	NaN	NaN	NaN	NaN	NaN	NaN	NaN	NaN	18.0421	#DIV/0!	0	0	0	0	0	0	1	0	0	0	0	0	0	0
Ribonuclease 4	Q9JJH1	Rnase4	3	NaN	0		Discard	18.1917	NaN	NaN	17.8841	NaN	NaN	NaN	NaN	NaN	NaN	NaN	NaN	NaN	NaN	18.0379	#DIV/0!	0	1	0	1	0	0	0	0	0	0	0	0	0	1
C-C motif chemokine 9;CCL9(29-101);CCL9(30-101);CCL9(31-101)	P51670	Ccl9	2	NaN	0		Discard	18.9203	19.4091	16.8004	18.0371	16.8664	18.158	NaN	NaN	NaN	NaN	NaN	NaN	NaN	NaN	18.0319	#DIV/0!	0	0	0	0	0	1	0	0	0	0	0	0	0	0
Eukaryotic translation initiation factor 3 subunit J-A;Eukaryotic translation initiation factor 3 subunit J-B	Q3UGC7;Q66JS6	Eif3j1;Eif3j2	2	NaN	0		Discard	NaN	18.025	NaN	NaN	NaN	NaN	NaN	NaN	NaN	NaN	NaN	NaN	NaN	NaN	18.025	#DIV/0!	1	0	0	0	0	1	0	0	0	0	0	0	0	0
Phosphoserine aminotransferase	Q99K85	Psat1	6	NaN	0		Discard	18.0869	NaN	18.1341	17.8329	NaN	NaN	NaN	NaN	NaN	NaN	NaN	NaN	NaN	NaN	18.0179	#DIV/0!	1	0	0	0	0	1	0	0	0	0	0	0	0	0
Serine/arginine-rich splicing factor 1	Q6PDM2;Q9D0B0	Srsf1	3	NaN	0		Discard	18.1785	17.8347	NaN	NaN	NaN	NaN	NaN	NaN	NaN	NaN	NaN	NaN	NaN	NaN	18.0066	#DIV/0!	0	0	0	0	0	0	1	0	0	0	0	0	0	0
Septin-11	Q8C1B7	Sept11	3	NaN	0		Discard	NaN	18.2125	NaN	17.6861	NaN	NaN	NaN	NaN	NaN	NaN	NaN	NaN	NaN	NaN	17.9493	#DIV/0!	1	0	0	1	0	1	0	0	0	0	0	0	0	1
Interferon alpha/beta receptor 2	O35664	Ifnar2	2	NaN	0		Keep	18.261	NaN	17.8783	17.6943	NaN	NaN	NaN	NaN	NaN	NaN	NaN	NaN	NaN	NaN	17.9445	#DIV/0!	0	1	1	0	0	1	0	0	0	0	0	0	0	0
60S ribosomal protein L11	Q9CXW4	Rpl11	2	NaN	0		Discard	NaN	NaN	NaN	NaN	17.9408	NaN	NaN	NaN	NaN	NaN	NaN	NaN	NaN	NaN	17.9408	#DIV/0!	0	1	1	0	0	0	0	0	0	0	0	0	0	0
Caspase-8;Caspase-8 subunit p18;Caspase-8 subunit p10	O89110	Casp8	4	NaN	0		Discard	18.1539	18.0532	17.7197	NaN	NaN	NaN	17.8216	NaN	NaN	NaN	NaN	NaN	NaN	NaN	17.9371	#DIV/0!	0	1	1	0	0	0	0	0	0	0	0	0	0	0
Activator of 90 kDa heat shock protein ATPase homolog 1	Q8BK64	Ahsa1	2	NaN	0		Discard	17.8616	18.0613	NaN	NaN	NaN	NaN	17.8815	NaN	NaN	NaN	NaN	NaN	NaN	NaN	17.9348	#DIV/0!	0	1	0	1	0	0	0	0	0	0	0	0	0	1
Twinfilin-2	Q9Z0P5	Twf2	4	NaN	0		Discard	18.1327	17.7165	NaN	NaN	NaN	NaN	NaN	NaN	NaN	NaN	NaN	NaN	NaN	NaN	17.9246	#DIV/0!	0	0	0	1	0	0	0	0	0	0	0	0	0	1
Clathrin light chain A	O08585	Clta	2	NaN	0		Discard	17.9375	17.9108	NaN	NaN	NaN	NaN	NaN	NaN	NaN	NaN	NaN	NaN	NaN	NaN	17.9242	#DIV/0!	0	0	1	1	0	0	0	0	0	0	0	0	0	1
Acylamino-acid-releasing enzyme	Q8R146	Apeh	5	NaN	0		Discard	17.8991	17.9431	NaN	NaN	NaN	NaN	NaN	NaN	NaN	NaN	NaN	NaN	NaN	NaN	17.9211	#DIV/0!	0	1	0	0	0	1	0	0	0	0	0	0	0	0
Laminin subunit beta-1	P02469	Lamb1	9	NaN	0		Discard	NaN	NaN	NaN	NaN	NaN	NaN	17.9209	NaN	NaN	NaN	NaN	NaN	NaN	NaN	17.9209	#DIV/0!	0	1	0	0	0	0	0	0	0	0	0	0	0	0
GDP-L-fucose synthase	P23591	Tsta3	4	NaN	0		Discard	NaN	NaN	NaN	NaN	17.8948	NaN	NaN	NaN	NaN	NaN	NaN	NaN	NaN	NaN	17.8948	#DIV/0!	0	0	0	0	0	0	1	0	0	0	0	0	0	0
Plectin	Q9QXS1	Plec	5	NaN	0		Discard	17.8777	NaN	NaN	NaN	NaN	NaN	NaN	NaN	NaN	NaN	NaN	NaN	NaN	NaN	17.8777	#DIV/0!	0	0	0	0	0	0	1	0	0	0	0	0	0	0
Histone-binding protein RBBP7;Histone-binding protein RBBP4	Q60973;Q60972	Rbbp7;Rbbp4	3	NaN	0		Discard	18.0531	17.9767	NaN	NaN	17.8328	17.4838	NaN	NaN	NaN	NaN	NaN	NaN	NaN	NaN	17.8366	#DIV/0!	0	0	0	0	0	0	1	0	0	0	0	0	0	0
Probable ATP-dependent RNA helicase DDX58	Q6Q899	Ddx58	7	NaN	0		Discard	17.8587	17.7177	NaN	NaN	NaN	NaN	NaN	NaN	NaN	NaN	NaN	NaN	NaN	NaN	17.7882	#DIV/0!	0	1	0	0	0	1	0	0	0	0	0	0	0	0
Serine/threonine-protein phosphatase PP1-alpha catalytic subunit;Serine/threonine-protein phosphatase PP1-gamma catalytic subunit;Serine/threonine-protein phosphatase PP1-beta catalytic subunit	P62137;P63087;P62141	Ppp1ca;Ppp1cc;Ppp1cb	4	NaN	0		Discard	17.6971	17.8268	NaN	NaN	NaN	NaN	NaN	NaN	NaN	NaN	NaN	NaN	NaN	NaN	17.762	#DIV/0!	0	1	1	0	1	0	0	0	0	0	0	0	0	0
Exportin-1	Q6P5F9	Xpo1	4	NaN	0		Discard	NaN	17.7448	NaN	NaN	NaN	NaN	NaN	NaN	NaN	NaN	NaN	NaN	NaN	NaN	17.7448	#DIV/0!	0	0	0	0	0	0	1	0	0	0	0	0	0	0
T-lymphocyte surface antigen Ly-9	Q01965	Ly9	6	NaN	0		Keep	NaN	NaN	NaN	17.5237	17.6732	NaN	17.8585	NaN	NaN	NaN	NaN	NaN	NaN	NaN	17.6851	#DIV/0!	0	1	1	0	0	0	0	0	0	0	0	0	0	0
BTB/POZ domain-containing protein KCTD16	Q5DTY9;Q50H33	Kctd16	3	NaN	0		Discard	NaN	17.7503	NaN	NaN	NaN	NaN	17.6183	NaN	NaN	NaN	NaN	NaN	NaN	NaN	17.6843	#DIV/0!	0	0	0	1	0	0	0	0	0	0	0	0	0	1
Glutaredoxin-3	Q9CQM9	Glrx3	4	NaN	0		Discard	NaN	17.5883	NaN	NaN	NaN	NaN	NaN	NaN	NaN	NaN	NaN	NaN	NaN	NaN	17.5883	#DIV/0!	0	0	0	0	0	0	1	0	0	0	0	0	0	0
10 kDa heat shock protein, mitochondrial	Q64433	Hspe1	3	NaN	0		Discard	17.5717	NaN	NaN	NaN	NaN	NaN	NaN	NaN	NaN	NaN	NaN	NaN	NaN	NaN	17.5717	#DIV/0!	0	0	0	0	0	0	1	0	0	0	0	0	0	0
Ras-related protein Rab-11A;Ras-related protein Rab-11B	P62492;P46638	Rab11a;Rab11b	2	NaN	0		Discard	NaN	17.5707	NaN	NaN	NaN	NaN	NaN	NaN	NaN	NaN	NaN	NaN	NaN	NaN	17.5707	#DIV/0!	0	0	0	0	0	1	0	0	0	0	0	0	0	0
Meteorin-like protein	Q8VE43	Metrnl	2	NaN	0		Discard	17.3478	17.4848	17.4461	NaN	17.7543	17.7812	NaN	NaN	NaN	NaN	NaN	NaN	NaN	NaN	17.5628	#DIV/0!	0	1	0	0	0	0	0	0	0	0	0	0	0	0
Heat shock protein 105 kDa	Q61699	Hsph1	4	NaN	0		Discard	17.8038	18.1597	17.2555	17.5221	17.308	17.4133	17.3712	NaN	NaN	NaN	NaN	NaN	NaN	NaN	17.5477	#DIV/0!	0	1	0	1	0	0	0	0	0	0	0	0	0	1
Coatomer subunit alpha;Xenin;Proxenin	Q8CIE6	Copa	4	NaN	0		Discard	17.7221	NaN	NaN	NaN	NaN	17.2269	17.6875	NaN	NaN	NaN	NaN	NaN	NaN	NaN	17.5455	#DIV/0!	0	1	0	0	0	0	0	0	0	0	0	0	0	0
Staphylococcal nuclease domain-containing protein 1	Q78PY7	Snd1	3	NaN	0		Discard	NaN	17.479	NaN	NaN	NaN	NaN	NaN	NaN	NaN	NaN	NaN	NaN	NaN	NaN	17.479	#DIV/0!	0	0	0	0	1	0	0	0	0	0	0	0	0	0
Carboxypeptidase D	O89001	Cpd	4	NaN	0		Keep	16.9328	17.2671	NaN	NaN	17.7437	17.8831	NaN	NaN	NaN	NaN	NaN	NaN	NaN	NaN	17.4567	#DIV/0!	0	0	0	0	0	0	1	0	0	0	0	0	0	0
E3 ubiquitin-protein ligase RNF213	E9Q555	Rnf213	9	NaN	0		Discard	NaN	17.4386	NaN	NaN	NaN	NaN	NaN	NaN	NaN	NaN	NaN	NaN	NaN	NaN	17.4386	#DIV/0!	0	1	0	0	0	0	0	0	0	0	0	0	0	0
Nascent polypeptide-associated complex subunit alpha;Nascent polypeptide-associated complex subunit alpha, muscle-specific form	Q60817;P70670	Naca	3	NaN	0		Discard	NaN	17.4916	NaN	17.2749	NaN	NaN	NaN	NaN	NaN	NaN	NaN	NaN	NaN	NaN	17.3833	#DIV/0!	0	1	0	0	0	0	0	0	0	0	0	0	0	0
Coronin-7	Q9D2V7	Coro7	7	NaN	0		Discard	NaN	17.3742	NaN	NaN	NaN	NaN	NaN	NaN	NaN	NaN	NaN	NaN	NaN	NaN	17.3742	#DIV/0!	0	1	0	0	0	0	0	0	0	0	0	0	0	0
60S ribosomal protein L24	Q8BP67	Rpl24	4	NaN	0		Discard	NaN	NaN	NaN	17.3547	NaN	NaN	NaN	NaN	NaN	NaN	NaN	NaN	NaN	NaN	17.3547	#DIV/0!	0	1	0	0	0	0	0	0	0	0	0	0	0	0
Tyrosine--tRNA ligase, cytoplasmic;Tyrosine--tRNA ligase, cytoplasmic, N-terminally processed	Q91WQ3	Yars	2	NaN	0		Discard	NaN	17.3448	NaN	NaN	NaN	NaN	NaN	NaN	NaN	NaN	NaN	NaN	NaN	NaN	17.3448	#DIV/0!	0	0	0	0	0	1	0	0	0	0	0	0	0	0
Trifunctional purine biosynthetic protein adenosine-3;Phosphoribosylamine--glycine ligase;Phosphoribosylformylglycinamidine cyclo-ligase;Phosphoribosylglycinamide formyltransferase	Q64737	Gart	3	NaN	0		Discard	NaN	NaN	NaN	NaN	NaN	17.335	NaN	NaN	NaN	NaN	NaN	NaN	NaN	NaN	17.335	#DIV/0!	0	1	0	1	0	0	0	0	0	0	0	0	0	1
26S protease regulatory subunit 6A	O88685	Psmc3	3	NaN	0		Discard	NaN	17.3202	NaN	NaN	NaN	NaN	NaN	NaN	NaN	NaN	NaN	NaN	NaN	NaN	17.3202	#DIV/0!	0	1	0	1	0	0	0	0	0	0	0	0	0	1
Septin-7	O55131;Q9DA97;Q8C650	Sept7	3	NaN	0		Discard	17.32	NaN	NaN	NaN	NaN	NaN	NaN	NaN	NaN	NaN	NaN	NaN	NaN	NaN	17.32	#DIV/0!	0	1	0	0	0	0	0	0	0	0	0	0	0	0
Heterogeneous nuclear ribonucleoproteins C1/C2	Q9Z204	Hnrnpc	2	NaN	0		Discard	NaN	17.35	NaN	NaN	17.2071	NaN	NaN	NaN	NaN	NaN	NaN	NaN	NaN	NaN	17.2786	#DIV/0!	0	1	0	0	0	0	0	0	0	0	0	0	0	0
Cysteine--tRNA ligase, cytoplasmic	Q9ER72	Cars	4	NaN	0		Discard	17.0561	17.4105	NaN	NaN	NaN	NaN	NaN	NaN	NaN	NaN	NaN	NaN	NaN	NaN	17.2333	#DIV/0!	0	0	0	0	1	0	0	0	0	0	0	0	0	0
Septin-9	Q80UG5	Sept9	3	NaN	0		Discard	NaN	17.2066	NaN	NaN	NaN	NaN	NaN	NaN	NaN	NaN	NaN	NaN	NaN	NaN	17.2066	#DIV/0!	1	0	0	0	0	1	0	0	0	0	0	0	0	0
Nucleosome assembly protein 1-like 4	Q78ZA7	Nap1l4	3	NaN	0		Discard	NaN	NaN	NaN	17.1904	NaN	NaN	NaN	NaN	NaN	NaN	NaN	NaN	NaN	NaN	17.1904	#DIV/0!	0	1	1	1	0	0	0	0	0	0	0	0	0	1
Tubulin beta-2A chain;Tubulin beta-2B chain	Q7TMM9;Q9CWF2	Tubb2a;Tubb2b	15	NaN	0		Discard	NaN	NaN	NaN	NaN	17.1783	NaN	NaN	NaN	NaN	NaN	NaN	NaN	NaN	NaN	17.1783	#DIV/0!	0	1	1	0	0	0	0	0	0	0	0	0	0	0
40S ribosomal protein S14	P62264	Rps14	2	NaN	0		Discard	NaN	17.0627	NaN	NaN	NaN	NaN	17.2582	NaN	NaN	NaN	NaN	NaN	NaN	NaN	17.1604	#DIV/0!	0	1	1	0	0	0	0	0	0	0	0	0	0	0
Astrocytic phosphoprotein PEA-15	Q62048	Pea15	3	NaN	0		Discard	17.04	17.0756	NaN	17.4552	NaN	16.9032	NaN	NaN	NaN	NaN	NaN	NaN	NaN	NaN	17.1185	#DIV/0!	0	0	0	0	0	1	0	0	0	0	0	0	0	0
26S proteasome non-ATPase regulatory subunit 6	Q99JI4	Psmd6	2	NaN	0		Discard	17.1172	NaN	NaN	NaN	NaN	NaN	NaN	NaN	NaN	NaN	NaN	NaN	NaN	NaN	17.1172	#DIV/0!	0	0	0	1	0	0	0	0	0	0	0	0	0	1
MAM domain-containing protein 2	Q8CG85	Mamdc2	3	NaN	0		Discard	17.0357	NaN	NaN	NaN	NaN	NaN	NaN	NaN	NaN	NaN	NaN	NaN	NaN	NaN	17.0357	#DIV/0!	0	1	0	0	0	0	0	0	0	0	0	0	0	0
Histidine--tRNA ligase, cytoplasmic	Q61035;Q99KK9	Hars	6	NaN	0		Discard	NaN	17.0356	NaN	NaN	NaN	NaN	NaN	NaN	NaN	NaN	NaN	NaN	NaN	NaN	17.0356	#DIV/0!	0	0	1	0	0	0	0	0	0	0	0	0	0	0
Bifunctional glutamate/proline--tRNA ligase;Glutamate--tRNA ligase;Proline--tRNA ligase	Q8CGC7	Eprs	3	NaN	0		Discard	17.2588	16.9685	NaN	NaN	NaN	16.856	NaN	NaN	NaN	NaN	NaN	NaN	NaN	NaN	17.0278	#DIV/0!	0	1	0	0	0	0	0	0	0	0	0	0	0	0
COP9 signalosome complex subunit 4	O88544	Cops4	2	NaN	0		Discard	NaN	16.9512	NaN	NaN	NaN	NaN	NaN	NaN	NaN	NaN	NaN	NaN	NaN	NaN	16.9512	#DIV/0!	1	0	0	0	0	1	0	0	0	0	0	0	0	0
Interferon-induced protein with tetratricopeptide repeats 2	Q64112	Ifit2	4	NaN	0		Discard	NaN	16.9388	NaN	NaN	NaN	NaN	NaN	NaN	NaN	NaN	NaN	NaN	NaN	NaN	16.9388	#DIV/0!	0	1	1	0	0	0	0	0	0	0	0	0	0	0
Leupaxin	Q99N69	Lpxn	3	NaN	0		Discard	NaN	16.931	NaN	NaN	NaN	NaN	NaN	NaN	NaN	NaN	NaN	NaN	NaN	NaN	16.931	#DIV/0!	0	1	1	0	0	0	0	0	0	0	0	0	0	0
Coatomer subunit gamma-1;Coatomer subunit gamma-2	Q9QZE5;Q9QXK3	Copg1;Copg2	4	NaN	0		Discard	16.8417	16.9932	NaN	NaN	NaN	NaN	NaN	NaN	NaN	NaN	NaN	NaN	NaN	NaN	16.9175	#DIV/0!	0	0	0	0	0	1	0	0	0	0	0	0	0	0
cAMP-dependent protein kinase type I-alpha regulatory subunit;cAMP-dependent protein kinase type I-alpha regulatory subunit, N-terminally processed	Q9DBC7	Prkar1a	3	NaN	0		Discard	NaN	16.9032	NaN	NaN	NaN	NaN	NaN	NaN	NaN	NaN	NaN	NaN	NaN	NaN	16.9032	#DIV/0!	0	1	0	0	0	0	0	0	0	0	0	0	0	0
Interleukin-1 receptor antagonist protein	P25085	Il1rn	2	NaN	0		Discard	NaN	NaN	NaN	NaN	NaN	NaN	16.8799	NaN	NaN	NaN	NaN	NaN	NaN	NaN	16.8799	#DIV/0!	0	0	1	0	0	0	0	0	0	0	0	0	0	0
Ubiquitin carboxyl-terminal hydrolase isozyme L1	Q9R0P9	Uchl1	2	NaN	0		Discard	16.9489	17.0024	NaN	16.6475	NaN	NaN	NaN	NaN	NaN	NaN	NaN	NaN	NaN	NaN	16.8663	#DIV/0!	0	1	0	1	0	0	0	0	0	0	0	0	0	1
Dynactin subunit 2	Q99KJ8	Dctn2	3	NaN	0		Discard	NaN	16.8522	NaN	NaN	NaN	NaN	NaN	NaN	NaN	NaN	NaN	NaN	NaN	NaN	16.8522	#DIV/0!	0	1	0	1	0	0	0	0	0	0	0	0	0	1
Glycogen phosphorylase, brain form	Q8CI94	Pygb	5	NaN	0		Discard	17.1086	16.7817	NaN	NaN	NaN	16.6184	NaN	NaN	NaN	NaN	NaN	NaN	NaN	NaN	16.8363	#DIV/0!	0	1	1	0	0	0	0	0	0	0	0	0	0	0
Eukaryotic translation initiation factor 2 subunit 3, Y-linked;Eukaryotic translation initiation factor 2 subunit 3, X-linked	Q9Z0N2;Q9Z0N1	Eif2s3y;Eif2s3x	2	NaN	0		Discard	NaN	16.8254	NaN	NaN	NaN	NaN	NaN	NaN	NaN	NaN	NaN	NaN	NaN	NaN	16.8254	#DIV/0!	0	1	0	1	0	0	0	0	0	0	0	0	0	1
Cytosolic 5-nucleotidase 3A	Q9D020	Nt5c3a	3	NaN	0		Discard	16.7101	16.9101	NaN	NaN	NaN	NaN	NaN	NaN	NaN	NaN	NaN	NaN	NaN	NaN	16.8101	#DIV/0!	0	1	1	0	0	0	0	0	0	0	0	0	0	0
Inositol-3-phosphate synthase 1	Q9JHU9	Isyna1	3	NaN	0		Discard	NaN	NaN	NaN	NaN	16.3771	17.1761	NaN	NaN	NaN	NaN	NaN	NaN	NaN	NaN	16.7766	#DIV/0!	0	0	0	1	0	0	0	0	0	0	0	0	0	1
Sialidase-1	O35657	Neu1	2	NaN	0		Discard	NaN	NaN	NaN	16.7568	NaN	NaN	NaN	NaN	NaN	NaN	NaN	NaN	NaN	NaN	16.7568	#DIV/0!	0	1	0	0	0	0	0	0	0	0	0	0	0	0
Cytoplasmic dynein 1 heavy chain 1	Q9JHU4	Dync1h1	3	NaN	0		Discard	NaN	16.5454	NaN	NaN	NaN	NaN	NaN	NaN	NaN	NaN	NaN	NaN	NaN	NaN	16.5454	#DIV/0!	0	1	1	0	0	0	0	0	0	0	0	0	0	0
Tissue alpha-L-fucosidase	Q99LJ1	Fuca1	3	NaN	0		Discard	16.2832	NaN	NaN	16.3449	16.6337	NaN	NaN	NaN	NaN	NaN	NaN	NaN	NaN	NaN	16.4206	#DIV/0!	0	0	0	0	0	0	1	0	0	0	0	0	0	0
Adenylosuccinate lyase	P54822	Adsl	3	NaN	0		Discard	NaN	NaN	16.3835	NaN	NaN	NaN	NaN	NaN	NaN	NaN	NaN	NaN	NaN	NaN	16.3835	#DIV/0!	0	0	0	0	0	0	1	0	0	0	0	0	0	0
Porphobilinogen deaminase	P22907	Hmbs	2	NaN	0		Discard	NaN	16.374	NaN	NaN	NaN	NaN	16.3778	NaN	NaN	NaN	NaN	NaN	NaN	NaN	16.3759	#DIV/0!	0	1	0	0	1	0	0	0	0	0	0	0	0	0
Serine/threonine-protein phosphatase 2B catalytic subunit alpha isoform	P63328	Ppp3ca	2	NaN	0		Discard	NaN	NaN	NaN	16.3105	NaN	NaN	NaN	NaN	NaN	NaN	NaN	NaN	NaN	NaN	16.3105	#DIV/0!	0	0	0	0	0	0	1	0	0	0	0	0	0	0
UDP-glucose:glycoprotein glucosyltransferase 1	Q6P5E4	Uggt1	2	NaN	0		Discard	NaN	NaN	NaN	16.1022	NaN	NaN	NaN	NaN	NaN	NaN	NaN	NaN	NaN	NaN	16.1022	#DIV/0!	0	1	1	0	0	0	0	0	0	0	0	0	0	0
Coatomer subunit epsilon	O89079	Cope	2	NaN	0		Discard	NaN	16.0133	NaN	NaN	NaN	NaN	NaN	NaN	NaN	NaN	NaN	NaN	NaN	NaN	16.0133	#DIV/0!	0	1	0	0	0	0	0	0	0	0	0	0	0	0
Elongation factor 1-delta	P57776	Eef1d	3	NaN	0		Discard	16.0075	NaN	NaN	NaN	NaN	NaN	NaN	NaN	NaN	NaN	NaN	NaN	NaN	NaN	16.0075	#DIV/0!	0	1	1	0	0	0	0	0	0	0	0	0	0	0
Importin subunit alpha-3	O35343	Kpna4	4	NaN	0		Discard	15.4115	16.3346	NaN	NaN	NaN	NaN	NaN	NaN	NaN	NaN	NaN	NaN	NaN	NaN	15.8731	#DIV/0!	0	0	0	1	0	0	0	0	0	0	0	0	0	1
Thioredoxin domain-containing protein 17	Q9CQM5	Txndc17	2	NaN	0		Discard	NaN	NaN	NaN	15.8462	NaN	NaN	NaN	NaN	NaN	NaN	NaN	NaN	NaN	NaN	15.8462	#DIV/0!	0	1	0	1	0	0	0	0	0	0	0	0	0	1
Prefoldin subunit 2	O70591	Pfdn2	2	NaN	0		Discard	NaN	NaN	NaN	NaN	15.8121	NaN	NaN	NaN	NaN	NaN	NaN	NaN	NaN	NaN	15.8121	#DIV/0!	0	1	0	1	0	0	0	0	0	0	0	0	0	1
Heat shock protein beta-1	P14602	Hspb1	3	NaN	0		Discard	15.524	NaN	NaN	NaN	NaN	NaN	NaN	NaN	NaN	NaN	NaN	NaN	NaN	NaN	15.524	#DIV/0!	0	1	0	0	0	0	0	0	0	0	0	0	0	0
Basic leucine zipper and W2 domain-containing protein 1;Basic leucine zipper and W2 domain-containing protein 2	Q9CQC6;Q91VK1	Bzw1;Bzw2	2	NaN	0		Discard	NaN	NaN	NaN	NaN	15.1244	NaN	NaN	NaN	NaN	NaN	NaN	NaN	NaN	NaN	15.1244	#DIV/0!	0	0	0	0	0	1	0	0	0	0	0	0	0	0
Importin subunit alpha-4	O35344	Kpna3	4	NaN	0		Discard	NaN	NaN	NaN	NaN	NaN	NaN	NaN	NaN	NaN	NaN	NaN	NaN	NaN	26.6337	#DIV/0!	26.6337	0	0	0	0	0	0	1	0	0	0	0	0	0	0
Cathepsin B;Cathepsin B light chain;Cathepsin B heavy chain	P10605	Ctsb	26	0.363373	3.45116		Discard	26.5069	26.4434	26.7391	26.5918	26.6351	26.6783	26.5168	26.312	26.4405	26.3966	26.2108	26.0511	26.1353	26.0215	26.5873	26.224	0	0	0	1	0	0	0	0	1	0	0	0	0	0
Plastin-2	Q61233;Q99K51;Q3V0K9	Lcp1	55	0.221131	0.999802		Discard	25.5524	25.7349	25.2442	25.4763	25.3533	25.4345	25.353	25.6083	25.3604	25.3398	25.4146	24.8827	24.8271	25.1677	25.4498	25.2287	0	1	1	1	0	0	0	0	1	0	0	0	0	0
Cathepsin D	P18242	Ctsd	23	0.74852	5.79746		Discard	25.8643	26.1534	25.738	25.7015	25.8321	25.6901	25.9162	25.1269	25.3825	25.1479	25.0726	25.1041	24.9108	24.9111	25.8422	25.0937	0	1	1	1	0	0	0	0	1	0	0	0	0	0
Histone H4	P62806	Hist1h4a	12	-0.477464	1.57936		Discard	24.6698	24.4248	24.3832	24.5685	24.2591	23.9489	24.4236	24.1757	24.8126	25.5824	25.2095	24.7323	24.845	24.6628	24.3826	24.86	0	0	0	0	0	0	1	0	0	0	0	0	0	0
Sulfated glycoprotein 1	Q61207	Psap	28	0.667046	5.2845		Discard	25.4598	25.5391	25.25	25.5222	25.3254	25.2921	25.3024	24.4856	24.9255	24.7592	24.9506	24.7608	24.6868	24.4533	25.3844	24.7174	0	0	0	1	0	1	0	0	1	0	0	0	0	0
Peroxiredoxin-1	P35700	Prdx1	24	1.83736	7.53943		Discard	26.4086	26.5921	26.3518	26.4192	26.1702	25.9008	26.4259	24.5629	24.4635	24.2848	25.0823	24.3659	24.0724	24.5752	26.3241	24.4867	0	0	0	1	0	0	0	0	1	0	0	0	0	0
Alpha-enolase	P17182;P21550	Eno1	34	0.688153	2.43373		Discard	25.4527	25.5549	24.892	25.2141	24.7617	24.9832	24.9541	24.6814	24.6397	24.8617	24.7934	24.0189	23.8582	24.1423	25.1161	24.4279	0	0	0	1	0	0	0	0	1	0	0	0	0	0
Apolipoprotein E	P08226;Q8VHG0	Apoe	30	0.223405	1.4236		Keep	24.411	24.7477	24.239	24.3972	24.2864	24.43	24.4214	23.9411	24.1102	24.2156	24.5192	24.3354	24.2201	24.0272	24.4189	24.1955	0	0	0	1	0	0	0	0	0	1	0	0	0	0
Complement factor H	P06909	Cfh	5	0.415389	0.416427		Discard	24.1305	25.0255	24.8907	24.9814	24.8768	24.7159	23.2365	NaN	24.3633	23.7958	22.2926	24.8693	24.8575	24.6354	24.5511	24.1357	0	0	0	0	0	1	0	0	0	0	0	0	0	0
Heat shock cognate 71 kDa protein	P63017;P17156	Hspa8	44	0.483844	2.19243		Discard	24.758	24.8541	24.2675	24.5763	24.4107	24.5071	24.4904	24.3722	24.0008	24.3286	24.4059	23.4881	23.8466	24.0349	24.552	24.0682	0	1	1	1	0	0	0	0	1	0	0	0	0	0
Pyruvate kinase PKM	P52480;P53657	Pkm	44	0.911612	4.19803		Discard	24.8523	25.2788	24.5874	24.8715	24.7632	24.6898	24.8525	23.8048	24.2052	24.0986	24.416	23.9437	23.5252	23.5207	24.8422	23.9306	0	0	0	1	0	0	0	0	1	0	0	0	0	0
Protein S100-A9	P31725	S100a9	7	0.443229	0.893829		Discard	23.799	24.3884	24.2603	24.0834	24.778	24.6405	24.6502	24.4321	23.1506	24.4876	24.6503	23.3207	23.4114	24.0445	24.3714	23.9282	0	0	0	0	0	0	1	0	0	0	0	0	0	0
Actin, alpha skeletal muscle;Actin, alpha cardiac muscle 1;Actin, gamma-enteric smooth muscle;Actin, aortic smooth muscle	P68134;P68033;P63268;P62737	Acta1;Actc1;Actg2;Acta2	24	0.558057	1.58987		Discard	24.5764	24.7921	23.9791	24.3067	24.128	23.9587	24.4625	22.7599	23.9875	24.2386	23.9977	23.7853	23.5529	23.9754	24.3148	23.7567	0	1	1	1	0	1	0	0	1	0	0	0	0	0
Annexin A5	P48036	Anxa5	27	0.587975	2.74056		Discard	24.4248	24.4586	24.3399	24.4179	24.2479	24.0062	24.3584	24.2511	23.8759	23.8165	23.9199	23.3901	23.1659	23.7187	24.322	23.734	0	0	0	1	0	0	0	0	0	1	0	0	0	0
Eukaryotic translation initiation factor 2 subunit 2	Q99L45	Eif2s2	2	0.446835	0.670703		Discard	23.5134	24.4637	23.9005	24.5457	24.0759	23.843	24.9124	24.8221	23.814	23.0102	24.2695	NaN	23.5399	22.9387	24.1792	23.7324	0	0	0	0	1	0	0	0	0	0	0	0	0	0
Fibronectin;Anastellin	P11276	Fn1	53	0.0701024	0.267965		Discard	23.804	23.8157	23.6285	23.4209	23.9462	24.0138	23.5404	23.2716	23.6086	23.8708	23.8058	23.7877	23.6893	23.6449	23.7385	23.6684	0	1	0	1	1	0	0	0	1	0	0	0	0	0
Cathepsin S	O70370	Ctss	23	0.880364	4.92181		Discard	24.5398	24.5893	24.149	24.6946	24.474	24.7914	24.5272	23.8094	24.1238	23.6217	23.7347	23.4598	23.4299	23.4234	24.5379	23.6575	0	0	0	1	0	0	0	0	1	0	0	0	0	0
Transketolase	P40142	Tkt	41	0.757493	3.86711		Discard	24.6074	24.6745	24.1783	24.4772	24.2374	24.3428	24.3253	23.6177	23.8873	23.9505	23.9668	23.2528	23.2237	23.6416	24.4061	23.6486	0	0	0	1	0	1	0	0	1	0	0	0	0	0
WD repeat-containing protein 1	O88342	Wdr1	37	0.271316	0.955055		Discard	24.0931	24.1572	23.729	23.8399	23.7545	23.8216	23.7138	24.2087	23.768	23.6326	23.7904	23.147	23.1508	23.5123	23.8727	23.6014	0	1	1	1	0	1	0	0	1	0	0	0	0	0
Protein S100-A8	P27005	S100a8	4	0.48477	1.32484		Discard	23.6834	24.1933	24.0153	24.2632	23.9063	24.1996	24.3064	22.8289	23.2295	24.3715	24.0494	23.8389	23.2367	23.6191	24.0811	23.5963	0	0	0	0	0	0	1	0	0	0	0	0	0	0
Fructose-bisphosphate aldolase A	P05064	Aldoa	23	0.716816	2.1856		Discard	24.447	24.7206	23.8191	24.1276	24.1556	24.2434	23.9295	24.0572	23.8826	23.7808	23.7043	22.9432	22.7943	23.2627	24.2061	23.4893	0	0	0	1	0	0	0	0	1	0	0	0	0	0
Histone H2B type 1-P;Histone H2B type 1-K;Histone H2B type 1-C/E/G;Histone H2B type 2-B;Histone H2B type 1-H;Histone H2B type 1-B;Histone H2B type 1-M;Histone H2B type 1-F/J/L;Histone H2B type 3-A;Histone H2B type 3-B;Histone H2B type 2-E;Histone H2B type 1-A	Q8CGP2;Q8CGP1;Q6ZWY9;Q64525;Q64478;Q64475;P10854;P10853;Q9D2U9;Q8CGP0;Q64524;P70696	Hist1h2bp;Hist1h2bk;Hist1h2bc;Hist2h2bb;Hist1h2bh;Hist1h2bb;Hist1h2bm;Hist1h2bf;Hist3h2ba;Hist3h2bb;Hist2h2be;Hist1h2ba	9	-0.446935	2.28127		Discard	23.0743	22.7574	23.0814	22.9777	22.9978	22.8898	23.1793	23.3372	23.2046	24.1232	23.1823	23.3483	23.4241	23.4668	22.994	23.4409	0	0	0	0	0	0	1	0	0	0	0	0	0	0
Serotransferrin	Q921I1	Tf	41	0.334067	1.46818		Discard	23.7922	23.709	23.5495	23.568	23.9046	24.0265	23.8003	23.5035	23.3892	23.9301	23.7708	23.2318	23.0654	23.1209	23.7643	23.4302	0	1	0	0	0	0	0	0	0	0	0	0	0	0
6-phosphogluconate dehydrogenase, decarboxylating	Q9DCD0	Pgd	28	0.584338	3.77579		Discard	23.9857	24.2731	23.8698	24.0506	23.6254	23.7777	23.9598	23.2631	23.4359	23.6589	23.5393	23.1364	23.1394	23.2785	23.9346	23.3502	0	1	1	1	0	0	0	0	1	0	0	0	0	0
Moesin	P26041	Msn	49	0.331795	0.672231		Discard	23.987	24.2689	23.3378	23.6201	23.5215	23.4408	23.4871	23.814	23.6328	24.0145	23.4962	22.3444	22.9834	23.0554	23.6662	23.3344	0	0	0	1	0	0	0	0	0	1	0	0	0	0
Granulins;Acrogranin;Granulin-1;Granulin-2;Granulin-3;Granulin-4;Granulin-5;Granulin-6;Granulin-7	P28798	Grn	25	0.619683	2.737		Discard	24.1025	24.0721	23.5655	23.7659	24.0397	23.9851	23.2287	23.2388	23.5581	23.4789	23.0019	23.2045	23.0924	22.847	23.8228	23.2031	0	0	0	1	0	0	0	0	1	0	0	0	0	0
Alcohol dehydrogenase [NADP(+)]	Q9JII6	Akr1a1	26	1.53185	5.06605		Discard	24.9914	25.0517	24.5027	24.7987	24.4316	24.3848	24.7853	23.5724	23.5234	23.2232	23.6505	22.4787	22.556	23.219	24.7066	23.1748	0	0	0	1	0	1	0	0	0	1	0	0	0	0
Antithrombin-III	P32261	Serpinc1	17	-0.434865	1.33433		Discard	22.7067	22.4229	23.2156	22.4492	22.6231	22.9716	22.6723	23.9247	23.1584	23.2382	23.248	23.1107	22.4618	22.9638	22.7231	23.1579	1	0	0	0	0	1	0	0	0	0	0	0	0	0
Pigment epithelium-derived factor	P97298	Serpinf1	7	0.0721713	0.11476		Discard	22.8979	22.886	23.433	23.1201	23.2747	23.4711	23.417	21.9628	23.3507	22.9398	23.0677	23.6528	23.5804	23.4403	23.2142	23.1421	0	0	0	0	0	0	1	0	0	0	0	0	0	0
Cytosolic non-specific dipeptidase	Q9D1A2	Cndp2	26	0.276197	1.57095		Discard	23.4067	23.6712	23.2195	23.3987	23.3953	23.2663	23.1824	23.0338	23.3363	23.3246	23.2666	22.8686	22.7123	23.0645	23.3629	23.0867	0	0	0	1	0	0	0	0	1	0	0	0	0	0
Elongation factor 2	P58252;O08810	Eef2	43	0.684113	4.10141		Discard	23.9506	24.1828	23.4924	23.7258	23.6034	23.6893	23.5966	23.0036	23.1807	23.1823	23.3941	22.8212	22.9363	22.934	23.7487	23.0646	0	0	0	1	0	0	0	0	1	0	0	0	0	0
14-3-3 protein zeta/delta	P63101	Ywhaz	18	0.369427	1.78605		Discard	23.5355	23.5486	23.2336	23.3554	23.3027	23.0874	23.1511	22.6615	23.1072	23.2149	23.3299	22.7544	22.527	23.0334	23.3163	22.9469	0	0	0	1	0	0	0	0	0	0	0	0	1	0
14-3-3 protein epsilon	P62259	Ywhae	19	0.146408	0.394745		Discard	23.417	23.2604	22.9549	23.2519	22.8157	22.7028	23.0887	23.1005	22.9798	23.3276	23.3361	22.5113	22.4398	22.7717	23.0702	22.9238	0	0	0	1	0	0	0	0	0	0	0	0	0	1
Titin	A2ASS6	Ttn	7	-0.777863	0.911903		Discard	22.9146	22.2801	22.3891	22.3389	20.3836	NaN	22.3558	22.8847	22.9429	23.0122	NaN	22.7132	NaN	NaN	22.1104	22.8882	0	1	0	0	0	0	0	0	0	0	0	0	0	0
Filamin-A	Q8BTM8;Q8VHX6	Flna	83	0.583809	2.12258		Discard	23.5897	23.8958	23.2134	23.3991	23.4092	23.518	23.2222	22.7907	22.7292	23.4468	23.5121	22.5405	22.5865	22.5548	23.4639	22.8801	0	0	0	1	0	0	0	0	1	0	0	0	0	0
Calreticulin	P14211	Calr	19	-0.73492	1.91882		Discard	22.4804	21.9255	22.0086	22.0596	21.6587	21.6495	21.8922	23.8302	22.555	22.4667	22.9005	21.9015	22.3999	22.7653	21.9535	22.6884	0	0	0	1	0	1	0	0	1	0	0	0	0	0
Glucose-6-phosphate isomerase	P06745	Gpi	30	0.556203	2.37749		Discard	23.3901	23.5174	22.8325	23.1684	23.252	23.3092	22.9883	22.4955	22.983	23.0996	22.9321	22.3941	22.212	22.4483	23.2083	22.6521	0	0	0	1	0	0	0	0	1	0	0	0	0	0
Purine nucleoside phosphorylase	P23492;Q8QZW3	Pnp	16	0.386164	1.46637		Keep	23.3738	23.2245	22.8253	23.1837	22.7981	22.8484	22.8452	23.1257	22.8579	22.6839	22.8763	22.3198	22.1358	22.3966	23.0142	22.628	0	0	0	0	0	0	1	0	0	0	0	0	0	0
Macrophage colony-stimulating factor 1 receptor	P09581	Csf1r	13	-0.775753	4.40721	+	Keep	21.8959	21.8095	21.5567	21.7254	21.8503	22.2483	21.6786	22.6685	22.4473	23.0795	22.6551	22.5301	22.3476	22.4668	21.8235	22.5993	0	1	0	0	0	0	0	0	0	0	0	0	0	0
Actin-related protein 3	Q99JY9;Q641P0	Actr3	25	0.439532	2.68316		Discard	22.9258	23.3202	22.8549	22.883	23.219	22.9487	23.0876	22.5762	22.8945	22.583	22.8424	22.2118	22.4035	22.6508	23.0342	22.5946	0	0	0	1	0	1	0	0	1	0	0	0	0	0
Transmembrane glycoprotein NMB	Q99P91	Gpnmb	14	0.563016	2.19171		Keep	23.2765	23.4005	23.0644	23.039	23.2068	22.9977	23.0649	23.3149	22.9503	22.3922	22.2328	22.1508	22.3403	22.7275	23.15	22.587	0	1	1	0	0	0	0	0	0	0	0	0	0	0
Triosephosphate isomerase	P17751	Tpi1	21	0.629598	3.67194		Discard	23.1915	23.4553	22.9256	23.212	23.2313	23.1262	23.1425	22.7731	22.7244	22.6903	22.7248	21.992	22.4107	22.5617	23.1835	22.5539	0	0	0	1	0	0	0	0	1	0	0	0	0	0
Protein disulfide-isomerase A3	P27773	Pdia3	28	-0.201578	0.555033		Discard	22.7683	22.3926	22.1867	22.549	22.1592	22.2092	22.0633	22.9959	22.8868	22.599	22.7264	22.003	22.0004	22.5278	22.3326	22.5342	0	1	0	1	0	1	0	0	1	0	0	0	0	0
Lactotransferrin	P08071	Ltf	46	-0.209433	0.546032		Discard	22.4608	22.176	22.2066	21.6869	22.4328	22.5141	22.7833	22.1812	22.0099	22.692	23.0801	22.6683	22.6086	22.4866	22.3229	22.5324	0	0	0	1	0	0	0	0	1	0	0	0	0	0
Transaldolase	Q93092	Taldo1	19	0.340494	1.20955		Discard	23.1192	23.0852	22.5979	22.8738	22.8628	22.6945	22.6132	22.7941	22.9139	22.7216	22.7173	22.0728	21.9581	22.2852	22.8352	22.4947	0	0	0	1	0	0	0	0	0	1	0	0	0	0
Vinculin	Q64727	Vcl	42	-0.157035	1.08344		Discard	22.057	22.3432	22.3722	22.2198	22.4328	22.603	22.3241	22.2079	22.5209	22.4226	22.5524	22.567	22.5998	22.5806	22.336	22.493	0	0	1	1	0	0	0	0	1	0	0	0	0	0
Actin-related protein 2/3 complex subunit 1B	Q9WV32;Q9R0Q6	Arpc1b	18	0.10809	0.34607		Discard	22.9568	22.998	22.4155	22.4482	22.4215	22.4161	22.4973	22.2719	22.6017	22.6384	22.8619	22.2782	22.1532	22.5914	22.5933	22.4852	0	0	0	1	0	1	0	0	0	1	0	0	0	0
Peroxiredoxin-4	O08807	Prdx4	2	0.289323	0		Discard	22.8691	23.1537	NaN	NaN	22.8495	22.1703	NaN	NaN	NaN	NaN	22.4713	NaN	NaN	NaN	22.7606	22.4713	0	1	0	0	0	0	0	0	0	0	0	0	0	0
Cathepsin Z	Q9WUU7	Ctsz	16	0.750865	4.26808		Discard	23.106	23.3704	22.813	23.2186	23.2131	23.214	23.3137	22.7553	22.8293	22.3483	22.3129	22.0595	22.3767	22.3108	23.1784	22.4275	0	1	0	1	0	0	0	0	0	0	0	0	0	1
Paraplegin	Q3ULF4	Spg7	2	-0.436219	0.941278		Keep	21.8172	21.689	NaN	NaN	NaN	NaN	22.3397	22.3202	22.1177	22.1688	NaN	NaN	22.4153	22.9022	21.9486	22.3849	0	0	0	1	0	1	0	1	0	0	0	0	0	0
Phosphoglycerate kinase 1	P09411	Pgk1	28	0.97227	4.6079		Discard	23.3427	23.8591	23.1009	23.3774	23.3769	23.2456	23.1503	22.4206	22.8742	22.3805	22.5603	22.3431	22.1168	21.9516	23.3504	22.3781	0	0	0	1	0	0	0	0	1	0	0	0	0	0
Prolow-density lipoprotein receptor-related protein 1;Low-density lipoprotein receptor-related protein 1 85 kDa subunit;Low-density lipoprotein receptor-related protein 1 515 kDa subunit;Low-density lipoprotein receptor-related protein 1 intracellular domain	Q91ZX7	Lrp1	69	0.305884	2.75698		Keep	22.4821	22.6198	22.5008	22.6043	22.8041	23.0124	22.7576	22.309	22.2878	22.3285	22.3727	22.4904	22.4179	22.4336	22.683	22.3771	0	1	1	1	0	0	0	0	0	0	0	0	0	1
L-lactate dehydrogenase A chain	P06151;P00342	Ldha	27	0.503232	2.20183		Discard	22.6348	23.2256	22.5428	22.9072	22.8873	23.0961	22.7256	21.7812	22.3014	22.3805	22.8787	22.3681	22.4238	22.363	22.8599	22.3567	0	0	0	1	0	0	0	0	0	1	0	0	0	0
Coagulation factor XIII A chain	Q8BH61;P49222	F13a1	22	-0.0484657	0.100278		Discard	22.7295	22.4426	22.3147	22.4381	22.091	21.8822	21.9651	22.1098	22.3122	22.7942	22.8475	22.1211	21.8436	22.1741	22.2662	22.3146	0	0	0	1	0	1	0	0	0	1	0	0	0	0
Clathrin heavy chain 1	Q68FD5	Cltc	57	0.675131	2.71046		Discard	23.0952	23.3744	22.7463	22.952	22.8685	23.2221	22.637	22.3031	22.5352	22.6118	22.8315	22.0142	21.7992	22.0744	22.9851	22.3099	0	0	0	1	0	0	0	0	1	0	0	0	0	0
Beta-hexosaminidase subunit alpha	P29416	Hexa	16	0.0812438	0.433081		Discard	22.5555	22.3867	22.283	22.3643	22.401	22.4468	22.2477	22.5391	22.5886	22.375	22.2433	22.0423	22.1998	22.1281	22.3836	22.3023	0	1	0	0	0	0	0	0	0	0	0	0	0	0
Actin-related protein 2/3 complex subunit 2	Q9CVB6	Arpc2	19	0.221923	1.17396		Discard	22.7743	22.5805	22.5859	22.385	22.5266	22.2571	22.2724	22.1002	22.596	22.435	22.4187	22.0033	22.0739	22.2014	22.4831	22.2612	0	0	0	1	0	0	0	0	1	0	0	0	0	0
Galectin-3-binding protein	Q07797	Lgals3bp	17	0.0803697	0.598469		Discard	22.3417	22.2883	22.2068	22.192	22.4823	22.3776	22.2797	22.0144	22.3573	22.4156	22.3439	22.1381	22.1717	22.1651	22.3098	22.2294	0	0	0	0	0	1	0	0	0	0	0	0	0	0
Ras GTPase-activating-like protein IQGAP1	Q9JKF1;Q3UQ44	Iqgap1	56	0.775225	2.22325		Discard	22.8202	23.3562	23.053	22.7869	22.8815	22.9879	22.8832	22.6358	22.1372	22.6776	22.9454	21.4897	21.4837	21.973	22.967	22.1918	0	0	0	1	0	0	0	0	1	0	0	0	0	0
14-3-3 protein gamma;14-3-3 protein gamma, N-terminally processed	P61982	Ywhag	18	0.160737	0.801527		Discard	22.4067	22.558	22.1847	22.5185	22.1648	22.3274	22.2265	21.901	22.3763	22.5131	22.3026	21.9202	22.051	22.1971	22.3409	22.1802	0	1	1	1	0	0	0	0	0	0	0	1	0	0
Chitinase-like protein 3	O35744	Chil3	18	0.172303	0.347457		Discard	22.3014	22.1729	21.9747	21.7879	22.4327	22.8168	22.8429	21.3788	21.7963	22.429	22.5234	22.2909	22.501	22.2036	22.3328	22.1605	0	0	0	1	0	0	0	0	1	0	0	0	0	0
78 kDa glucose-regulated protein	P20029	Hspa5	28	-0.184578	0.569093		Discard	22.3328	22.1511	21.898	21.8988	21.9319	21.9153	21.6699	22.6008	22.4443	22.4237	22.1262	21.6162	21.7653	22.1133	21.9711	22.1557	0	0	0	1	0	0	0	0	1	0	0	0	0	0
Heat shock 70 kDa protein 1-like	P16627	Hspa1l	10	0.0387032	0.0143171		Discard	21.9035	NaN	23.5126	NaN	20.4637	21.2247	23.7066	NaN	NaN	21.284	NaN	22.9216	22.165	NaN	22.1622	22.1235	0	0	0	0	0	0	1	0	0	0	0	0	0	0
Serum albumin	P07724	Alb	10	0.690816	0.707126		Discard	22.4552	22.8132	22.797	22.6608	22.9002	22.9777	22.8394	22.6288	23.0634	22.9805	22.761	22.7736	20.6677	19.7329	22.7777	22.0868	0	1	1	1	0	1	0	0	0	0	0	0	0	1
Phosphoglycerate mutase 1	Q9DBJ1;O70250	Pgam1	14	0.462484	2.35975		Discard	22.5579	22.7707	22.5783	22.4764	22.4363	22.4428	22.5585	22.5977	22.0236	22.0217	22.4563	21.7326	21.7471	22.0047	22.5459	22.0834	0	0	0	0	0	0	1	0	0	0	0	0	0	0
Adenylyl cyclase-associated protein 1	P40124;Q9CYT6	Cap1	19	0.563224	3.0714		Discard	22.6606	23.0788	22.5288	22.7447	22.3908	22.4707	22.485	21.9103	22.3331	22.0835	22.4475	21.8181	21.9653	21.8589	22.6228	22.0595	0	0	0	1	0	0	0	0	1	0	0	0	0	0
Complement C1q subcomponent subunit B	P14106	C1qb	8	0.152696	0.631751		Discard	22.3236	22.454	22.2043	21.9672	22.312	21.8833	22.3403	22.4426	22.2626	21.8808	22.0187	22.139	21.9561	21.7161	22.2121	22.0594	0	0	0	0	0	0	1	0	0	0	0	0	0	0
Beta-mannosidase	Q8K2I4	Manba	8	-0.315423	0.771152		Discard	21.9263	NaN	NaN	21.5708	21.602	NaN	NaN	21.9134	22.2707	22.2263	21.6501	NaN	NaN	NaN	21.6997	22.0151	0	1	0	1	0	1	0	0	0	0	0	0	0	1
Lysosomal alpha-mannosidase	O09159	Man2b1	26	0.184393	1.26266		Discard	22.2297	22.209	22.2409	22.2534	22.1465	22.0206	22.0983	22.0652	22.1891	22.1888	22.1076	21.6478	21.9482	21.7609	22.1712	21.9868	0	0	0	1	0	0	0	0	0	1	0	0	0	0
Apolipoprotein B-100;Apolipoprotein B-48	E9Q414	Apob	6	-0.54364	1.17593		Discard	20.8382	21.1221	21.1634	21.0531	21.7379	22.2145	21.9445	22.6367	21.3792	21.7205	21.8479	21.6486	22.6374	22.0088	21.4391	21.9827	0	0	0	0	0	1	0	0	0	0	0	0	0	0
H-2 class I histocompatibility antigen, D-B alpha chain	P01899;P01897;P01898;P14430;P14429;P01900;P14431;P01895;P14428;P03991;P01896;P14427	H2-D1	12	-1.83201	5.62102	+	Keep	20.4956	20.8037	20.0513	20.215	19.9332	19.9282	19.4639	22.4566	22.4005	22.1887	21.8471	21.6698	21.6432	21.5092	20.1273	21.9593	0	0	0	0	0	1	0	0	0	0	0	0	0	0
Malate dehydrogenase, cytoplasmic	P14152	Mdh1	10	0.283836	0.807382		Discard	22.4096	22.4571	21.8866	22.5455	22.2763	21.8289	22.0121	21.7002	22.7522	22.0142	21.9622	21.7842	21.6553	21.5609	22.2023	21.9184	0	1	0	1	0	0	0	0	0	0	0	0	0	1
14-3-3 protein eta	P68510	Ywhah	19	0.224772	0.635217		Discard	22.4033	22.5285	21.7763	22.2206	22.0531	22.2136	21.7612	21.7604	22.335	22.3758	21.9143	21.4722	21.4745	22.0509	22.1366	21.9119	0	0	0	1	0	0	0	0	1	0	0	0	0	0
Vimentin	P20152;P31001;P15331;P46660;P08553	Vim	31	0.661681	3.20302		Discard	22.7925	23.0484	22.4897	22.3622	22.4769	22.3746	22.4087	22.0428	21.8711	22.0653	22.3394	21.7309	21.8151	21.4566	22.5647	21.903	0	0	1	1	0	0	0	0	0	1	0	0	0	0
Dipeptidyl peptidase 1;Dipeptidyl peptidase 1 exclusion domain chain;Dipeptidyl peptidase 1 heavy chain;Dipeptidyl peptidase 1 light chain	P97821	Ctsc	13	-0.478142	1.82031		Discard	21.7804	21.8151	21.244	21.1799	20.9294	21.3821	21.3245	21.7619	22.4462	22.0111	21.8645	21.4865	21.6017	21.8305	21.3794	21.8575	0	1	1	0	0	0	0	0	0	0	0	0	0	0
Talin-1	P26039;Q71LX4	Tln1	63	1.09609	3.78333		Discard	22.8161	23.7288	22.7646	22.7047	23.0399	22.7636	22.7198	21.5948	21.4269	22.1731	22.5193	21.9404	21.5538	21.6566	22.9339	21.8378	0	0	0	1	0	0	0	0	0	0	0	0	0	1
Malate dehydrogenase, mitochondrial	P08249	Mdh2	18	0.0546921	0.119625		Discard	22.3634	21.8487	21.9542	21.9285	21.4518	21.7498	21.8927	22.3874	21.9931	21.7315	21.9709	21.38	21.3435	22	21.8842	21.8295	0	0	0	1	0	0	0	0	1	0	0	0	0	0
Creatine kinase B-type	Q04447	Ckb	20	0.645894	3.44049		Discard	22.4924	22.8184	22.0957	22.3404	22.4077	22.5663	22.5349	21.7621	22.0054	21.8811	22.2814	21.4765	21.5889	21.7392	22.4651	21.8192	0	0	0	1	0	0	0	0	1	0	0	0	0	0
Myosin-9	Q8VDD5;Q61879;Q6URW6	Myh9	51	0.691638	2.05551		Discard	22.6405	22.8928	22.495	22.465	22.1892	21.9552	22.1256	21.5829	21.735	22.429	22.2547	21.2492	21.106	21.565	22.3948	21.7031	0	0	0	1	0	0	0	0	1	0	0	0	0	0
Beta-hexosaminidase subunit beta	P20060	Hexb	22	-0.162127	0.90068		Discard	21.7843	21.419	21.6545	21.3417	21.6017	21.3837	21.4184	21.7864	21.9711	21.7756	21.7645	21.5396	21.4011	21.5	21.5148	21.6769	0	0	0	1	0	0	0	0	1	0	0	0	0	0
V-type proton ATPase catalytic subunit A	P50516	Atp6v1a	29	0.631681	1.81462		Discard	22.0729	22.7254	22.2337	22.2448	22.3856	22.2019	22.2106	22.6435	21.5242	21.8401	21.9741	20.9706	21.1895	21.5111	22.2964	21.6647	0	0	0	1	0	0	0	0	1	0	0	0	0	0
Osteopontin	P10923	Spp1	4	0.752389	1.99111		Discard	21.9564	22.5822	22.0807	22.5807	22.5897	22.5119	22.6153	20.5594	22.2164	22.1433	22.0273	21.909	21.4973	21.2974	22.4167	21.6643	0	0	0	0	0	0	1	0	0	0	0	0	0	0
Rab GDP dissociation inhibitor beta	Q61598	Gdi2	31	0.383471	2.52552		Discard	22.1745	22.2089	21.8511	22.1407	21.7714	22.0311	21.9146	21.8469	21.8567	21.3798	21.7353	21.5335	21.3394	21.7164	22.0132	21.6297	0	0	0	1	0	0	0	0	1	0	0	0	0	0
Hemoglobin subunit alpha	P01942	Hba	7	-1.42822	2.06844		Discard	20.8614	19.615	20.8244	19.0994	20.0873	19.8746	21.0295	22.3487	21.7315	22.2566	22.9469	21.1213	20.5349	20.4494	20.1988	21.627	0	1	0	1	0	0	0	0	0	0	0	0	0	1
Alpha-actinin-4	P57780	Actn4	51	0.175456	0.630747		Discard	22.1122	22.1811	21.7442	21.7781	21.5011	21.3845	21.7956	21.6571	21.6048	21.7509	21.997	21.2687	21.4645	21.5257	21.7853	21.6098	0	0	0	1	0	0	0	0	1	0	0	0	0	0
Protein CREG1	O88668	Creg1	10	0.272348	2.418		Discard	21.8687	21.9285	21.7977	21.8147	21.9398	21.8783	21.7493	21.7905	21.6656	21.7458	21.7136	21.3482	21.3772	21.4297	21.8539	21.5815	0	1	0	0	0	0	0	0	0	0	0	0	0	0
Protein disulfide-isomerase	P09103	P4hb	23	-0.259862	0.774523		Discard	21.774	21.4703	21.2119	21.2665	20.8238	21.386	21.1724	22.0981	21.7238	21.6671	21.7831	21.1271	21.0856	21.4391	21.3007	21.5606	0	0	0	1	0	1	0	0	1	0	0	0	0	0
Coronin-1A	O89053	Coro1a	21	0.37763	1.52419		Discard	21.9306	22.4209	21.5069	21.7161	21.9242	21.9904	21.9742	21.6335	21.5714	21.5886	22.1178	21.3195	21.2632	21.3258	21.9233	21.5457	0	0	0	1	0	0	0	0	1	0	0	0	0	0
Cathepsin L1;Cathepsin L1 heavy chain;Cathepsin L1 light chain	P06797	Ctsl	14	0.803585	4.83566		Discard	22.6296	22.4379	22.392	22.4312	22.3235	21.9231	22.2815	21.2719	21.4498	21.7624	21.8141	21.4602	21.342	21.6934	22.3456	21.542	0	1	1	1	0	0	0	0	0	0	0	0	0	1
Core histone macro-H2A.1	Q9QZQ8;Q8CCK0	H2afy	3	-0.40156	0		Discard	NaN	21.1181	NaN	NaN	NaN	NaN	NaN	21.5268	NaN	18.4458	22.9588	23.1471	NaN	NaN	21.1181	21.5196	0	0	1	0	1	0	0	0	0	0	0	0	0	0
Extracellular serine/threonine protein kinase FAM20C	Q5MJS3;Q8CID3	Fam20c	8	0.850706	0.842035		Discard	21.473	22.4023	22.1988	21.9552	23.0062	23.4782	22.0442	21.2278	NaN	21.8016	NaN	NaN	NaN	NaN	22.3654	21.5147	0	1	1	0	0	0	0	0	0	0	0	0	0	0
Lysosomal protective protein;Lysosomal protective protein 32 kDa chain;Lysosomal protective protein 20 kDa chain	P16675	Ctsa	19	0.528076	3.02724		Discard	21.7952	22.1612	22.0898	21.598	21.8714	22.3307	22.266	21.8104	21.3567	21.5502	21.5457	21.4991	21.2766	21.3771	22.016	21.488	0	0	1	1	0	0	0	0	1	0	0	0	0	0
Legumain	O89017	Lgmn	12	0.260261	0.922522		Discard	21.5621	21.504	21.5952	21.5529	21.7593	22.3489	21.4523	20.9707	21.7958	21.318	21.2529	21.5671	21.6079	21.4404	21.6821	21.4218	0	0	0	0	0	1	0	0	0	0	0	0	0	0
Alpha-actinin-1	Q7TPR4;O88990	Actn1	49	0.556787	2.14504		Discard	22.2362	22.133	21.912	22.0246	21.6928	21.9432	21.8946	22.0881	21.4125	21.4213	21.7442	21.0782	20.7962	21.3985	21.9766	21.4198	0	0	0	1	0	0	0	0	1	0	0	0	0	0
Transitional endoplasmic reticulum ATPase	Q01853	Vcp	29	0.270171	1.02601		Discard	21.819	22.0393	21.6127	21.4655	21.5187	21.6425	21.6051	21.6092	21.5624	21.7352	21.6977	20.8187	21.2329	21.1557	21.6718	21.4017	0	0	1	1	0	0	0	0	1	0	0	0	0	0
Isocitrate dehydrogenase [NADP] cytoplasmic	O88844;P54071	Idh1	23	0.432743	1.32986		Discard	21.7929	22.2263	21.7183	21.6742	21.8571	21.8037	21.4341	21.6949	21.6262	21.5681	21.9305	20.7439	20.9033	21.0107	21.7867	21.3539	0	0	0	1	0	0	0	0	1	0	0	0	0	0
Rho GDP-dissociation inhibitor 1	Q99PT1	Arhgdia	10	0.882437	4.12515		Discard	22.5326	22.528	21.9696	22.2017	21.7968	22.1178	22.3033	20.8408	21.4815	21.3602	21.6668	21.1365	21.2018	21.5852	22.2071	21.3247	0	1	1	0	0	0	0	0	0	0	0	0	0	0
N-acetylglucosamine-6-sulfatase	Q8BFR4	Gns	16	-0.259985	1.05465		Discard	20.9679	20.9681	21.2721	20.9583	21.0017	20.9989	21.2332	22.0108	21.4863	21.2391	21.3041	21.0712	21.0424	21.0663	21.0572	21.3172	0	0	0	0	0	1	0	0	0	0	0	0	0	0
Lipoprotein lipase	P11152	Lpl	15	1.06185	4.576		Discard	22.0727	22.522	22.2629	21.9519	22.7022	22.3944	22.4716	21.016	20.7421	21.6659	21.6804	21.3846	21.2166	21.2392	22.3397	21.2778	0	1	0	0	0	0	0	0	0	0	0	0	0	0
Peroxiredoxin-2	Q61171	Prdx2	8	0.675522	2.01463		Discard	21.9764	22.4324	21.5326	21.9466	22.0723	21.5947	22.0456	21.9337	21.5599	20.8792	21.5893	20.5027	20.9848	21.4224	21.943	21.2674	0	0	0	0	0	0	1	0	0	0	0	0	0	0
Superoxide dismutase [Cu-Zn]	P08228	Sod1	8	0.897618	2.5603		Discard	22.4305	22.6301	21.6409	22.3762	21.7981	22.1318	22.0247	20.7243	22.1064	21.6508	21.5538	20.9064	20.8	21.0072	22.1475	21.2498	0	0	1	0	0	0	0	0	0	0	0	0	0	0
Nucleobindin-1	Q02819	Nucb1	16	0.497386	3.12287		Discard	21.8361	21.8062	21.53	21.7738	21.9087	21.6462	21.6736	20.7391	21.4957	21.3886	21.3156	21.3041	21.4105	21.0395	21.7392	21.2418	0	0	0	0	0	1	0	0	0	0	0	0	0	0
Actin-related protein 2/3 complex subunit 3	Q9JM76	Arpc3	8	0.163799	0.266627		Discard	21.992	21.5256	21.2714	21.6382	21.21	21.2271	20.8247	21.3933	21.8726	21.8885	21.4021	20.4182	20.6173	20.9504	21.3841	21.2203	0	0	0	0	0	0	1	0	0	0	0	0	0	0
Heat shock protein HSP 90-beta	P11499	Hsp90ab1	29	0.852794	3.43892		Discard	22.0374	22.6287	21.9023	21.9989	21.8266	22.0656	22.0053	20.7888	21.3015	21.6167	21.7414	21.274	20.9701	20.8028	22.0664	21.2136	0	0	0	1	0	0	0	0	1	0	0	0	0	0
Actin-related protein 2	P61161	Actr2	14	0.0751553	0.145147		Discard	21.4489	21.6219	21.4726	21.1122	21.0811	20.9956	20.8882	21.6277	20.8382	21.5356	21.691	20.5553	20.8305	21.0162	21.2315	21.1564	0	1	1	0	0	0	0	0	0	0	0	0	0	0
Peptidyl-prolyl cis-trans isomerase A;Peptidyl-prolyl cis-trans isomerase A, N-terminally processed	P17742	Ppia	9	0.624459	1.45263		Discard	22.3847	22.0127	21.35	22.304	21.4785	20.6214	21.9769	20.6858	21.3477	21.087	21.601	20.9082	20.9023	21.2251	21.7326	21.1082	0	1	0	0	0	0	0	0	0	0	0	0	0	0
Calmodulin;Calmodulin-like protein 3	P62204;Q9D6P8;P20801	Calm1;Calml3	7	1.11269	2.64951		Discard	21.0977	22.8385	22.116	22.8295	22.2573	22.5186	21.8551	21.2527	21.8752	21.3415	21.1616	20.5053	20.8287	20.7587	22.2161	21.1034	0	1	0	0	0	0	0	0	0	0	0	0	0	0
Dipeptidase 2	Q8C255	Dpep2	22	0.198291	0.617414		Discard	21.6325	21.3221	21.0688	20.9396	21.2322	21.5391	21.2864	21.558	21.0481	21.5251	21.134	20.8807	20.8763	20.6105	21.2887	21.0904	0	0	0	1	0	0	0	0	1	0	0	0	0	0
Collagen alpha-1(I) chain	P11087	Col1a1	9	-0.510676	1.66277		Discard	20.4891	20.3482	20.878	20.5975	20.8181	20.0371	20.8859	21.4563	21.1026	20.6062	20.4632	21.3385	21.4747	21.1871	20.5791	21.0898	0	0	0	0	0	1	0	0	0	0	0	0	0	0
Pyridoxal kinase	Q8K183	Pdxk	11	0.313784	1.00834		Discard	21.6257	21.6001	21.3251	21.3121	21.0837	21.3001	21.3569	21.449	21.2368	21.3538	21.4281	20.4603	20.5101	20.969	21.372	21.0582	0	1	0	0	0	0	0	0	0	0	0	0	0	0
Annexin A3	O35639	Anxa3	18	0.612476	2.32524		Discard	21.9788	21.9249	21.3565	21.7282	21.2911	21.588	21.7159	21.733	21.0513	20.7976	21.2104	20.6074	20.6912	21.2053	21.6548	21.0423	0	0	0	1	0	0	0	0	0	0	0	0	1	0
Proteasome subunit alpha type-6	Q9QUM9	Psma6	11	0.229969	0.718212		Discard	21.33	21.2715	20.9733	21.2028	21.2611	21.7018	21.0808	21.7253	21.0895	20.8394	21.2814	20.6652	20.7055	20.9053	21.2602	21.0302	0	1	1	1	0	0	0	0	0	0	0	0	0	1
Eukaryotic initiation factor 4A-I;Eukaryotic initiation factor 4A-II	P60843;P10630;Q91VC3	Eif4a1;Eif4a2	15	0.66574	3.23493		Discard	21.799	22.1595	21.5182	21.7144	21.5399	21.4732	21.5836	20.9083	21.1653	21.0334	21.5381	21.0145	20.5602	20.9081	21.684	21.0182	0	0	0	0	0	0	1	0	0	0	0	0	0	0
Beta-glucuronidase	P12265	Gusb	19	0.187638	0.66568		Discard	21.3266	21.3741	20.787	21.1794	20.9203	21.1492	21.4624	21.2068	21.3018	21.1018	21.0954	20.6871	20.494	20.9985	21.1713	20.9837	0	0	0	1	0	0	0	0	1	0	0	0	0	0
Properdin	P11680	Cfp	11	0.554244	2.07566		Discard	22.1128	21.6923	21.2718	21.4307	21.3736	21.5966	21.2713	21.0469	21.2263	21.4896	21.1777	20.6529	20.4665	20.8095	21.5356	20.9814	0	0	0	0	0	0	1	0	0	0	0	0	0	0
Tumor necrosis factor;Tumor necrosis factor, membrane form;Intracellular domain 1;Intracellular domain 2;C-domain 1;C-domain 2;Tumor necrosis factor, soluble form	P06804	Tnf	8	NaN	0		Keep	NaN	NaN	NaN	NaN	NaN	NaN	NaN	22.0745	21.5189	19.8579	NaN	20.9187	20.6613	20.6547	#DIV/0!	20.9477	0	0	1	0	0	0	0	0	0	0	0	0	0	0
Proteasome subunit alpha type-5	Q9Z2U1	Psma5	10	0.131853	0.504871		Discard	21.1542	21.3527	20.8494	21.3556	21.1036	21.1036	20.5308	21.0701	20.9037	21.1131	21.0067	20.7539	20.9821	20.6974	21.0643	20.9324	0	0	0	0	0	0	1	0	0	0	0	0	0	0
Complement C1q subcomponent subunit C	Q02105	C1qc	7	-0.0478595	0.10883		Discard	21.3225	21.3076	20.8744	20.6749	20.6709	20.3413	20.8654	21.0133	20.3913	20.8753	21.2258	20.9076	20.9054	21.0732	20.8653	20.9131	0	0	0	0	0	0	1	0	0	0	0	0	0	0
Hexokinase-3	Q3TRM8;P52792	Hk3	25	0.888553	3.57698		Discard	21.8749	22.2104	21.69	21.8118	21.8103	21.7139	21.3608	20.6524	21.2099	21.3006	21.2696	20.6998	20.2696	20.8506	21.7817	20.8932	0	1	1	1	1	0	0	0	0	0	0	0	0	1
Tyrosine-protein phosphatase non-receptor type 6	P29351	Ptpn6	27	0.69202	3.52218		Discard	21.6077	21.9062	21.2377	21.5218	21.4749	21.6174	21.5783	21.1072	21.0358	21.1164	21.1939	20.5842	20.5243	20.5381	21.5634	20.8714	0	0	0	1	0	0	0	0	0	0	0	0	0	1
Macrophage metalloelastase	P34960	Mmp12	25	3.01858	6.92768		Discard	23.9423	23.771	23.928	23.7883	23.9522	23.6862	23.9214	20.3552	20.3382	21.3061	22.1644	21.0332	20.1852	20.477	23.8556	20.8371	0	0	0	1	0	0	0	0	1	0	0	0	0	0
Actin-related protein 2/3 complex subunit 4	P59999	Arpc4	8	0.304962	0.798281		Discard	21.3967	21.3248	21.1005	20.9288	21.0238	21.0963	20.7362	21.6588	21.1481	20.3821	20.8063	20.3962	20.3177	20.7631	21.0867	20.7818	0	1	0	0	0	0	0	0	0	0	0	0	0	0
Xaa-Pro dipeptidase	Q11136	Pepd	17	-0.0415282	0.271755		Discard	20.8827	20.6161	20.9332	20.7846	20.6989	20.6123	20.6493	20.936	20.7101	20.6878	20.6675	20.8218	20.7211	20.9235	20.7396	20.7811	0	0	0	0	0	1	0	0	0	0	0	0	0	0
Thioredoxin reductase 1, cytoplasmic	Q9JMH6;Q9JLT4	Txnrd1	16	0.679452	3.69405		Discard	21.775	21.6285	21.3177	21.5705	21.3984	21.1914	21.3226	20.832	21.1879	21.0288	20.766	20.4812	20.4288	20.7233	21.4577	20.7783	0	0	0	1	0	0	0	0	0	0	0	0	0	1
Gelsolin	P13020	Gsn	29	-0.112876	0.243414		Discard	20.8357	21.1403	20.4175	20.4266	20.6859	20.6929	20.4362	21.5012	20.9308	21.0192	20.8621	20.3033	20.2745	20.5342	20.6622	20.775	0	0	0	1	0	0	0	1	1	0	0	0	0	0
Apolipoprotein M	Q9Z1R3	Apom	4	-0.407603	0.737514		Discard	20.4397	20.0368	20.5558	20.2974	20.3632	21.0799	19.5272	20.851	20.2748	19.7814	20.4963	21.2786	21.5075	20.9637	20.3286	20.7362	0	1	0	1	0	0	0	0	0	0	0	0	0	1
Galectin-1	P16045	Lgals1	7	1.27833	4.75668		Discard	22.4068	22.184	21.7481	22.3391	21.4405	21.7122	22.1743	20.7178	20.7197	20.9224	21.3122	20.37	20.3485	20.666	22.0007	20.7224	0	1	0	1	0	0	0	0	0	0	0	0	0	1
Cation-independent mannose-6-phosphate receptor	Q07113	Igf2r	8	-0.208687	0.491273		Keep	20.53	20.8188	20.8009	20.0042	20.4168	20.6028	20.3831	20.0487	21.2436	20.3208	20.4796	21.2276	20.9406	20.7564	20.5081	20.7168	0	1	0	0	0	0	0	0	0	0	0	0	0	0
Proteasome subunit alpha type-3	O70435	Psma3	9	0.153142	0.34786		Discard	21.1277	21.0906	20.7944	21.1697	21.1311	20.3541	20.3754	21.1297	21.0583	21.0056	20.4051	20.771	20.3276	20.2738	20.8633	20.7101	0	0	0	1	0	0	0	1	0	0	0	0	0	0
Insulin-like growth factor II;Insulin-like growth factor II;Preptin	P09535	Igf2	3	-0.0978186	0.23804		Discard	20.0962	20.2902	20.7448	20.3717	20.7733	21.2394	20.7446	20.389	20.5223	20.9921	20.5144	20.8059	20.996	20.7252	20.6086	20.7064	0	0	0	1	0	0	0	1	0	0	0	0	0	0
Elongation factor 1-alpha 1;Elongation factor 1-alpha 2	P10126;P62631	Eef1a1;Eef1a2	12	0.565894	1.68393		Discard	21.5176	22.1411	21.1724	21.1918	21.0238	21.1354	20.7173	20.4725	20.5481	20.6669	21.3563	20.3458	20.9063	20.6422	21.2713	20.7055	0	0	0	0	0	0	1	0	0	0	0	0	0	0
Myosin light polypeptide 6	Q60605;Q8CI43	Myl6	6	0.320773	0.632579		Discard	21.0807	21.2954	21.2818	21.081	20.5435	20.8568	20.9413	20.5633	20.4901	21.3138	21.4929	NaN	19.8303	20.4539	21.0115	20.6907	1	0	0	0	0	1	0	0	0	0	0	0	0	0
Monocyte differentiation antigen CD14	P10810	Cd14	11	0.936445	4.24417		Discard	21.6865	21.9393	21.3606	21.4817	21.6773	21.5456	21.5622	20.3909	20.6591	21.1647	21.1253	20.589	20.1603	20.6087	21.6076	20.6711	0	0	0	0	0	1	0	0	0	0	0	0	0	0
14-3-3 protein beta/alpha;14-3-3 protein beta/alpha, N-terminally processed	Q9CQV8	Ywhab	12	0.404751	2.06709		Discard	21.2747	21.4731	20.8168	21.1062	20.9804	21.066	20.6804	20.711	20.7976	20.5837	21.0259	20.3836	20.5244	20.538	21.0568	20.652	0	1	0	0	0	0	0	0	0	0	0	0	0	0
Glucose-6-phosphate 1-dehydrogenase X	Q00612;P97324;REV__P46662	G6pdx	22	0.830369	4.60119		Discard	21.4566	21.972	21.2184	21.3017	21.3934	21.403	21.5128	20.591	20.7868	20.8858	20.8998	20.5391	20.3928	20.3499	21.4654	20.635	0	0	0	1	0	1	0	0	0	0	0	0	0	1
Macrophage mannose receptor 1	Q61830	Mrc1	23	0.0961075	0.632814		Keep	20.774	20.9197	20.5916	20.6203	20.7411	20.6543	20.7083	20.3456	20.7271	20.8425	20.7363	20.4902	20.5518	20.6432	20.7156	20.6195	0	0	0	1	0	1	0	0	0	1	0	0	0	0
Acidic leucine-rich nuclear phosphoprotein 32 family member A	O35381	Anp32a	6	-0.293725	0.731257		Discard	20.4029	20.3837	20.7525	20.2993	20.3066	20.1327	19.9205	20.4999	20.3629	20.9337	21.5794	20.1893	20.2753	20.4138	20.314	20.6078	0	0	0	0	0	0	1	0	0	0	0	0	0	0
Fibrinogen gamma chain	Q8VCM7	Fgg	5	-0.202952	0.287605		Discard	21.0416	19.9271	20.8477	20.1739	20.2397	20.3695	20.2093	20.9403	19.7505	20.1244	21.0476	21.2953	21.2944	19.7771	20.4013	20.6042	0	0	0	0	0	0	1	0	0	0	0	0	0	0
Fibromodulin	P50608	Fmod	5	-0.347128	1.13275		Discard	20.3116	20.0994	20.2699	20.1312	20.3172	20.9465	19.6831	20.8478	20.5276	20.7498	20.364	21.0122	20.2447	20.4426	20.2513	20.5984	0	0	0	0	0	0	1	0	0	0	0	0	0	0
Serpin B6	Q60854	Serpinb6	19	0.293968	1.5651		Discard	21.083	21.2853	20.6379	20.8418	20.9161	20.6457	20.737	20.7874	20.7101	20.5443	20.8355	20.4154	20.3186	20.4778	20.8781	20.5842	0	0	0	1	0	0	0	0	0	0	0	0	0	1
Ribonuclease inhibitor	Q91VI7	Rnh1	27	1.77048	2.55165		Discard	22.3943	22.7298	22.1234	22.1872	22.3313	22.2668	22.3445	18.6619	21.4133	21.3564	21.925	20.6112	19.0786	20.9376	22.3396	20.5691	0	0	0	0	0	0	1	0	0	0	0	0	0	0
Complement C1q tumor necrosis factor-related protein 3	Q9ES30	C1qtnf3	3	-0.954776	1.19436		Discard	19.076	NaN	NaN	20.2316	NaN	19.3867	NaN	19.8942	NaN	19.9974	NaN	20.7057	21.2447	20.7557	19.5648	20.5196	0	1	0	0	0	0	0	0	0	0	0	0	0	0
Phospholipase D4	Q8BG07	Pld4	13	0.508997	0.775593		Keep	21.5197	21.597	20.6625	21.2236	20.9114	20.9965	20.2657	21.0083	21.6249	20.9449	20.6422	19.3848	19.6604	20.3481	21.0252	20.5162	0	1	1	1	0	1	0	0	0	0	0	0	0	1
Proteasome subunit alpha type-1	Q9R1P4	Psma1	11	0.304532	0.815828		Discard	21.0511	21.1604	20.9436	20.8228	20.8608	20.1984	20.6299	20.5033	20.9421	20.9933	20.5494	20.0315	19.8797	20.6359	20.8096	20.505	0	0	1	0	0	0	0	0	0	0	0	0	0	0
Heat shock protein HSP 90-alpha	P07901	Hsp90aa1	24	0.525397	1.13984		Discard	21.1693	21.6208	21.1243	21.0246	20.8925	20.5726	20.7673	19.2692	20.2536	20.6	21.2455	20.8748	20.6608	20.5897	21.0245	20.4991	0	0	0	1	0	0	0	0	0	1	0	0	0	0
Hepatocyte growth factor activator;Hepatocyte growth factor activator short chain;Hepatocyte growth factor activator long chain	Q9R098	Hgfac	5	-0.0336933	0.0784257		Discard	19.8728	20.6393	20.3491	20.3355	20.5476	21.013	20.1363	20.649	20.4381	20.6662	20.281	20.5492	20.4373	20.1085	20.4134	20.4471	0	1	1	0	0	0	0	0	0	0	0	0	0	0
Proteasome activator complex subunit 1	P97371	Psme1	11	0.762859	1.64935		Discard	21.5055	21.9805	20.9793	21.3652	21.1544	20.3648	21.0411	21.351	20.8457	20.3953	20.5866	19.8634	19.5983	20.4105	21.1987	20.4358	0	0	0	1	0	0	0	0	0	0	0	0	0	1
Adenosylhomocysteinase	P50247	Ahcy	12	0.134149	0.868944		Discard	20.5049	20.6444	20.426	20.5727	20.459	20.7295	20.4853	20.079	20.3991	20.2659	20.4641	20.52	20.6817	20.4731	20.546	20.4118	0	1	1	0	0	0	0	0	0	0	0	0	0	0
Lysozyme C-2	P08905;P17897	Lyz2	11	1.28253	4.44363		Discard	22.4669	21.7021	21.8063	21.7959	21.1966	21.4591	21.3414	20.767	20.1243	20.6513	20.8079	20.143	20.2667	20.0303	21.6812	20.3986	1	0	0	0	0	1	0	0	0	0	0	0	0	0
Aminopeptidase B	Q8VCT3	Rnpep	22	0.0948508	0.226844		Discard	20.4738	20.8126	20.2414	20.6386	20.7719	20	20.3652	20.8567	20.5074	20.7117	20.4725	19.9797	20.0746	20.0371	20.4719	20.3771	0	0	0	1	0	0	0	0	1	0	0	0	0	0
Lactoylglutathione lyase	Q9CPU0	Glo1	9	0.068324	0.154676		Discard	20.5077	20.5448	20.1646	20.33	20.4067	20.1845	20.7164	21.1372	20.5638	20.0174	20.3547	20.0063	19.9933	20.3036	20.4078	20.3395	0	1	0	0	0	0	0	0	0	0	0	0	0	0
Bleomycin hydrolase	Q8R016	Blmh	8	-0.0175928	0.0359292		Discard	20.7541	20.5952	20.2614	20.3405	20.082	19.906	20.208	20.2992	20.6091	20.8849	20.4639	20.1121	19.89	20.0113	20.3068	20.3244	0	0	0	0	0	1	0	0	0	0	0	0	0	0
14-3-3 protein theta	P68254	Ywhaq	12	0.634459	2.61861		Discard	21.1845	21.4331	20.5622	21.2241	20.6543	20.9141	20.6563	20.3419	20.5628	20.6565	20.3937	20.3282	19.8606	20.0437	20.9469	20.3125	0	1	1	0	0	0	0	0	0	0	0	0	0	0
Deoxynucleoside triphosphate triphosphohydrolase SAMHD1	Q60710	Samhd1	16	0.769069	1.44306		Discard	21.0398	21.835	20.3104	21.3596	20.878	20.2915	21.2956	18.89	20.7191	20.862	20.552	20.2323	20.2587	20.1124	21.0014	20.2324	0	1	0	0	0	0	0	0	0	0	0	0	0	0
Proteasome activator complex subunit 2	P97372	Psme2	13	0.898362	3.9882		Discard	21.1726	21.3141	20.8227	21.031	20.9036	21.0811	21.362	19.4447	20.3491	20.2302	20.6552	20.2223	20.3002	20.1968	21.0981	20.1998	0	1	0	1	0	0	0	0	0	0	0	0	0	1
Thrombospondin-4	Q9Z1T2	Thbs4	8	-0.430898	0.915411		Discard	19.4484	19.4157	20.0343	19.2502	19.9613	20.24	20.0106	21.1602	19.4561	19.7425	20.1756	20.3008	20.6015	19.9401	19.7658	20.1967	0	0	0	0	0	1	0	0	0	0	0	0	0	0
Glutathione reductase, mitochondrial	P47791	Gsr	12	0.290389	1.00108		Discard	20.6823	20.6859	20.4149	20.5354	20.3507	20.2984	20.3356	19.6103	20.7705	20.3968	20.4777	19.8862	19.9409	20.1881	20.4719	20.1815	0	1	0	0	0	0	0	0	0	0	0	0	0	0
Proteasome subunit alpha type-4	Q9R1P0	Psma4	12	0.355618	2.70916		Discard	20.6622	20.7031	20.495	20.3882	20.4201	20.5098	20.577	20.2922	20.5311	20.1613	20.2418	19.9553	19.9197	20.1647	20.5365	20.1809	0	0	0	0	0	0	1	0	0	0	0	0	0	0
Glyceraldehyde-3-phosphate dehydrogenase	P16858;Q64467	Gapdh	10	0.0607959	0.111153		Discard	20.3939	20.3429	20.3666	20.1483	20.1704	19.3771	20.7961	19.7728	19.7405	20.3137	20.3795	20.6858	20.0629	20.2145	20.2279	20.1671	0	0	0	0	0	1	0	0	0	0	0	0	0	0
Contactin-1	P12960	Cntn1	13	-0.358074	1.76803		Discard	19.5164	19.4842	19.9316	19.6206	19.9947	20.0066	19.9327	19.7254	20.201	20.0037	19.9977	20.4529	20.3763	20.2362	19.7838	20.1419	0	1	0	1	0	1	0	0	0	0	0	0	0	1
Keratin, type II cytoskeletal 2 oral	Q3UV17	Krt76	13	NaN	0		Discard	NaN	NaN	NaN	NaN	NaN	NaN	NaN	20.075	20.1361	19.5553	NaN	NaN	NaN	20.705	#DIV/0!	20.1178	0	0	0	0	0	0	1	0	0	0	0	0	0	0
Ubiquitin-like modifier-activating enzyme 1	Q02053	Uba1	22	0.604087	2.04579		Discard	21.2023	21.1117	20.1986	20.6595	20.3166	20.7925	20.7647	20.0531	20.4048	20.5158	20.5062	19.6917	19.8083	19.8374	20.7208	20.1167	0	0	0	1	0	0	0	0	1	0	0	0	0	0
Aldose reductase	P45376	Akr1b1	11	1.03553	4.27021		Discard	21.4051	21.5698	20.6364	21.236	20.9461	20.9679	21.0368	19.7055	20.2956	20.3012	20.5671	19.9717	19.7231	19.9854	21.114	20.0785	0	1	0	1	0	0	0	0	0	0	0	0	0	1
Protein SET	Q9EQU5	Set	3	-0.161102	0.299983		Discard	19.6727	20.1747	NaN	19.8401	20.3079	19.5328	NaN	19.7804	20.2985	20.1214	NaN	NaN	NaN	NaN	19.9057	20.0668	0	0	0	0	1	0	0	0	0	0	0	0	0	0
S-formylglutathione hydrolase	Q9R0P3	Esd	11	1.45426	5.39456		Discard	21.7333	21.4251	21.0445	21.7198	21.4802	21.1467	21.9662	19.4256	20.3028	20.0556	20.5081	20.2249	19.8235	19.9952	21.5022	20.048	0	1	0	0	0	0	0	0	0	0	0	0	0	0
Interleukin-1 receptor accessory protein	Q61730	Il1rap	8	-0.359295	1.47709	+	Keep	19.8607	19.1635	19.7509	19.6782	19.4631	19.7965	20.0862	19.8895	19.9321	19.8114	19.9456	19.8929	20.448	20.3947	19.6856	20.0449	0	1	0	1	1	0	0	0	0	0	0	0	0	1
Proteasome subunit alpha type-7;Proteasome subunit alpha type-7-like	Q9Z2U0;Q9CWH6	Psma7;Psma8	9	-0.0818231	0.284077		Discard	20.205	20.196	19.8212	19.7812	19.676	19.96	19.9326	20.0738	20.2491	20.0109	20.2194	19.5484	19.8256	20.2176	19.9388	20.0207	0	1	1	0	1	0	0	0	0	0	0	0	0	0
CD5 antigen-like	Q9QWK4	Cd5l	14	-0.606112	1.51016		Discard	19.6907	19.4917	19.0704	19.3472	19.3112	19.7679	19.2055	20.5868	20.8334	20.4068	19.8471	19.1658	19.7494	19.5382	19.4121	20.0182	0	0	0	0	0	0	1	0	0	0	0	0	0	0
von Willebrand factor A domain-containing protein 5A	Q99KC8	Vwa5a	17	1.09722	5.08623		Discard	20.8516	21.3204	21.0212	21.1995	20.7673	21.2905	21.2944	20.1989	19.9594	20.4619	20.2894	19.7653	19.8201	19.5692	21.1064	20.0092	0	0	0	1	0	0	0	0	1	0	0	0	0	0
Flavin reductase (NADPH)	Q923D2	Blvrb	8	1.30362	4.33898		Discard	21.6508	21.6112	21.1241	21.4059	21.0655	20.8146	21.3129	20.2695	20.2428	19.2649	20.3354	19.3974	19.9518	20.3979	21.2836	19.98	0	1	0	0	0	0	0	0	0	0	0	0	0	0
Niban-like protein 1	Q8R1F1	Fam129b	13	0.717637	2.05346		Discard	20.721	21.4986	20.47	20.2988	20.6483	20.4584	20.5197	20.2894	20.2201	20.2119	20.3635	19.2451	19.3489	19.9127	20.6593	19.9416	0	0	0	0	0	0	1	0	0	0	0	0	0	0
Heat shock 70 kDa protein 4	Q61316;P48722	Hspa4	21	0.663382	1.70104		Discard	21.2946	21.2959	20.5645	20.3143	20.3337	20.0727	20.3329	20.144	20.2467	20.2847	20.3474	19.4528	19.2933	19.7961	20.6012	19.9378	0	0	0	1	0	0	0	0	1	0	0	0	0	0
UDP-N-acetylhexosamine pyrophosphorylase-like protein 1	Q3TW96;Q91YN5;Q6P549	Uap1l1	16	0.739779	3.69352		Discard	20.5501	21.0219	20.4403	20.3435	20.4583	20.7923	20.7172	19.9238	19.9137	19.8423	20.272	19.6047	19.4457	20.1432	20.6177	19.8779	1	0	0	0	0	1	0	0	0	0	0	0	0	0
Vacuolar protein sorting-associated protein 35	Q9EQH3	Vps35	18	0.548401	2.3864		Discard	20.7526	20.5998	20.2138	20.3526	20.4529	20.3555	20.1998	19.8337	20.072	20.0382	20.3611	19.2144	19.8585	19.7104	20.4182	19.8698	0	0	0	1	0	1	0	0	0	0	0	0	0	1
CD44 antigen	P15379	Cd44	2	0.194329	0.242094		Keep	19.7238	19.9149	19.6364	19.7624	20.2718	20.9865	NaN	NaN	20.6028	20.0278	19.6463	18.9919	NaN	20.0059	20.0493	19.855	0	0	0	0	0	0	1	0	0	0	0	0	0	0
L-lactate dehydrogenase B chain	P16125	Ldhb	5	-0.160873	0.341097		Discard	19.1586	19.501	20.0197	19.5937	20.1822	19.8232	19.5195	19.9642	19.1942	19.2612	20.1659	20.1927	20.071	20.0746	19.6854	19.8463	0	1	1	0	0	0	0	0	0	0	0	0	0	0
Tyrosine-protein phosphatase non-receptor type substrate 1	P97797	Sirpa	5	-0.566875	0.485722		Keep	NaN	NaN	NaN	18.9074	NaN	NaN	19.5971	21.0839	20.0352	19.2956	18.8797	20.0526	19.7973	19.5898	19.2523	19.8192	0	1	1	0	0	0	0	0	0	0	0	0	0	0
Aspartate aminotransferase, cytoplasmic	P05201	Got1	14	0.422084	1.8952		Discard	20.5078	20.3353	20.0748	20.334	20.3833	19.7846	20.1154	19.7482	20.0088	20.2573	19.8081	19.3142	19.6388	19.8051	20.2193	19.7972	0	1	0	0	1	0	0	0	0	0	0	0	0	0
Leukotriene A-4 hydrolase	P24527	Lta4h	16	0.460083	1.3626		Discard	20.1677	20.4856	19.7611	19.9274	20.4516	20.2978	20.2965	19.7466	20.0386	19.9971	20.1774	18.7577	19.7402	19.7096	20.1982	19.7382	1	0	0	1	0	1	0	0	0	0	0	0	0	1
V-type proton ATPase subunit B, brain isoform	P62814	Atp6v1b2	15	0.886671	2.32258		Discard	20.4027	21.353	20.3535	20.2414	20.383	20.8712	20.6555	20.0382	19.6375	19.8355	20.3539	19.6416	18.825	NaN	20.6086	19.722	0	0	0	1	0	1	0	1	0	0	0	0	0	0
Collagen alpha-2(I) chain	Q01149	Col1a2	3	-0.540919	1.19618		Discard	19.4313	17.7965	19.808	19.0694	19.3723	19.262	19.337	19.6821	19.4406	19.2514	19.6553	20.112	19.9089	19.8127	19.1538	19.6947	0	0	0	0	0	1	0	0	0	0	0	0	0	0
Hemoglobin subunit beta-1;Hemoglobin subunit beta-2	P02088;P02089	Hbb-b1;Hbb-b2	7	-0.485881	0.401776		Discard	18.9337	19.3653	19.4481	19.4724	19.1788	19.2453	18.8093	20.9095	21.4174	19.9502	20.243	19.3869	18.8698	17.0774	19.2076	19.6934	0	1	1	0	0	1	0	0	0	0	0	0	0	0
Thioredoxin	P10639	Txn	2	-0.0356167	0.0233051		Discard	19.9901	20.1503	19.2638	20.2187	18.6347	NaN	NaN	NaN	NaN	NaN	19.829	NaN	NaN	19.5453	19.6515	19.6871	0	0	0	0	0	1	0	0	0	0	0	0	0	0
Biliverdin reductase A	Q9CY64	Blvra	10	0.810104	2.14827		Discard	20.7175	21.2365	20.1391	20.7182	19.8334	19.9624	20.8639	19.8639	19.695	19.3868	20.2637	19.2141	19.2902	20.0865	20.4959	19.6858	0	1	1	0	0	1	0	0	0	0	0	0	0	0
Histone H1.2;Histone H1.3	P15864;P43277	Hist1h1c;Hist1h1d	9	-0.431856	0.259119		Discard	19.3025	NaN	NaN	NaN	NaN	NaN	19.1923	NaN	NaN	20.2839	NaN	19.0746	NaN	NaN	19.2474	19.6793	0	1	0	0	0	0	0	0	0	0	0	0	0	0
Protein DJ-1	Q99LX0	Park7	6	-0.0302191	0.0747666		Discard	19.5643	19.912	19.9913	19.3775	NaN	19.4213	19.5719	NaN	19.4769	19.7891	19.8373	NaN	NaN	19.5765	19.6397	19.6699	0	0	0	0	0	0	1	0	0	0	0	0	0	0
Coronin-1C	Q9WUM4;Q920M5	Coro1c	11	0.711403	3.27059		Discard	20.5373	20.8934	19.8688	20.261	20.5369	20.2687	20.2787	19.767	20.0554	19.3405	19.7595	19.6817	19.6849	19.3759	20.3778	19.6664	0	1	0	0	0	1	0	0	0	0	0	0	0	0
4-hydroxyphenylpyruvate dioxygenase	P49429	Hpd	4	-0.313608	1.20957		Discard	19.4093	18.8482	19.7117	19.3995	19.4381	19.5496	19.1036	19.8599	19.6985	19.3232	19.2091	19.8873	19.803	19.8743	19.3514	19.665	0	1	1	1	1	0	0	0	0	0	0	0	0	1
Coagulation factor X;Factor X light chain;Factor X heavy chain;Activated factor Xa heavy chain	O88947	F10	6	0.243663	0.955896		Discard	19.836	19.7629	20.263	19.873	19.9758	19.7434	19.8384	NaN	NaN	19.703	19.6076	NaN	NaN	NaN	19.8989	19.6553	0	1	1	0	0	0	0	0	0	0	0	0	0	0
Nucleolin	P09405	Ncl	13	0.407573	0.935998		Discard	20.0174	20.5719	19.6976	20.0351	19.9836	20.1408	19.9728	20.1246	19.9868	20.0575	20.1882	18.6988	19.2225	19.2877	20.0599	19.6523	0	0	0	1	0	0	0	0	0	0	0	0	0	1
Nucleoside diphosphate kinase B	Q01768	Nme2	12	0.485819	0.829697		Discard	20.6692	20.6454	20.2933	20.5191	19.7249	18.9683	20.0164	19.6264	20.1892	20.1739	19.5727	19.3105	18.9294	NaN	20.1195	19.6337	0	1	0	0	0	0	0	0	0	0	0	0	0	0
Proteasome subunit beta type-6	Q60692	Psmb6	4	0.0222242	0.0335103		Discard	19.8663	19.7917	19.7667	19.5466	19.7829	19.329	19.4689	20.3109	19.6427	20.2258	19.9685	18.9287	18.8614	19.4586	19.6503	19.6281	0	1	0	0	0	0	0	0	0	0	0	0	0	0
Integrin beta-2	P11835	Itgb2	16	0.788555	2.96644		Keep	20.7692	20.0632	20.0148	20.3997	20.4964	20.7369	20.3935	20.0974	NaN	19.4223	19.7218	19.3486	19.5197	NaN	20.4105	19.622	0	1	0	0	0	0	0	0	0	0	0	0	0	0
Serine/threonine-protein phosphatase 2A 65 kDa regulatory subunit A alpha isoform	Q76MZ3;Q7TNP2	Ppp2r1a	15	0.613264	1.64724		Discard	20.5115	20.5102	20.1972	20.2483	20.2242	20.1047	19.7265	NaN	19.2188	20.0662	19.5278	NaN	NaN	NaN	20.2175	19.6043	0	1	1	0	0	0	0	0	0	0	0	0	0	0
Importin subunit beta-1	P70168	Kpnb1	14	0.547165	2.66097		Discard	20.1924	20.5065	19.9101	20.0036	20.0799	20.3348	20.0029	19.6436	19.8188	19.7186	19.9332	19.1277	19.2154	19.7428	20.1472	19.6	0	0	0	0	0	0	1	0	0	0	0	0	0	0
Guanine deaminase	Q9R111	Gda	9	-0.516533	1.56892		Discard	19.3696	18.9846	NaN	18.7754	19.0597	19.1716	19.1164	20.0936	19.174	19.362	19.7547	NaN	NaN	NaN	19.0795	19.5961	0	1	0	0	0	0	0	0	0	0	0	0	0	0
Prelamin-A/C;Lamin-A/C	P48678	Lmna	13	-0.695002	1.54598		Discard	18.592	19.2516	18.8522	NaN	18.8753	NaN	NaN	19.8303	19.7272	NaN	19.2059	NaN	NaN	NaN	18.8928	19.5878	0	0	0	0	0	0	1	0	0	0	0	0	0	0
Elongation factor 1-gamma	Q9D8N0	Eef1g	13	0.151955	0.327286		Discard	19.785	19.8848	19.2184	19.876	NaN	NaN	19.8961	19.8845	NaN	19.5183	19.7365	19.1811	NaN	NaN	19.732	19.5801	0	0	0	0	0	0	1	0	0	0	0	0	0	0
Chloride intracellular channel protein 1	Q9Z1Q5	Clic1	12	1.11596	5.55058		Keep	20.8358	21.0687	20.3776	20.694	20.7686	20.6692	20.3563	19.2802	19.7902	19.7093	19.7491	19.7551	19.1551	19.5196	20.6815	19.5655	0	1	0	1	0	0	0	0	0	0	0	0	0	1
Proteasome subunit beta type-10	O35955	Psmb10	6	0.198615	0.22417		Discard	20.943	20.3823	19.3109	20.061	18.7788	18.9765	19.7963	18.7256	19.8075	20.3076	19.6811	19.1386	19.1281	20.0699	19.7498	19.5512	0	0	1	0	0	0	0	0	0	0	0	0	0	0
BTB/POZ domain-containing protein KCTD12	Q6WVG3	Kctd12	12	0.421521	2.13034		Discard	20.1589	20.4621	19.8619	19.8223	20.0194	19.7033	19.7392	19.3542	19.7763	19.6577	19.5585	19.8271	19.3419	19.3008	19.9667	19.5452	0	1	1	0	0	0	0	0	0	0	0	0	0	0
Cadherin-13	Q9WTR5	Cdh13	8	-0.286353	1.16154		Discard	19.4684	19.0957	19.1648	19.2673	19.4146	19.0254	19.3733	19.1329	19.6518	19.4807	19.1642	19.9662	19.9641	19.4541	19.2585	19.5448	0	1	0	0	0	0	0	0	0	0	0	0	0	0
Complement C1q subcomponent subunit A	P98086	C1qa	4	0.217013	0.761045		Discard	20.28	19.7971	19.6428	19.698	19.3928	19.7683	19.7169	19.6078	19.5357	19.6672	20.0355	19.5062	19.3452	19.0791	19.7566	19.5395	0	1	0	0	0	0	0	0	0	0	0	0	0	0
Epididymal secretory protein E1	Q9Z0J0	Npc2	9	1.20301	4.61096		Discard	21.1507	20.8891	20.4502	21.1686	20.7223	20.5091	20.3001	19.1383	20.0583	19.5184	19.5479	19.6477	19.1031	19.7554	20.7414	19.5384	0	1	0	1	0	0	0	0	0	0	0	0	0	1
Aspartate aminotransferase, mitochondrial	P05202	Got2	12	-0.317177	0.777588		Discard	19.8851	19.0698	19.3542	19.3307	18.5422	19.2234	19.053	19.567	19.6579	19.4787	19.3984	NaN	NaN	NaN	19.2083	19.5255	0	1	0	0	0	0	0	0	0	0	0	0	0	0
40S ribosomal protein S8	P62242	Rps8	8	0.460654	1.28907		Discard	20.2275	20.5801	19.8559	20.0215	19.7888	19.6759	19.7522	19.5045	19.5856	19.852	20.1014	NaN	18.8624	19.2461	19.986	19.5253	0	1	1	0	0	0	0	0	0	0	0	0	0	0
60S ribosomal protein L10a	P53026	Rpl10a	5	-0.296465	0.703616		Discard	19.5549	19.8548	19.3991	19.3477	19.3755	18.4367	18.564	19.9429	19.6418	19.6178	19.4938	19.2193	19.3601	19.3321	19.219	19.5154	0	0	0	0	0	1	0	0	0	0	0	0	0	0
Proteasome subunit alpha type-2	P49722	Psma2	8	0.123765	0.249444		Discard	19.8232	20.0474	19.4581	19.927	19.6665	19.6271	18.9212	19.7455	19.8016	20.0593	19.663	19.2776	19.0679	18.989	19.6386	19.5149	0	1	0	0	0	0	0	0	0	0	0	0	0	0
Bifunctional purine biosynthesis protein PURH;Phosphoribosylaminoimidazolecarboxamide formyltransferase;IMP cyclohydrolase	Q9CWJ9	Atic	17	0.479416	1.99483		Discard	20.4593	19.8082	19.6972	19.9153	19.8778	20.0331	20.0238	19.6515	19.3876	19.7769	19.3439	18.8383	19.7153	19.7453	19.9735	19.4941	0	1	0	0	0	0	0	0	0	0	0	0	0	0
Complement C3;Complement C3 beta chain;C3-beta-c;Complement C3 alpha chain;C3a anaphylatoxin;Acylation stimulating protein;Complement C3b alpha chain;Complement C3c alpha chain fragment 1;Complement C3dg fragment;Complement C3g fragment;Complement C3d fragment;Complement C3f fragment;Complement C3c alpha chain fragment 2	P01027	C3	40	0.642558	1.99926		Discard	20.4958	19.2047	20.3121	20.0438	20.2626	20.2609	20.3116	19.5627	NaN	19.6479	19.9282	19.1215	19.3987	19.2498	20.1274	19.4848	1	0	0	0	0	1	0	0	0	0	0	0	0	0
Transforming growth factor-beta-induced protein ig-h3	P82198	Tgfbi	10	-0.166375	0.490755		Discard	18.8619	19.084	19.5749	19.3125	19.3091	19.3276	19.7583	NaN	19.3492	19.5859	19.2189	19.8014	19.7898	19.1631	19.3183	19.4847	0	0	0	1	0	0	0	0	0	0	0	0	0	1
F-actin-capping protein subunit beta	P47757	Capzb	14	0.679873	1.82307		Discard	20.346	20.7732	19.885	20.2158	20.3381	19.9055	19.6834	18.5619	19.634	19.9139	19.6626	19.3411	20.109	19.1653	20.1639	19.484	0	1	0	0	0	0	0	0	0	0	0	0	0	0
Neuropilin-1	P97333	Nrp1	12	0.706056	2.5748		Keep	20.0579	19.8744	20.1847	20.1695	20.3634	20.371	20.2471	18.4675	19.6659	19.713	19.7058	19.6566	19.7586	19.3581	20.1811	19.4751	0	1	1	0	0	0	0	0	0	0	0	0	0	0
Cystatin-C	P21460	Cst3	7	2.12179	6.10961		Discard	22.1337	21.7158	21.216	21.5428	21.5293	21.2229	21.8128	19.3839	19.5	19.326	19.6876	NaN	NaN	NaN	21.5962	19.4744	0	0	0	0	0	1	0	0	0	0	0	0	0	0
Proteasome subunit beta type-7	P70195	Psmb7	5	-0.295445	0.308035		Discard	19.9601	20.1818	19.1779	18.865	18.9934	18.2565	18.7645	18.9853	19.7893	20.5946	19.2617	NaN	NaN	18.7029	19.1713	19.4668	0	1	0	0	0	0	0	0	0	0	0	0	0	0
Fermitin family homolog 3	Q8K1B8	Fermt3	9	-0.0773986	0.0794938		Discard	19.778	18.4461	19.3782	19.4943	19.5541	19.5375	19.4652	17.7638	19.0861	19.833	20.3677	19.4444	19.7791	19.921	19.3791	19.4565	1	0	0	0	0	1	0	0	0	0	0	0	0	0
40S ribosomal protein SA	P14206	Rpsa	6	0.722831	2.29963		Discard	19.8054	20.5404	19.5421	19.8523	20.2673	20.368	20.7892	19.0856	19.358	19.6317	19.8231	19.3963	19.3666	NaN	20.1664	19.4436	0	0	0	1	0	0	0	0	0	0	0	0	0	1
Phospholipase B-like 1;Phospholipase B-like 1 chain A;Phospholipase B-like 1 chain B;Phospholipase B-like 1 chain C	Q8VCI0	Plbd1	8	-0.778337	2.20835		Discard	18.9397	18.9845	18.4609	18.3722	18.6245	18.5803	NaN	19.2624	19.2356	19.96	19.9635	18.7669	18.9388	19.9436	18.6604	19.4387	0	0	1	0	0	0	0	0	0	0	0	0	0	0
High mobility group protein B1	P63158	Hmgb1	6	0.693407	2.14437		Discard	20.549	20.3509	19.7017	19.7805	NaN	NaN	20.2209	19.2317	19.3438	19.5866	19.7459	NaN	NaN	19.2279	20.1206	19.4272	0	0	0	0	0	0	1	0	0	0	0	0	0	0
Acid ceramidase;Acid ceramidase subunit alpha;Acid ceramidase subunit beta	Q9WV54	Asah1	10	-0.0684858	0.192101		Discard	19.4534	19.6509	19.4348	19.2213	19.0623	19.3294	19.3536	19.4738	19.722	19.6639	19.8231	19.2391	19.1054	18.9577	19.3579	19.4264	0	0	0	0	0	1	0	0	0	0	0	0	0	0
Tropomyosin alpha-4 chain	Q6IRU2	Tpm4	12	0.779412	1.37496		Discard	20.2005	20.735	19.6402	19.8323	20.6091	20.1385	20.2596	20.2784	19.7359	19.9372	19.7263	19.3473	17.7573	19.1769	20.2022	19.4228	0	1	1	0	0	0	0	0	0	0	0	0	0	0
Platelet-activating factor acetylhydrolase	Q60963	Pla2g7	14	1.46317	2.57873		Discard	20.8371	20.9121	20.1129	20.9342	21.161	21.1189	21.1093	NaN	19.006	NaN	NaN	19.8349	NaN	NaN	20.8836	19.4205	0	1	1	1	0	1	0	0	0	0	0	0	0	1
Beta-2-microglobulin	P01887	B2m	2	1.07152	3.41477		Discard	20.8127	20.5775	20.2728	20.7464	20.5987	19.8136	20.6141	19.2373	19.342	19.3363	19.7615	NaN	NaN	NaN	20.4908	19.4193	0	1	1	0	0	0	0	0	0	0	0	0	0	0
Leukocyte elastase inhibitor A	Q9D154;Q8VHP7;Q9JK88	Serpinb1a	5	0.454428	0.850941		Discard	19.8698	19.3103	19.6754	NaN	19.9548	20.2122	20.133	19.0928	19.7969	19.6731	18.2977	19.9313	19.6371	NaN	19.8592	19.4048	0	0	0	0	0	1	0	0	0	0	0	0	0	0
Voltage-dependent calcium channel subunit alpha-2/delta-1;Voltage-dependent calcium channel subunit alpha-2-1;Voltage-dependent calcium channel subunit delta-1	O08532	Cacna2d1	14	-0.581933	1.63065	+	Keep	19.0333	18.472	18.6872	18.291	18.6882	19.6636	18.8084	19.6696	18.7252	19.5933	19.2997	19.7443	19.0114	19.6738	18.8062	19.3882	0	1	1	0	0	0	0	0	0	0	0	0	0	0
Tyrosine-protein kinase receptor UFO	Q00993	Axl	5	-0.616252	0.86377		Keep	18.8569	19.8228	18.2652	18.4863	19.0771	NaN	18.0264	NaN	19.7686	19.694	20.1382	19.5377	18.6468	18.4468	18.7558	19.372	0	1	1	0	0	0	0	0	0	0	0	0	0	0
Usherin	Q2QI47	Ush2A	2	-0.225518	0.28605		Keep	18.762	19.4162	18.916	20.0088	19.3382	18.6967	18.879	NaN	20.1688	18.2972	19.1601	18.8078	19.8108	19.9801	19.1453	19.3708	0	1	1	0	0	0	0	0	0	0	0	0	0	0
Thrombospondin-1	P35441;Q05895;Q03350	Thbs1	32	-0.260608	0.695557		Discard	19.004	19.5451	19.1171	19.1685	18.946	18.7505	19.1931	NaN	NaN	19.3114	19.4167	NaN	NaN	NaN	19.1035	19.3641	0	0	0	1	0	0	0	0	1	0	0	0	0	0
Galectin-3	P16110	Lgals3	6	1.521	3.44763		Discard	21.0668	21.52	20.7439	20.9672	20.2846	20.3538	21.2047	18.7164	18.9649	19.9007	20.6506	19.2854	19.0326	18.9433	20.8773	19.3563	0	0	0	1	1	0	0	0	0	0	0	0	0	1
Annexin A2	P07356	Anxa2	17	1.069	2.21991		Discard	20.38	20.9113	20.8471	20.7146	19.5584	19.8518	20.5824	19.7629	19.0106	19.0061	19.5706	NaN	NaN	NaN	20.4065	19.3375	0	1	0	1	0	0	0	0	1	0	0	0	0	0
High mobility group protein B2	P30681	Hmgb2	3	-0.972517	0		Discard	NaN	NaN	NaN	NaN	NaN	18.3386	NaN	NaN	NaN	NaN	19.3111	NaN	NaN	NaN	18.3386	19.3111	0	1	0	1	0	0	0	0	0	0	0	0	0	1
Coactosin-like protein	Q9CQI6	Cotl1	9	0.446514	0.861235		Discard	20.03	20.4969	19.593	20.1197	19.2965	19.4829	19.1934	NaN	19.4541	18.8086	19.5556	NaN	NaN	19.3741	19.7446	19.2981	0	0	1	0	0	0	0	0	0	0	0	0	0	0
Peroxiredoxin-5, mitochondrial	P99029	Prdx5	12	1.81501	3.77995		Discard	21.7924	21.8416	20.3113	21.549	20.465	20.5676	21.2522	19.7117	19.2878	19.9171	20.0118	18.4461	18.7258	18.9736	21.1113	19.2963	0	0	0	0	0	0	1	0	0	0	0	0	0	0
Actin-related protein 2/3 complex subunit 5	Q9CPW4	Arpc5	6	0.175568	0.105538		Discard	19.1597	20.3984	18.9693	NaN	18.72	20.086	NaN	19.8	19.9562	18.1173	NaN	NaN	NaN	NaN	19.4667	19.2911	0	1	0	0	0	0	0	0	0	0	0	0	0	0
Protein S100-A4	P07091	S100a4	3	0.49446	2.68765		Discard	NaN	19.7667	19.5626	19.7877	19.6487	19.9408	20.0062	NaN	19.2412	19.3689	19.2629	NaN	NaN	NaN	19.7855	19.291	0	1	0	0	0	0	0	0	0	0	0	0	0	0
Proliferation-associated protein 2G4	P50580	Pa2g4	14	0.771265	2.18681		Discard	20.5997	20.954	19.5749	19.7637	20.0179	19.7526	19.6935	19.6654	19.1172	19.2729	19.346	19.0309	NaN	19.2452	20.0509	19.2796	0	1	0	1	0	0	0	0	0	0	0	0	0	1
Coagulation factor IX;Coagulation factor IXa light chain;Coagulation factor IXa heavy chain	P16294	F9	2	-0.226319	0.307576		Discard	18.969	NaN	20.0791	NaN	18.5688	18.5739	NaN	19.3388	NaN	18.8531	19.0543	19.3297	19.603	19.4653	19.0477	19.274	0	0	0	0	0	0	1	0	0	0	0	0	0	0
Annexin A1	P10107;A2BH40	Anxa1	16	2.41233	3.98466		Discard	22.2656	22.7383	21.1714	21.8241	21.2567	21.1176	21.379	19.2985	19.4321	19.8428	20.5388	19.1319	17.461	19.1613	21.679	19.2666	0	0	0	0	0	1	0	0	0	0	0	0	0	0
Gamma-glutamyl hydrolase	Q9Z0L8	Ggh	5	0.168404	1.05034		Discard	19.6543	19.5211	19.5615	19.2444	19.3859	19.43	19.2092	19.263	19.1955	19.1784	19.4929	NaN	NaN	19.1757	19.4295	19.2611	0	1	0	0	0	0	0	0	0	0	0	0	0	0
Catalase	P24270	Cat	8	-0.325709	1.29584		Discard	18.7623	19.1627	NaN	18.6642	19.2299	19.1712	18.5997	19.3057	19.4808	19.0721	NaN	19.1376	NaN	19.2908	18.9317	19.2574	0	1	0	0	0	0	0	0	0	0	0	0	0	0
Lactadherin	P21956	Mfge8	9	0.55019	1.72524		Discard	19.4852	19.5642	19.7444	19.6137	20.0297	19.9232	20.2876	NaN	NaN	19.0335	19.2751	NaN	NaN	19.4614	19.8069	19.2567	0	0	0	0	0	0	1	0	0	0	0	0	0	0
F-actin-capping protein subunit alpha-1	P47753	Capza1	9	0.266201	2.10726		Discard	19.598	19.544	19.4896	19.6242	19.4513	19.4486	19.4533	NaN	NaN	19.1392	19.3595	NaN	NaN	NaN	19.5156	19.2494	0	1	1	0	0	0	0	0	0	0	0	0	0	0
F-actin-capping protein subunit alpha-2	P47754	Capza2	8	0.616569	2.96236		Discard	19.7962	20.3485	19.7205	19.8869	19.8237	19.8349	19.4721	19.3926	19.0729	19.122	NaN	19.4425	19.0891	NaN	19.8404	19.2238	0	0	0	0	0	1	0	0	0	0	0	0	0	0
Nuclear transport factor 2	P61971	Nutf2	4	-0.0973465	0.161042		Discard	19.2733	19.2923	18.9819	19.1077	18.7671	19.0992	19.3054	20.3496	18.7158	19.2571	19.2312	18.8952	18.844	NaN	19.1181	19.2155	0	1	0	0	0	0	0	0	0	0	0	0	0	0
Coronin-1B	Q9WUM3	Coro1b	9	0.609897	2.44831		Discard	19.9391	20.1566	19.7839	19.7487	19.6457	19.6638	19.8354	19.1586	19.3883	19.3893	19.9429	19.0782	18.7194	18.8271	19.8247	19.2148	0	0	0	0	0	1	0	0	0	0	0	0	0	0
Neutrophil collagenase	O70138	Mmp8	8	0.615191	2.43775		Discard	19.5485	19.7159	20.0329	20.2068	19.6954	19.703	19.837	18.9643	19.3165	18.9658	19.5725	NaN	NaN	NaN	19.8199	19.2048	0	1	0	0	0	0	0	0	0	0	0	0	0	0
Dipeptidyl peptidase 2	Q9ET22	Dpp7	9	0.0254993	0.0910761		Discard	19.2403	19.3062	18.9028	19.2635	19.3009	19.478	19.0325	19.4326	19.3732	19.2852	19.2782	18.9642	18.9366	19.0758	19.2178	19.1923	0	1	1	1	0	0	0	0	0	0	0	0	0	1
Proteasome subunit beta type-8	P28063	Psmb8	4	0.0900847	0.25431		Discard	19.3027	19.3087	19.3544	19.4477	18.9448	NaN	NaN	19.2995	NaN	19.3071	18.9381	NaN	NaN	NaN	19.2716	19.1816	0	0	0	1	0	0	0	0	0	0	0	0	0	1
Hypoxanthine-guanine phosphoribosyltransferase	P00493	Hprt1	6	0.108591	0.144079		Discard	19.8588	19.6197	18.5608	19.9703	19.272	19.2965	18.3078	19.2979	19.7994	19.5481	19.0968	18.4207	18.856	19.107	19.2694	19.1608	0	0	0	0	0	0	1	0	0	0	0	0	0	0
N-acetylgalactosamine-6-sulfatase	Q571E4	Galns	9	-0.198685	0.490361		Discard	18.8513	19.1958	19.0791	18.7919	19.1375	18.6006	19.0259	19.5168	19.4823	19.6556	19.4068	18.7782	18.5319	18.7013	18.9546	19.1533	0	1	0	0	0	0	0	0	0	0	0	0	0	0
Histidine triad nucleotide-binding protein 1	P70349	Hint1	3	0.274562	1.15703		Discard	19.3732	19.4207	19.4403	19.8223	19.198	19.1176	19.5373	NaN	19.2918	19.0664	18.9333	NaN	NaN	19.2728	19.4156	19.1411	0	1	0	0	0	0	0	0	0	0	0	0	0	0
Glycogen phosphorylase, liver form	Q9ET01;Q9WUB3	Pygl	17	0.0375859	0.0633442		Discard	19.3187	19.4897	18.8192	18.7135	19.2158	19.0746	19.519	NaN	19.3071	19.327	19.332	NaN	18.5411	NaN	19.1644	19.1268	0	0	0	0	0	1	0	0	0	0	0	0	0	0
Citrate synthase, mitochondrial	Q9CZU6	Cs	6	0.0947264	0.125262		Discard	19.0172	19.5256	NaN	19.5941	NaN	NaN	18.6395	19.3099	18.9949	18.9934	NaN	NaN	NaN	NaN	19.1941	19.0994	0	1	1	0	0	0	0	0	0	0	0	0	0	0
Proteasome subunit beta type-3	Q9R1P1	Psmb3	2	0.129736	0.723348		Discard	19.2871	19.332	19.3032	19.3792	19.169	18.9353	19.1297	NaN	19.2221	18.9659	19.1775	18.9931	NaN	NaN	19.2194	19.0896	0	1	1	0	0	0	0	0	0	0	0	0	0	0
Peroxiredoxin-6	O08709	Prdx6	10	0.152978	0.260409		Discard	19.2886	19.179	19.1579	18.8413	19.1317	19.5452	19.5363	19.863	18.4528	18.969	19.0633	NaN	NaN	NaN	19.24	19.087	0	1	0	0	0	0	0	0	0	0	0	0	0	0
Cofilin-1	P18760	Cfl1	8	1.10798	4.07486		Discard	20.3349	20.6711	19.6654	20.3448	19.7897	20.1141	20.4179	18.773	19.3061	18.7567	19.4202	18.8022	18.9072	19.6168	20.1911	19.0832	0	1	0	1	0	0	0	0	0	0	0	0	0	1
Protein FAM49B	Q921M7;Q8BHZ0	Fam49b	9	0.514714	2.78683		Discard	19.7924	19.6735	19.3721	19.3671	19.6884	19.4805	19.6718	19.2467	19.121	18.8467	19.3866	18.9938	18.5521	19.2958	19.578	19.0633	0	1	0	0	0	0	0	0	0	0	0	0	0	0
Prostaglandin E synthase 3	Q9R0Q7	Ptges3	2	-0.683469	0.978992		Discard	NaN	18.8198	18.8923	18.1576	18.2382	NaN	17.7099	19.4707	NaN	NaN	19.1521	NaN	NaN	18.5183	18.3636	19.047	0	1	1	0	0	0	0	0	0	0	0	0	0	0
Alpha-galactosidase A	P51569	Gla	9	0.19913	0.94427		Discard	19.3601	19.2165	18.9712	19.0115	19.2108	19.3792	19.5555	NaN	19.1306	19.1075	18.8852	19.0544	NaN	NaN	19.2435	19.0444	1	0	0	0	0	1	0	0	0	0	0	0	0	0
Guanine nucleotide-binding protein subunit beta-2-like 1;Guanine nucleotide-binding protein subunit beta-2-like 1, N-terminally processed	P68040	Gnb2l1	8	-0.0237516	0		Discard	19.3995	19.0808	19.1029	18.48	NaN	18.9796	19.08	NaN	NaN	NaN	19.0442	NaN	NaN	NaN	19.0205	19.0442	0	1	0	0	0	0	0	0	0	0	0	0	0	0
40S ribosomal protein S2	P25444	Rps2	8	0.425096	0.752619		Discard	19.3432	19.6468	19.2309	19.5291	19.459	19.1641	19.8789	NaN	18.8475	19.3777	19.8018	NaN	NaN	18.1308	19.4646	19.0395	0	0	1	0	0	0	0	0	0	0	0	0	0	0
Cystatin-B	Q62426	Cstb	6	0.694588	1.12477		Discard	20.2446	20.263	19.908	19.7482	18.5946	19.9177	19.4596	19.5269	18.886	18.4063	19.3372	NaN	NaN	NaN	19.7337	19.0391	0	1	1	0	0	0	0	0	0	0	0	0	0	0
Endoplasmin	P08113	Hsp90b1	13	-0.197112	0.246729		Discard	19.4352	19.2115	18.3421	19.3922	18.3927	18.2485	18.8416	18.6598	NaN	19.4087	19.6009	NaN	18.4697	NaN	18.8377	19.0348	0	0	0	1	1	0	0	0	0	0	0	0	0	1
40S ribosomal protein S3a	P97351	Rps3a	6	-0.00340303	0.00450006		Discard	18.8609	19.5723	18.9141	18.5469	20.1296	18.4362	18.6637	19.2466	19.0537	18.9679	19.0529	NaN	18.8391	18.9662	19.0177	19.0211	0	0	0	1	0	0	0	0	0	0	0	0	0	1
Calumenin	O35887	Calu	7	0.876157	0		Discard	20.656	20.5353	19.8338	19.4614	19.6704	19.5634	19.5526	NaN	19.02	NaN	NaN	NaN	NaN	NaN	19.8961	19.02	0	1	1	0	0	0	0	0	0	0	0	0	0	0
Dihydrolipoyl dehydrogenase, mitochondrial	O08749	Dld	4	-0.439444	0		Discard	18.6754	18.2091	18.3383	18.7922	18.5626	18.7534	18.6829	NaN	19.0129	NaN	NaN	NaN	NaN	NaN	18.5734	19.0129	0	0	0	0	0	0	1	0	0	0	0	0	0	0
Neogenin	P97798	Neo1	6	-0.162	0.483829		Keep	18.6344	18.6211	18.8829	18.6657	19.0535	19.1087	18.9853	18.6097	18.8548	18.8825	18.5949	19.3407	19.3241	19.4787	18.8502	19.0122	0	1	1	1	0	0	0	0	0	0	0	0	0	1
Proteasome subunit beta type-2	Q9R1P3	Psmb2	8	0.27056	0.489388		Discard	19.5026	19.0481	19.4274	19.2592	18.58	19.4161	19.736	19.4638	18.678	19.464	19.3631	19.0602	18.0356	NaN	19.2813	19.0108	0	1	1	0	0	0	0	0	0	0	0	0	0	0
Ubiquitin carboxyl-terminal hydrolase 14	Q9JMA1	Usp14	7	0.0251249	0		Discard	19.1139	19.3905	18.8113	18.5409	19.1942	19.1639	NaN	NaN	NaN	NaN	NaN	NaN	NaN	19.0107	19.0358	19.0107	0	0	0	0	0	0	1	0	0	0	0	0	0	0
Lysosomal acid lipase/cholesteryl ester hydrolase	Q9Z0M5	Lipa	6	0.089921	0.249487		Discard	19.2144	18.7692	19.3175	19.1977	19.0192	NaN	19.079	NaN	18.9464	NaN	19.0728	NaN	NaN	NaN	19.0995	19.0096	0	0	0	0	0	0	1	0	0	0	0	0	0	0
60S ribosomal protein L6	P47911	Rpl6	5	0.0892129	0.178363		Discard	19.4452	19.4336	18.738	19.3069	19.2604	18.9254	18.568	18.951	19.0226	19.4617	19.0406	NaN	NaN	18.5619	19.0968	19.0076	1	0	0	0	0	1	0	0	0	0	0	0	0	0
Xanthine dehydrogenase/oxidase;Xanthine dehydrogenase;Xanthine oxidase	Q00519;G3X982;Q3TYQ9	Xdh	15	0.341961	0.624099		Discard	19.7122	19.8824	19.4576	18.9839	18.8638	19.4045	19.1273	19.701	19.3573	19.3393	19.4306	18.3898	17.9965	18.8234	19.3474	19.0054	0	1	0	0	0	0	0	0	0	0	0	0	0	0
Ubiquitin thioesterase OTUB1	Q7TQI3	Otub1	6	-0.0437295	0.0614117		Discard	19.2392	19.6689	18.9967	18.8641	18.6206	18.2646	NaN	19.0895	18.8796	18.8474	19.1279	NaN	NaN	NaN	18.9424	18.9861	0	1	1	0	0	0	0	0	0	0	0	0	0	0
Procollagen-lysine,2-oxoglutarate 5-dioxygenase 1	Q9R0E2	Plod1	11	-0.223821	0.716521		Discard	18.9094	18.9947	18.9117	18.8288	18.5828	18.5769	18.4049	NaN	NaN	19.3248	18.9551	19.015	18.577	NaN	18.7442	18.968	1	0	0	0	0	1	0	0	0	0	0	0	0	0
60S ribosomal protein L7	P14148	Rpl7	8	0.358784	1.24997		Discard	19.5673	19.1583	19.1916	19.4158	19.4153	19.3342	19.0842	NaN	19.2827	18.5362	19.4534	18.6873	NaN	18.7942	19.3095	18.9508	0	0	0	0	0	0	1	0	0	0	0	0	0	0
Serine/arginine-rich splicing factor 2	Q62093	Srsf2	2	-0.176527	0		Discard	18.693	18.8546	NaN	NaN	NaN	NaN	NaN	18.9503	NaN	NaN	NaN	NaN	NaN	NaN	18.7738	18.9503	0	0	0	0	0	0	1	0	0	0	0	0	0	0
Ubiquitin-60S ribosomal protein L40;Ubiquitin;60S ribosomal protein L40;Ubiquitin-40S ribosomal protein S27a;Ubiquitin;40S ribosomal protein S27a;Polyubiquitin-B;Ubiquitin;Polyubiquitin-C;Ubiquitin;Ubiquitin-related 1;Ubiquitin-related 2	P62984;P62983;P0CG49;P0CG50	Uba52;Rps27a;Ubb;Ubc	4	-0.090554	0		Discard	18.9367	18.6435	NaN	19.1142	19.3465	NaN	18.2466	NaN	NaN	NaN	18.9481	NaN	NaN	NaN	18.8575	18.9481	0	0	0	0	0	0	1	0	0	0	0	0	0	0
Collagen alpha-1(VI) chain	Q04857	Col6a1	8	-0.125534	0.119351		Discard	19.219	18.6133	18.824	18.3593	18.7494	19.1533	NaN	19.8775	18.0626	NaN	18.8957	NaN	NaN	NaN	18.8197	18.9453	1	0	0	0	0	1	0	0	0	0	0	0	0	0
Dihydropteridine reductase	Q8BVI4	Qdpr	7	-0.0568614	0		Discard	18.7992	18.4157	NaN	NaN	NaN	19.3689	18.9578	18.9423	NaN	NaN	NaN	NaN	NaN	NaN	18.8854	18.9423	0	1	1	0	0	0	0	0	0	0	0	0	0	0
Proliferating cell nuclear antigen	P17918	Pcna	7	-0.0859796	0.152708		Discard	19.1477	19.0332	19.0501	18.3247	18.9634	18.8628	18.5683	19.3726	18.1388	19.117	19.0168	NaN	NaN	19.035	18.85	18.936	0	1	1	0	0	0	0	0	0	0	0	0	0	0
Histone H3.2	P84228	Hist1h3b	9	-0.543077	1.40888		Discard	18.2368	18.0495	18.0405	18.2894	18.1734	19.4163	18.5336	NaN	18.8196	19.4358	19.0855	18.4584	18.9357	18.8717	18.3914	18.9344	0	1	0	0	0	0	0	0	0	0	0	0	0	0
SPARC	P07214	Sparc	5	-0.534052	1.80123		Discard	18.4183	18.1661	18.6404	18.1614	18.3686	NaN	18.486	18.847	18.5729	NaN	18.9739	NaN	18.5988	19.5451	18.3735	18.9075	0	1	1	0	0	0	0	0	0	0	0	0	0	0
Dihydropyrimidinase-related protein 2	O08553;O35098	Dpysl2	20	0.777977	1.03322		Discard	19.5244	20.9013	19.4203	19.7095	19.1986	NaN	19.2817	19.4069	18.0691	18.7192	19.3835	NaN	NaN	NaN	19.6726	18.8947	0	0	0	1	0	0	0	0	1	0	0	0	0	0
Protein disulfide-isomerase A4	P08003	Pdia4	7	-0.399204	2.13435		Discard	18.7572	18.4802	18.0151	18.6089	18.5133	18.4456	18.646	19.1289	18.8769	18.8506	18.85	NaN	NaN	18.7656	18.4952	18.8944	0	0	0	1	0	0	0	0	0	0	0	0	0	1
Endoplasmic reticulum resident protein 44	Q9D1Q6	Erp44	11	1.27975	2.61951		Discard	20.9051	20.6741	19.8355	20.1116	19.9272	19.9064	19.7482	18.6569	19.3281	19.9083	19.145	18.2441	17.9888	NaN	20.1583	18.8785	0	0	0	0	0	0	1	0	0	0	0	0	0	0
T-complex protein 1 subunit delta	P80315	Cct4	9	0.968297	3.46327		Discard	19.9164	20.3561	19.5704	19.6395	19.878	19.6832	19.8625	19.0941	19.2564	18.9308	19.4158	18.0792	18.7129	18.6387	19.8437	18.8754	0	1	1	0	1	0	0	0	0	0	0	0	0	0
60S ribosomal protein L3	P27659	Rpl3	4	-0.180448	0.404274		Discard	18.4935	18.8043	18.8067	18.8689	18.7196	18.9554	18.2022	19.2029	18.4792	18.9381	NaN	NaN	NaN	NaN	18.6929	18.8734	0	1	1	0	0	1	0	0	0	0	0	0	0	0
Inositol monophosphatase 1	O55023	Impa1	7	0.35344	0.673231		Discard	19.6423	19.8661	18.8638	19.1771	19.6679	18.9095	18.4346	18.6879	19.4126	18.8579	18.5852	18.8043	NaN	NaN	19.223	18.8696	0	1	0	0	0	0	0	0	0	0	0	0	0	0
Putative phospholipase B-like 2;Putative phospholipase B-like 2 28 kDa form;Putative phospholipase B-like 2 40 kDa form;Putative phospholipase B-like 2 15 kDa form	Q3TCN2	Plbd2	8	-0.646972	3.07329		Discard	18.2842	17.9805	NaN	18.3847	NaN	18.2339	NaN	19.1639	18.793	18.6822	18.6231	18.9449	18.9997	NaN	18.2208	18.8678	0	1	0	1	0	0	0	0	0	0	0	0	0	1
60S ribosomal protein L5	P47962	Rpl5	7	0.06246	0.105323		Discard	18.8196	19.2482	18.5677	18.7393	19.0614	19.2286	18.7568	18.9652	19.0728	18.872	19.3788	NaN	17.8549	18.9858	18.9174	18.8549	0	1	0	1	0	1	0	0	0	0	0	0	0	1
Centriolin	A2AL36	Cntrl	4	-0.246499	1.36887		Discard	NaN	18.5175	NaN	18.7189	18.5719	NaN	NaN	NaN	18.6391	18.7632	18.9416	18.9239	NaN	18.9785	18.6027	18.8492	0	0	0	0	0	1	0	0	0	0	0	0	0	0
ATP synthase subunit beta, mitochondrial	P56480	Atp5b	9	-0.154354	0.311817		Discard	18.8414	18.6488	18.5407	18.2649	19.1367	NaN	NaN	19.2715	19.0945	NaN	18.4957	NaN	18.5179	18.8246	18.6865	18.8408	0	0	0	1	0	1	0	0	0	0	0	0	0	1
Haptoglobin;Haptoglobin alpha chain;Haptoglobin beta chain	Q61646	Hp	10	-0.082674	0.195965		Discard	19.1882	18.5882	18.5439	NaN	18.7608	18.5772	18.7849	NaN	18.6056	19.0559	18.8082	NaN	NaN	NaN	18.7405	18.8232	0	1	0	0	0	0	0	0	0	0	0	0	0	0
Proteasome subunit beta type-4	P99026	Psmb4	8	0.19442	0.413351		Discard	19.2201	19.2625	NaN	19.1806	18.6299	18.7388	NaN	NaN	18.9908	NaN	18.9273	18.5178	NaN	NaN	19.0064	18.8119	0	0	0	0	0	0	1	0	0	0	0	0	0	0
Acidic leucine-rich nuclear phosphoprotein 32 family member B	Q9EST5	Anp32b	5	-0.045523	0.0466087		Discard	18.8701	19.372	18.5038	19.3763	18.406	18.4656	18.3465	NaN	18.6236	18.9932	NaN	NaN	NaN	NaN	18.7629	18.8084	0	0	0	0	0	0	1	0	0	0	0	0	0	0
UMP-CMP kinase	Q9DBP5	Cmpk1	8	0.992264	2.61974		Discard	20.2676	20.4741	19.3497	20.2841	19.6891	19.2311	19.2542	18.7681	18.9183	18.7288	18.7462	NaN	NaN	18.8415	19.7928	18.8006	0	1	0	0	0	1	0	0	0	0	0	0	0	0
Nicotinamide phosphoribosyltransferase	Q99KQ4	Nampt	11	0.415694	0.920805		Discard	19.1915	19.8315	19.0142	19.2659	18.9188	19.1859	19.0523	19.0371	18.2351	18.5116	19.3877	NaN	NaN	NaN	19.2086	18.7929	0	1	1	1	0	0	0	0	0	0	0	0	0	1
T-complex protein 1 subunit eta	P80313	Cct7	10	0.374343	1.14491		Discard	19.2825	19.426	18.9926	18.8075	19.0519	19.3623	19.2391	18.05	NaN	18.9838	19.1656	19.1146	18.4783	18.9576	19.166	18.7917	0	1	0	0	0	0	0	0	0	0	0	0	0	0
Neural cell adhesion molecule 1	P13595	Ncam1	10	-0.215292	0.366479		Keep	18.2144	19.3352	19.3482	18.1587	18.3689	18.0599	18.4253	18.8077	18.1631	19.6046	18.7865	18.5999	18.6483	18.8077	18.5587	18.774	0	1	1	1	0	0	0	0	0	0	0	0	0	1
Translationally-controlled tumor protein	P63028	Tpt1	7	0.882781	1.60007		Discard	20.0626	20.171	19.4676	19.9028	19.0593	19.195	19.7255	NaN	18.6994	19.5702	19.3129	17.6664	18.6115	NaN	19.6548	18.7721	0	1	0	0	0	0	0	0	0	0	0	0	0	0
Glutathione S-transferase Mu 1	P10649;Q80W21;P15626;O35660;P48774	Gstm1	5	0.747686	2.53455		Discard	19.7868	19.3834	19.7019	19.9559	18.8119	19.3187	19.6596	18.95	18.7203	NaN	18.9793	NaN	18.7647	18.4317	19.5169	18.7692	1	0	0	0	0	1	0	0	0	0	0	0	0	0
60S ribosomal protein L27	P61358	Rpl27	3	-0.0442343	0.0733306		Discard	18.7894	19.3009	18.7104	18.7354	18.7522	18.5506	18.2148	NaN	18.3413	18.7236	19.3021	NaN	NaN	18.6977	18.7219	18.7662	1	0	0	0	0	1	0	0	0	0	0	0	0	0
Amyloid beta A4 protein;N-APP;Soluble APP-alpha;Soluble APP-beta;C99;Beta-amyloid protein 42;Beta-amyloid protein 40;C83;P3(42);P3(40);C80;Gamma-secretase C-terminal fragment 59;Gamma-secretase C-terminal fragment 57;Gamma-secretase C-terminal fragment 50;C31	P12023	App	7	-0.441408	1.10009		Keep	18.7957	18.509	18.0426	18.1702	18.2391	18.1839	NaN	NaN	NaN	18.7029	18.8267	NaN	NaN	NaN	18.3234	18.7648	0	0	0	0	0	0	1	0	0	0	0	0	0	0
Histone H1.5	P43276	Hist1h1b	4	0.207896	0.587591		Discard	19.1719	19.1187	18.9242	19.1902	NaN	NaN	18.447	18.9469	18.773	NaN	NaN	NaN	18.712	18.6181	18.9704	18.7625	0	0	0	0	0	0	1	0	0	0	0	0	0	0
Plexin domain-containing protein 2	Q9DC11	Plxdc2	4	NaN	0		Keep	NaN	NaN	NaN	NaN	NaN	NaN	NaN	18.7462	NaN	NaN	NaN	NaN	NaN	NaN	#DIV/0!	18.7462	0	1	1	0	0	1	0	0	0	0	0	0	0	0
Beta-galactosidase	P23780	Glb1	10	-0.171096	0.279453		Discard	19.0853	18.7603	18.3914	18.3466	NaN	18.2664	NaN	18.7172	19.5828	19.0017	18.4234	NaN	18.3156	18.4059	18.57	18.7411	0	1	0	0	0	0	0	0	0	0	0	0	0	0
Nucleophosmin	Q61937	Npm1	6	0.396018	1.0538		Discard	18.749	19.6929	19.1215	18.9747	19.3718	18.7574	19.2871	19.0002	18.0666	19.0747	19.2934	18.7188	18.2272	18.8014	19.1363	18.7403	0	1	1	0	0	0	0	0	0	0	0	0	0	0
60S ribosomal protein L4	Q9D8E6	Rpl4	6	-0.0636784	0.106917		Discard	18.7147	19.2091	NaN	18.6978	18.6158	18.5264	18.2692	NaN	18.419	18.7256	19.0629	NaN	NaN	NaN	18.6722	18.7358	0	1	1	0	0	0	0	0	0	0	0	0	0	0
UTP--glucose-1-phosphate uridylyltransferase	Q91ZJ5	Ugp2	7	-0.41796	0.933815		Discard	18.1674	NaN	18.5174	18.2195	NaN	NaN	NaN	18.5462	NaN	NaN	NaN	18.8926	NaN	NaN	18.3014	18.7194	1	0	0	0	0	1	0	0	0	0	0	0	0	0
Puromycin-sensitive aminopeptidase	Q11011	Npepps	16	0.51575	1.39863		Discard	19.2012	19.4541	18.84	19.4869	19.0127	19.5844	19.0496	18.4393	19.6589	18.7934	18.4912	NaN	18.6987	18.2202	19.2327	18.7169	0	1	0	1	0	0	0	0	0	0	0	0	0	1
Thymosin beta-4;Hematopoietic system regulatory peptide	P20065	Tmsb4x	2	1.01767	1.40958		Discard	20.6948	20.4676	18.9791	19.4993	NaN	NaN	19.0076	17.8829	18.6691	19.3591	19.1081	NaN	18.1438	19.1091	19.7297	18.712	0	1	1	0	0	0	0	0	0	0	0	0	0	0
Argininosuccinate synthase	P16460	Ass1	7	0.535096	2.65357		Discard	19.0745	19.2976	19.0355	19.4459	19.1131	19.4451	NaN	18.5827	18.6018	18.862	NaN	19.1572	18.5426	18.455	19.2353	18.7002	0	0	0	0	0	1	0	0	0	0	0	0	0	0
Cartilage oligomeric matrix protein	Q9R0G6	Comp	18	-0.204302	0.374675		Discard	NaN	18.4775	18.4229	18.5803	NaN	NaN	NaN	18.7319	18.598	19.201	NaN	18.2607	NaN	NaN	18.4936	18.6979	1	0	0	1	0	1	0	0	1	0	0	0	0	0
Biglycan	P28653	Bgn	5	-0.950909	0		Discard	NaN	17.7442	NaN	NaN	NaN	NaN	NaN	18.6951	NaN	NaN	NaN	NaN	NaN	NaN	17.7442	18.6951	0	0	0	0	0	1	0	0	0	0	0	0	0	0
60S ribosomal protein L27a	P14115	Rpl27a	2	0.219862	0.840767		Discard	18.7499	18.9847	NaN	19.0294	18.8656	NaN	NaN	NaN	18.5627	18.8123	NaN	NaN	NaN	NaN	18.9074	18.6875	0	0	1	0	1	0	0	0	0	0	0	0	0	0
Synaptic vesicle membrane protein VAT-1 homolog	Q62465	Vat1	8	0.558394	1.56811		Discard	19.3085	19.6992	19.1806	19.3455	18.8701	19.2894	19.0238	NaN	18.2436	18.8485	18.9686	NaN	NaN	NaN	19.2453	18.6869	0	1	0	0	0	0	0	0	0	0	0	0	0	0
Vascular endothelial growth factor receptor 3	P35917	Flt4	3	-0.822752	0		Keep	17.8561	NaN	NaN	NaN	NaN	NaN	NaN	NaN	18.6789	NaN	NaN	NaN	NaN	NaN	17.8561	18.6789	0	0	0	0	0	1	0	0	0	0	0	0	0	0
Poly(rC)-binding protein 1	P60335;Q61990;P57722	Pcbp1	5	0.112871	0.133371		Discard	18.6085	18.4733	18.9313	19.0274	18.6104	NaN	19.0806	NaN	NaN	18.1328	19.2187	NaN	NaN	NaN	18.7886	18.6757	0	1	1	0	0	0	0	0	0	0	0	0	0	0
CD166 antigen	Q61490	Alcam	9	0.506124	1.81318		Keep	19.2063	19.1309	18.8977	19.0619	19.5457	18.8309	19.5732	NaN	18.8221	18.7779	18.2273	18.5196	19.0129	NaN	19.1781	18.672	0	1	0	0	0	0	0	0	0	0	0	0	0	0
Growth arrest-specific protein 6	Q61592	Gas6	5	0.0371617	0.0830305		Discard	18.6769	18.9718	18.5119	NaN	NaN	NaN	18.5198	18.5872	18.8247	18.9738	18.3886	18.3902	NaN	NaN	18.6701	18.6329	0	1	0	0	0	0	0	0	0	0	0	0	0	0
Aconitate hydratase, mitochondrial	Q99KI0	Aco2	8	-0.663069	0		Discard	NaN	17.9623	NaN	NaN	NaN	NaN	NaN	17.9327	19.3182	NaN	NaN	NaN	NaN	NaN	17.9623	18.6254	0	0	0	1	0	0	0	1	0	0	0	0	0	0
Aminopeptidase N	P97449	Anpep	20	1.86863	0		Keep	20.6037	20.7364	20.1989	20.3821	20.6358	20.5775	20.3026	NaN	NaN	18.6224	NaN	NaN	NaN	NaN	20.491	18.6224	0	0	0	1	0	0	0	0	1	0	0	0	0	0
Rho GDP-dissociation inhibitor 2	Q61599	Arhgdib	8	0.899646	3.30183		Discard	19.7278	19.988	19.2226	19.6929	19.055	19.2634	19.6567	18.1879	19.0968	18.5683	18.7133	NaN	18.337	18.7902	19.5152	18.6156	0	1	0	0	0	1	0	0	0	0	0	0	0	0
Cathelin-related antimicrobial peptide	P51437	Camp	2	-0.546776	0		Discard	NaN	NaN	NaN	NaN	NaN	18.0651	NaN	NaN	NaN	NaN	18.565	19.0217	18.4946	18.3662	18.0651	18.6119	0	1	1	0	0	0	0	0	0	0	0	0	0	0
Betaine--homocysteine S-methyltransferase 1	O35490;Q91WS4	Bhmt	4	-0.0215184	0.0644975		Discard	18.2997	18.4217	18.5494	18.4879	18.5957	18.9466	18.8258	18.4534	18.4617	18.3359	18.6129	18.9471	18.8806	18.5857	18.5895	18.6111	0	1	0	0	0	0	0	0	0	0	0	0	0	0
4-trimethylaminobutyraldehyde dehydrogenase	Q9JLJ2	Aldh9a1	6	-0.210974	0.327206		Discard	18.265	19.0788	17.6342	18.1254	18.3452	18.9528	18.2539	18.3706	18.697	19.0108	18.2828	NaN	NaN	NaN	18.3793	18.5903	0	1	0	0	0	0	0	0	0	0	0	0	0	0
60S ribosomal protein L18	P35980	Rpl18	5	0.366122	0.485826		Discard	19.2003	19.3118	18.0016	19.4181	18.8032	19.4873	18.2812	18.9691	19.1449	18.8592	18.8857	17.2758	NaN	18.243	18.9291	18.5629	0	0	0	0	0	0	1	0	0	0	0	0	0	0
UMP-CMP kinase 2, mitochondrial	Q3U5Q7	Cmpk2	9	-0.0221119	0		Discard	18.9431	18.9225	18.3448	18.4214	18.5456	NaN	18.0419	NaN	18.5587	NaN	NaN	NaN	NaN	NaN	18.5365	18.5587	0	1	1	1	0	0	0	0	0	0	0	0	0	1
Phosphatidylinositol transfer protein alpha isoform	P53810;P53811	Pitpna	7	0.189783	0.275378		Discard	18.7123	19.5684	18.4598	18.988	18.4317	NaN	18.2932	NaN	18.5218	18.4359	18.6996	NaN	NaN	NaN	18.7422	18.5525	0	1	0	0	0	0	0	0	0	0	0	0	0	0
V-type proton ATPase subunit S1	Q9R1Q9	Atp6ap1	6	1.22529	4.91614		Keep	19.6286	19.7881	19.712	19.5063	19.6439	20.0925	20.0473	NaN	18.4171	18.082	18.919	NaN	18.6451	18.6808	19.7741	18.5488	0	1	0	0	0	0	0	0	0	0	0	0	0	0
Glucosamine-6-phosphate isomerase 1	O88958;Q9CRC9	Gnpda1	8	0.0898196	0.258824		Discard	18.3622	18.5721	18.3616	18.7278	18.8114	NaN	18.9832	18.8314	18.7819	18.3169	18.3087	NaN	18.3273	18.7131	18.6364	18.5466	0	1	0	1	0	0	0	0	0	0	0	0	0	1
Ras-related C3 botulinum toxin substrate 1;Ras-related C3 botulinum toxin substrate 3	P63001;P60764	Rac1;Rac3	8	-0.339706	0		Discard	18.7227	18.7633	18.3205	18.6967	17.2749	17.3825	NaN	NaN	NaN	NaN	NaN	NaN	NaN	18.5331	18.1934	18.5331	1	0	0	0	0	1	0	0	0	0	0	0	0	0
Thyroglobulin	O08710	Tg	4	-0.512397	1.02468		Discard	NaN	17.7732	18.0647	17.9146	18.3936	NaN	17.8699	19.6336	18.2339	18.079	18.2374	NaN	18.5085	18.4011	18.0032	18.5156	0	1	0	0	0	0	0	0	0	0	0	0	0	0
Dipeptidyl peptidase 3	Q99KK7	Dpp3	9	0.495611	2.12069		Discard	19.0441	19.3694	18.8584	18.9683	18.8844	19.1051	18.8239	18.6954	18.9893	18.56	18.4308	18.462	NaN	17.9349	19.0077	18.5121	0	0	0	0	0	1	0	0	0	0	0	0	0	0
40S ribosomal protein S12	P63323	Rps12	3	-0.287608	0.416466		Discard	NaN	18.4451	NaN	17.9983	NaN	NaN	NaN	18.8496	NaN	18.2575	18.4208	NaN	NaN	NaN	18.2217	18.5093	0	1	0	1	0	0	0	0	0	0	0	0	0	1
Macrophage-capping protein	P24452	Capg	11	2.65627	4.12305		Discard	21.5529	22.1814	20.9351	21.7361	20.8432	20.4574	20.4457	19.6217	18.3571	17.7787	19.3358	17.2812	NaN	18.675	21.1645	18.5083	0	1	0	1	0	0	0	0	0	0	0	0	0	1
T-complex protein 1 subunit alpha	P11983	Tcp1	9	0.711152	1.83875		Discard	19.6461	19.6978	18.6135	18.8049	19.819	18.98	18.8584	18.4572	18.5275	18.399	18.8397	18.235	NaN	NaN	19.2028	18.4917	0	1	1	0	0	0	0	0	0	0	0	0	0	0
Insulin-like growth factor-binding protein 2	P47877	Igfbp2	4	0.0768196	0.236229		Discard	18.331	18.4882	18.3521	18.6637	18.3106	18.8474	18.9595	NaN	18.3138	18.7434	18.1978	18.5739	18.6834	18.4147	18.5647	18.4878	0	1	1	0	0	0	0	0	0	0	0	0	0	0
Urokinase-type plasminogen activator;Urokinase-type plasminogen activator long chain A;Urokinase-type plasminogen activator short chain A;Urokinase-type plasminogen activator chain B	P06869	Plau	13	2.60159	6.1351		Discard	20.7268	21.5657	20.8125	20.4824	21.5285	21.5825	20.8933	NaN	18.6789	18.5508	18.1678	18.8605	18.1567	NaN	21.0845	18.4829	0	1	0	0	0	0	0	0	0	0	0	0	0	0
Cadherin-6	P97326;P70407;P70408	Cdh6	6	-0.502617	1.78133	+	Keep	18.489	17.7369	18.0653	17.9924	17.7636	17.7828	17.9976	18.7467	18.463	19.107	18.5555	17.8627	18.1542	18.4568	17.9754	18.478	0	1	0	0	0	0	0	0	0	0	0	0	0	0
Triggering receptor expressed on myeloid cells 2	Q99NH8	Trem2	3	-0.610888	0		Keep	18.0263	NaN	NaN	NaN	NaN	NaN	17.707	18.4775	NaN	NaN	NaN	NaN	NaN	NaN	17.8666	18.4775	0	1	0	0	0	0	0	0	0	0	0	0	0	0
Alcohol dehydrogenase class-3	P28474;Q64437	Adh5	9	0.515881	1.34035		Discard	19.6207	19.3598	18.6754	18.9406	18.6899	18.9219	18.7422	NaN	18.4182	18.4685	18.5444	NaN	NaN	NaN	18.9929	18.477	0	0	0	0	0	0	1	0	0	0	0	0	0	0
Cell adhesion molecule 1	Q8R5M8	Cadm1	3	NaN	0		Keep	NaN	NaN	NaN	NaN	NaN	NaN	NaN	18.8023	NaN	NaN	18.4422	18.1651	NaN	NaN	#DIV/0!	18.4698	0	0	0	0	0	0	1	0	0	0	0	0	0	0
Tyrosine-protein kinase receptor Tie-1	Q06806	Tie1	2	-0.688408	0		Keep	17.8006	NaN	NaN	NaN	NaN	17.7422	NaN	NaN	NaN	NaN	NaN	NaN	NaN	18.4598	17.7714	18.4598	0	0	1	0	0	0	0	0	0	0	0	0	0	0
40S ribosomal protein S6	P62754	Rps6	5	-0.179578	0		Discard	NaN	18.5271	NaN	18.0298	NaN	NaN	NaN	NaN	NaN	NaN	18.458	NaN	NaN	NaN	18.2785	18.458	0	0	0	0	1	0	0	0	0	0	0	0	0	0
Glyoxalase domain-containing protein 4	Q9CPV4	Glod4	5	0.310949	0		Discard	18.7498	18.9855	NaN	18.5354	18.7394	NaN	NaN	NaN	NaN	18.4416	NaN	NaN	NaN	NaN	18.7525	18.4416	0	1	1	0	0	0	0	0	0	0	0	0	0	0
60S ribosomal protein L7a	P12970	Rpl7a	6	-0.0272179	0.0345807		Discard	18.3868	18.5101	NaN	18.0741	18.4062	18.6848	NaN	NaN	18.0398	NaN	NaN	NaN	NaN	18.8394	18.4124	18.4396	0	1	0	0	0	1	0	0	0	0	0	0	0	0
Vitamin K-dependent protein S	Q08761	Pros1	7	0.126933	0		Discard	18.503	18.3623	18.5348	18.2274	18.9042	18.7551	NaN	NaN	NaN	18.4209	NaN	NaN	NaN	NaN	18.5478	18.4209	0	1	1	0	0	0	0	0	0	0	0	0	0	0
Annexin A4	P97429	Anxa4	8	0.117818	0		Discard	18.4778	18.6311	NaN	18.1186	18.8167	18.597	18.5706	18.4175	NaN	NaN	NaN	NaN	NaN	NaN	18.5353	18.4175	0	1	1	0	0	0	0	0	0	0	0	0	0	0
Sorting nexin-2	Q9CWK8;Q9WV80	Snx2	8	0.0113414	0.0126087		Discard	18.2215	18.8116	18.9172	18.1077	18.0435	18.4708	NaN	NaN	18.369	17.8856	18.9976	NaN	NaN	NaN	18.4287	18.4174	0	1	0	0	0	1	0	0	0	0	0	0	0	0
Neuropilin-2	O35375	Nrp2	10	0.732148	2.36311		Keep	19.3573	19.177	18.8666	19.221	19.5997	18.7087	19.0856	18.3322	18.3081	18.5986	NaN	NaN	NaN	NaN	19.1451	18.413	0	1	0	0	0	0	0	0	0	0	0	0	0	0
60S acidic ribosomal protein P2	P99027	Rplp2	3	-0.449621	0		Discard	17.669	18.1113	18.0627	NaN	17.9946	NaN	NaN	NaN	NaN	NaN	18.409	NaN	NaN	NaN	17.9594	18.409	0	0	0	0	0	0	1	0	0	0	0	0	0	0
Ganglioside GM2 activator	Q60648	Gm2a	4	1.11256	1.63587		Discard	19.4085	20.0323	17.92	19.4992	19.8636	20.0752	19.7707	18.8219	18.512	17.8679	NaN	NaN	NaN	18.3876	19.5099	18.3974	0	0	0	0	0	1	0	0	0	0	0	0	0	0
Myeloperoxidase;Myeloperoxidase light chain;Myeloperoxidase heavy chain	P11247	Mpo	9	NaN	0		Discard	NaN	NaN	NaN	NaN	NaN	NaN	NaN	NaN	NaN	18.9745	NaN	NaN	17.8162	NaN	#DIV/0!	18.3953	0	0	1	0	0	0	0	0	0	0	0	0	0	0
Osteoclast-stimulating factor 1	Q62422	Ostf1	7	1.23914	5.10681		Discard	20.1164	19.8477	19.5952	19.7864	19.5288	18.8253	19.6535	18.3533	18.3652	18.1708	18.7623	18.3513	18.3687	18.3076	19.6219	18.3828	0	1	0	0	0	0	0	0	0	0	0	0	0	0
Ran-specific GTPase-activating protein	P34022	Ranbp1	3	NaN	0		Discard	NaN	NaN	NaN	NaN	NaN	NaN	NaN	NaN	NaN	NaN	18.3796	NaN	NaN	NaN	#DIV/0!	18.3796	0	1	1	0	0	0	0	0	0	0	0	0	0	0
Spliceosome RNA helicase Ddx39b;ATP-dependent RNA helicase DDX39A	Q9Z1N5;Q8VDW0	Ddx39b;Ddx39a	6	0.531551	1.95311		Discard	18.8171	19.4703	18.7496	18.9499	18.7331	19.0448	18.4764	NaN	18.321	18.3316	NaN	18.5511	NaN	18.2365	18.8916	18.3601	0	0	0	0	0	1	0	0	0	0	0	0	0	0
Epididymis-specific alpha-mannosidase	O54782	Man2b2	6	0.313885	0.82048		Discard	18.5815	NaN	18.8355	NaN	NaN	18.5844	NaN	18.5563	NaN	NaN	18.5117	NaN	17.9272	18.4178	18.6671	18.3532	0	0	0	0	0	1	0	0	0	0	0	0	0	0
Ras-related protein Rap-1b;Ras-related protein Rap-1A	Q99JI6;P62835	Rap1b;Rap1a	3	-0.319976	0		Discard	NaN	18.0664	NaN	18.0089	18.012	NaN	NaN	NaN	NaN	NaN	18.3491	NaN	NaN	NaN	18.0291	18.3491	0	1	0	0	0	0	0	0	0	0	0	0	0	0
EGF-containing fibulin-like extracellular matrix protein 1	Q8BPB5	Efemp1	3	-0.515622	0.96279		Discard	17.9594	17.5722	18.2049	NaN	17.436	17.6606	18.1501	NaN	NaN	NaN	NaN	18.6342	NaN	18.0581	17.8305	18.3461	0	1	1	0	0	0	0	0	0	0	0	0	0	0
Profilin-1	P62962	Pfn1	7	0.353937	0.865053		Discard	19.3276	19.1409	18.4056	18.8099	18.2832	18.3828	18.4981	NaN	18.1796	18.4856	18.4556	NaN	NaN	18.2337	18.6926	18.3386	0	1	1	0	0	0	0	0	0	0	0	0	0	0
Phospholipid transfer protein	P55065	Pltp	6	0.66559	0		Discard	18.8295	19.8596	18.9598	18.5787	18.7265	NaN	NaN	NaN	18.3252	NaN	NaN	NaN	NaN	NaN	18.9908	18.3252	0	1	0	0	0	0	0	0	0	0	0	0	0	0
Tripeptidyl-peptidase 1	O89023	Tpp1	2	-0.0741437	0.464739		Discard	18.2189	18.3496	18.2625	18.0853	NaN	18.3304	18.2466	NaN	NaN	18.2693	18.2371	NaN	NaN	18.4627	18.2489	18.323	0	1	1	0	0	0	0	0	0	0	0	0	0	0
Regucalcin	Q64374	Rgn	4	-0.229797	0.503626		Discard	18.538	17.9965	17.7842	18.2648	17.707	18.0438	18.2826	NaN	17.9122	18.5423	NaN	18.4993	NaN	NaN	18.0881	18.3179	0	1	1	0	0	0	0	0	0	0	0	0	0	0
Fibroblast growth factor receptor 1	P16092	Fgfr1	3	-0.51322	1.63886	+	Keep	NaN	17.3632	17.967	17.5048	17.8126	17.8671	18.2424	NaN	18.4632	18.0048	NaN	18.3064	NaN	18.45	17.7929	18.3061	0	1	1	0	0	0	0	0	0	0	0	0	0	0
Nesprin-1	Q6ZWR6	Syne1	3	NaN	0		Keep	NaN	NaN	NaN	NaN	NaN	NaN	NaN	NaN	18.3041	NaN	NaN	NaN	NaN	NaN	#DIV/0!	18.3041	0	1	0	1	0	0	0	0	0	0	0	0	0	1
Fatty acid-binding protein, epidermal	Q05816	Fabp5	8	1.20844	2.15668		Discard	19.6604	20.019	19.3449	19.7567	19.4072	18.6894	19.7062	NaN	18.4172	NaN	18.1899	NaN	NaN	NaN	19.512	18.3035	0	1	1	0	0	0	0	0	0	0	0	0	0	0
Lysosome-associated membrane glycoprotein 2	P17047	Lamp2	7	0.037672	0.060519		Keep	18.6279	18.1535	18.1377	18.343	NaN	NaN	18.3762	17.6725	18.3301	18.7465	18.4109	NaN	NaN	NaN	18.3277	18.29	0	0	0	0	0	0	1	0	0	0	0	0	0	0
V-type proton ATPase subunit G 1	Q9CR51	Atp6v1g1	4	0.405947	1.09532		Discard	18.7067	19.3242	18.961	18.4487	18.0228	18.8702	18.5181	17.9894	18.5064	18.4647	18.742	NaN	17.9447	18.0756	18.6931	18.2871	0	1	0	1	0	0	0	0	0	0	0	0	0	1
GTP-binding nuclear protein Ran;GTP-binding nuclear protein Ran, testis-specific isoform	P62827;Q61820	Ran;Rasl2-9	5	0.546745	0.640516		Discard	18.1397	19.2433	NaN	18.2495	19.161	19.2995	18.8722	17.9786	NaN	NaN	NaN	NaN	18.583	NaN	18.8275	18.2808	0	0	0	0	0	1	0	0	0	0	0	0	0	0
Rab GDP dissociation inhibitor alpha	P50396	Gdi1	13	0.469347	0.590659		Discard	18.4205	19.1567	18.5241	18.9281	18.8674	18.8764	18.3879	18.0001	19.6023	NaN	NaN	18.2358	NaN	17.2335	18.7373	18.268	0	0	0	0	0	0	1	0	0	0	0	0	0	0
Neutral alpha-glucosidase AB	Q8BHN3	Ganab	12	0.460615	1.06761		Discard	19.1882	18.6385	NaN	18.3355	18.7631	18.7845	18.6166	NaN	NaN	18.4358	NaN	NaN	18.085	NaN	18.721	18.2604	0	0	0	0	0	0	1	0	0	0	0	0	0	0
Carbonic anhydrase 2	P00920	Ca2	6	-0.0565719	0.0734064		Discard	17.9339	18.2698	18.417	17.4506	17.4499	18.9106	18.9771	18.3297	18.2824	17.9385	18.312	17.9306	18.754	NaN	18.2013	18.2579	0	0	0	0	0	1	0	0	0	0	0	0	0	0
Sorting nexin-5	Q9D8U8	Snx5	6	0.166236	0		Discard	NaN	18.1959	NaN	18.4692	NaN	18.5186	NaN	18.2283	NaN	NaN	NaN	NaN	NaN	NaN	18.3946	18.2283	0	1	0	0	0	0	0	0	0	0	0	0	0	0
Vacuolar protein sorting-associated protein 26A	P40336	Vps26a	7	-0.0111615	0.0186116		Discard	18.0849	NaN	18.1207	18.4399	NaN	NaN	NaN	18.4011	NaN	NaN	18.0515	NaN	NaN	NaN	18.2152	18.2263	0	1	0	0	0	0	0	0	0	0	0	0	0	0
Pro-cathepsin H;Cathepsin H mini chain;Cathepsin H;Cathepsin H heavy chain;Cathepsin H light chain	P49935	Ctsh	3	0.625899	2.68555		Discard	19.0804	18.8851	18.3803	18.6175	NaN	19.1761	18.9028	18.0957	17.993	18.2387	18.4019	NaN	18.0084	18.5492	18.8404	18.2145	0	1	0	0	0	0	0	0	0	0	0	0	0	0
40S ribosomal protein S4, X isoform	P62702	Rps4x	5	-0.0577021	0.0677043		Discard	17.882	18.1769	NaN	18.4057	18.3619	NaN	17.8487	NaN	18.6262	17.7592	NaN	NaN	NaN	NaN	18.135	18.1927	0	0	0	0	0	1	0	0	0	0	0	0	0	0
Eukaryotic translation initiation factor 3 subunit A	P23116	Eif3a	8	0.486004	0.603105		Discard	19.3264	19.7531	18.6353	18.8119	17.8063	18.4178	17.8847	17.9745	18.1164	19.5861	18.043	NaN	17.4957	17.8416	18.6622	18.1762	0	1	0	1	0	0	0	0	0	0	0	0	0	1
Glutamate dehydrogenase 1, mitochondrial	P26443	Glud1	6	0.187368	0		Discard	18.3002	18.4223	NaN	NaN	NaN	NaN	NaN	NaN	18.1739	NaN	NaN	NaN	NaN	NaN	18.3613	18.1739	0	1	0	0	0	0	0	0	0	0	0	0	0	0
Glutathione peroxidase 1	P11352	Gpx1	7	0.565733	2.78541		Discard	18.7052	18.5185	18.713	18.9333	18.6642	18.7114	18.8659	18.589	18.5451	18.0459	17.9238	17.6645	18.0115	18.3717	18.7302	18.1645	0	1	1	0	0	0	0	0	0	0	0	0	0	0
Serine/threonine-protein phosphatase 2A catalytic subunit alpha isoform;Serine/threonine-protein phosphatase 2A catalytic subunit beta isoform	P63330;P62715;P97470	Ppp2ca;Ppp2cb	5	0.218391	0.487607		Discard	18.4392	18.714	NaN	18.6508	18.0035	18.092	NaN	17.7564	NaN	18.3647	18.3731	18.1518	NaN	NaN	18.3799	18.1615	0	1	1	0	0	0	0	0	0	0	0	0	0	0
Acid sphingomyelinase-like phosphodiesterase 3a	P70158	Smpdl3a	5	0.419865	1.9175		Discard	18.7017	18.8837	18.4011	18.6506	18.4614	18.4219	18.2824	18.2424	NaN	NaN	18.0828	NaN	18.0449	NaN	18.5433	18.1234	0	1	1	0	0	1	0	0	0	0	0	0	0	0
Alpha-N-acetylgalactosaminidase	Q9QWR8	Naga	10	-0.0827168	0.0943943		Discard	18.5533	18.0547	17.3277	NaN	NaN	17.7426	18.4957	NaN	17.9697	18.3527	18.0302	NaN	NaN	NaN	18.0348	18.1175	0	1	0	0	0	0	0	0	0	0	0	0	0	0
Proteasome subunit beta type-1	O09061	Psmb1	4	0.493459	0.7258		Discard	18.4771	18.5099	17.9801	18.0619	19.5255	19.5397	18.1213	18.5554	18.7636	18.4696	18.2517	17.4106	18.3279	16.9826	18.6022	18.1088	0	0	1	0	0	0	0	0	0	0	0	0	0	0
T-complex protein 1 subunit theta	P42932	Cct8	14	0.792491	1.7156		Discard	19.0936	19.3334	18.802	18.6373	18.7908	18.881	18.733	17.6543	NaN	18.5525	NaN	NaN	NaN	NaN	18.8959	18.1034	0	1	0	0	0	0	0	0	0	0	0	0	0	0
Ubiquitin carboxyl-terminal hydrolase 5	P56399	Usp5	14	0.470799	1.37726		Discard	18.6671	18.807	18.1344	18.7626	18.4488	18.4209	18.7521	NaN	17.6876	18.2069	18.4043	NaN	NaN	NaN	18.5704	18.0996	0	1	0	0	0	0	0	0	0	0	0	0	0	0
Cell division control protein 42 homolog	P60766;P84096;Q8R527;Q9ER71	Cdc42	5	0.0417795	0.08368		Discard	18.2302	18.4397	17.9431	18.1426	17.8271	NaN	NaN	NaN	NaN	17.8308	18.3479	18.0455	NaN	NaN	18.1165	18.0747	0	0	1	0	0	0	0	0	0	0	0	0	0	0
T-complex protein 1 subunit zeta	P80317;Q61390	Cct6a	8	0.311815	1.14115		Discard	18.2345	18.5388	18.5201	18.2519	18.5361	18.6291	17.9811	NaN	18.1045	18.218	17.8956	NaN	NaN	NaN	18.3845	18.0727	0	1	0	0	0	0	0	0	0	0	0	0	0	0
Tubulin beta-5 chain	P99024	Tubb5	18	1.05487	2.30964		Discard	18.9265	19.2387	19.2037	19.0578	19.1316	19.2345	19.0534	17.2481	17.8387	18.0822	19.0949	NaN	NaN	NaN	19.1209	18.066	0	0	0	1	0	0	0	0	1	0	0	0	0	0
Mitogen-activated protein kinase 3	Q63844	Mapk3	5	0.259961	0		Discard	18.4397	18.3777	17.9888	NaN	NaN	NaN	18.4555	NaN	NaN	NaN	18.0555	NaN	NaN	NaN	18.3154	18.0555	0	1	0	0	0	0	0	0	0	0	0	0	0	0
40S ribosomal protein S17	P63276	Rps17	2	-0.293908	0.600513		Discard	NaN	18.0363	NaN	17.6341	NaN	17.5876	NaN	NaN	17.9189	NaN	18.1743	NaN	NaN	NaN	17.7527	18.0466	0	1	1	0	0	0	0	0	0	0	0	0	0	0
Basement membrane-specific heparan sulfate proteoglycan core protein;Endorepellin;LG3 peptide	Q05793	Hspg2	7	-0.0960117	0.229177		Discard	18.1965	17.9533	17.9487	17.9283	NaN	NaN	17.6415	NaN	18.0327	18.1764	NaN	17.5929	18.3167	NaN	17.9337	18.0297	1	0	0	0	0	1	0	0	0	0	0	0	0	0
T-complex protein 1 subunit beta	P80314	Cct2	7	0.483371	0.91699		Discard	18.4476	19.4496	18.1781	18.5735	18.2328	18.3402	18.2508	19.0529	17.6208	17.6985	18.4064	NaN	17.7351	17.5627	18.4961	18.0127	0	0	0	0	0	1	0	0	0	0	0	0	0	0
H-2 class I histocompatibility antigen, K-B alpha chain	P01901;P04223;P14426	H2-K1	7	NaN	0		Keep	NaN	NaN	NaN	NaN	NaN	NaN	NaN	18.0077	NaN	NaN	NaN	NaN	NaN	NaN	#DIV/0!	18.0077	0	1	1	0	0	0	0	0	0	0	0	0	0	0
Neurogenic locus notch homolog protein 2;Notch 2 extracellular truncation;Notch 2 intracellular domain	O35516	Notch2	4	0.131582	0.146371		Keep	NaN	17.1983	18.2774	18.316	18.4707	18.3438	NaN	18.5349	17.3718	18.2254	NaN	NaN	NaN	17.8266	18.1213	17.9897	0	1	1	0	0	0	0	0	0	0	0	0	0	0
Importin-5	Q8BKC5	Ipo5	14	0.406239	1.33027		Discard	18.074	18.5378	18.3969	18.0055	18.6239	18.3326	18.4	NaN	17.9372	17.9277	NaN	NaN	NaN	NaN	18.3387	17.9324	0	0	0	0	0	0	1	0	0	0	0	0	0	0
Aspartyl aminopeptidase	Q9Z2W0	Dnpep	6	0.197308	0.981078		Discard	NaN	18.07	NaN	NaN	NaN	18.1008	18.1604	17.92	18.1426	17.8043	NaN	NaN	NaN	17.7855	18.1104	17.9131	0	1	1	0	0	0	0	0	0	0	0	0	0	0
Omega-amidase NIT2	Q9JHW2	Nit2	6	0.265244	0.856858		Discard	18.4098	18.089	18.3646	17.9185	17.808	NaN	18.4638	17.7734	NaN	17.7507	18.1809	NaN	NaN	17.9365	18.1756	17.9104	0	0	0	1	0	0	0	0	0	0	0	0	0	1
Peptidyl-prolyl cis-trans isomerase FKBP4;Peptidyl-prolyl cis-trans isomerase FKBP4, N-terminally processed	P30416	Fkbp4	3	0.0395654	0		Discard	17.7206	18.1605	17.9436	NaN	NaN	NaN	NaN	NaN	NaN	17.902	NaN	NaN	NaN	NaN	17.9416	17.902	0	0	0	0	0	0	1	0	0	0	0	0	0	0
40S ribosomal protein S25	P62852	Rps25	4	0.322125	0.871839		Discard	18.359	18.6584	18.0026	17.9983	18.213	17.9351	18.3841	NaN	18.195	17.9586	17.0727	17.8687	17.9336	18.3676	18.2215	17.8994	0	1	0	0	0	0	0	0	0	0	0	0	0	0
Elongation factor 1-beta	O70251	Eef1b	6	0.562184	0		Discard	18.2427	18.7302	NaN	18.2488	18.4543	18.4052	18.5851	NaN	NaN	NaN	17.8822	NaN	NaN	NaN	18.4444	17.8822	0	1	1	0	0	0	0	0	0	0	0	0	0	0
60S ribosomal protein L17	Q9CPR4	Rpl17	3	-0.52655	0		Discard	17.7554	16.9409	NaN	NaN	NaN	NaN	NaN	NaN	NaN	17.8747	NaN	NaN	NaN	NaN	17.3482	17.8747	0	1	1	1	0	0	0	0	0	0	0	0	0	1
Nebulin-related-anchoring protein	Q80XB4	Nrap	2	NaN	0		Discard	NaN	NaN	NaN	NaN	NaN	NaN	NaN	NaN	NaN	NaN	NaN	17.867	NaN	NaN	#DIV/0!	17.867	0	0	1	0	0	0	0	0	0	0	0	0	0	0
Cadherin-11	P55288	Cdh11	5	-0.327864	0.977673		Keep	17.4734	17.6569	17.7403	NaN	17.2387	NaN	NaN	18.1875	18.4242	17.7134	17.7179	17.716	17.5821	17.6453	17.5273	17.8552	0	1	0	0	0	0	0	0	0	0	0	0	0	0
Platelet-activating factor acetylhydrolase IB subunit alpha	P63005	Pafah1b1	4	0.376938	0.799231		Discard	18.2189	18.6515	18.5931	17.9913	18.1515	17.8942	17.9225	NaN	NaN	18.3495	17.6003	NaN	NaN	17.5292	18.2033	17.8263	0	0	0	0	0	0	1	0	0	0	0	0	0	0
Argininosuccinate lyase	Q91YI0	Asl	5	0.171109	0.302258		Discard	18.705	18.2174	17.7708	17.8913	17.6668	18.2545	17.3872	17.5837	17.7914	17.7788	18.3065	NaN	17.1415	18.2796	17.9847	17.8136	0	0	0	0	0	0	1	0	0	0	0	0	0	0
Heterogeneous nuclear ribonucleoprotein D0	Q60668;Q9Z130	Hnrnpd	3	0.177201	0		Discard	17.8198	18.0491	18.0884	17.7523	17.4205	19.0815	17.6699	NaN	NaN	17.8059	NaN	NaN	NaN	NaN	17.9831	17.8059	0	0	1	0	0	0	0	0	0	0	0	0	0	0
Signal transducer and activator of transcription 1	P42225	Stat1	5	0.726024	1.95959		Discard	18.8848	18.9252	18.1823	18.2901	18.0798	18.5644	18.7838	17.8812	17.9643	17.5667	NaN	NaN	NaN	NaN	18.5301	17.804	0	1	1	0	0	0	0	0	0	0	0	0	0	0
Epidermal growth factor receptor	Q01279	Egfr	5	-0.362541	0.898393		Keep	NaN	NaN	17.6486	NaN	16.8758	18.0382	17.1709	17.914	NaN	17.7834	17.7088	17.9511	17.7932	17.6251	17.4334	17.7959	0	0	0	0	0	1	0	0	0	0	0	0	0	0
Cytoplasmic aconitate hydratase	P28271	Aco1	5	0.038435	0		Discard	17.7134	18.2256	NaN	17.3223	18.1086	17.6248	17.8945	NaN	17.7764	NaN	NaN	NaN	NaN	NaN	17.8149	17.7764	0	1	1	0	0	0	0	0	0	0	0	0	0	0
Fibrocystin-L	Q80ZA4	Pkhd1l1	2	NaN	0		Keep	NaN	NaN	NaN	NaN	NaN	NaN	NaN	17.7519	NaN	NaN	NaN	NaN	NaN	NaN	#DIV/0!	17.7519	0	0	0	0	1	0	0	0	0	0	0	0	0	0
Carboxypeptidase Q	Q9WVJ3	Cpq	2	0.575892	0.315493		Discard	17.6265	NaN	18.9751	NaN	NaN	NaN	NaN	NaN	NaN	17.7625	17.6872	NaN	NaN	NaN	18.3008	17.7249	0	0	0	0	0	0	1	0	0	0	0	0	0	0
Cullin-associated NEDD8-dissociated protein 1	Q6ZQ38	Cand1	9	0.28665	1.28864		Discard	17.7378	18.2036	18.0889	18.0521	18.0915	18.035	17.8402	NaN	NaN	17.7219	18.101	17.5215	NaN	17.5372	18.007	17.7204	0	1	0	0	0	0	0	0	0	0	0	0	0	0
Haloacid dehalogenase-like hydrolase domain-containing protein 2	Q3UGR5	Hdhd2	3	-0.113586	0		Discard	17.4569	17.7056	NaN	NaN	NaN	NaN	NaN	NaN	17.6949	NaN	NaN	NaN	NaN	NaN	17.5813	17.6949	0	1	1	0	0	0	0	0	0	0	0	0	0	0
ATP-citrate synthase	Q91V92	Acly	8	0.0137539	0		Discard	17.6621	17.7126	NaN	NaN	NaN	NaN	NaN	17.6736	NaN	NaN	NaN	NaN	NaN	NaN	17.6873	17.6736	0	1	1	0	0	0	0	0	0	0	0	0	0	0
Interferon-induced protein with tetratricopeptide repeats 3	Q64345	Ifit3	12	0.257836	0.165766		Discard	18.9487	19.1118	16.9038	18.3875	16.9629	17.1952	NaN	18.2371	18.5432	18.8354	17.6994	16.419	16.2289	NaN	17.9183	17.6605	0	1	0	1	0	0	0	0	0	0	0	0	0	1
60S ribosomal protein L13	P47963	Rpl13	3	-0.0959066	0.812118		Discard	17.5655	17.6393	NaN	17.4404	NaN	17.5704	NaN	NaN	17.6905	17.5798	17.6791	NaN	NaN	NaN	17.5539	17.6498	0	1	0	0	0	1	0	0	0	0	0	0	0	0
Serine/threonine-protein phosphatase 2A activator	P58389	Ppp2r4	5	0.313295	0.651934		Discard	17.9467	18.3767	17.8274	18.0679	17.4481	NaN	17.8688	17.6897	NaN	NaN	17.5289	NaN	NaN	NaN	17.9226	17.6093	0	1	1	0	0	0	0	0	0	0	0	0	0	0
Cadherin-2	P15116	Cdh2	7	-0.472678	2.15442	+	Keep	16.8959	16.7526	17.4276	16.9955	17.0422	17.4166	17.2721	NaN	17.663	17.2219	17.3461	17.6406	17.8271	17.8252	17.1146	17.5873	0	0	0	0	0	0	1	0	0	0	0	0	0	0
Fumarate hydratase, mitochondrial	P97807	Fh	6	-0.447703	1.71614		Discard	NaN	17.162	NaN	NaN	NaN	17.1083	NaN	17.6398	17.5259	NaN	NaN	NaN	NaN	NaN	17.1352	17.5829	0	0	0	0	0	0	1	0	0	0	0	0	0	0
Alpha-centractin;Beta-centractin	P61164;Q8R5C5	Actr1a;Actr1b	4	0.388458	0.606693		Discard	17.7859	18.231	17.9197	17.8281	18.4438	18.5143	17.0007	NaN	NaN	17.5908	17.7095	NaN	NaN	17.4158	17.9605	17.5721	0	1	0	0	0	0	0	0	0	0	0	0	0	0
Lysosomal Pro-X carboxypeptidase	Q7TMR0	Prcp	6	0.245009	0.271871		Discard	17.7861	18.1761	18.2217	17.5789	17.8004	NaN	17.3356	18.3648	17.6468	NaN	NaN	16.7028	NaN	NaN	17.8165	17.5715	0	1	0	1	0	0	0	0	0	0	0	0	0	1
Protein S100-A11	P50543	S100a11	4	1.42773	4.08655		Discard	18.2988	19.5662	18.6518	19.3278	18.9	18.8952	19.2838	17.4027	17.4375	17.3915	18.2793	17.1039	NaN	17.7533	18.9891	17.5614	0	0	0	1	0	0	0	0	0	0	0	0	0	1
Prolyl endopeptidase	Q9QUR6	Prep	4	0.277644	1.54185		Discard	17.9876	17.9918	17.5416	17.827	17.756	17.9145	17.7453	NaN	17.5234	17.4072	17.8197	NaN	17.4328	NaN	17.8234	17.5458	0	1	0	1	0	0	0	0	0	0	0	0	0	1
26S proteasome non-ATPase regulatory subunit 11	Q8BG32	Psmd11	4	0.625708	0.323517		Discard	17.5204	18.8147	NaN	NaN	NaN	NaN	NaN	NaN	NaN	17.2336	17.8501	NaN	NaN	NaN	18.1675	17.5418	0	1	0	1	0	0	0	0	0	0	0	0	0	1
Neurolysin, mitochondrial	Q91YP2	Nln	3	NaN	0		Discard	NaN	NaN	NaN	NaN	NaN	NaN	NaN	17.5221	NaN	NaN	NaN	NaN	NaN	NaN	#DIV/0!	17.5221	0	1	1	0	0	0	0	0	0	0	0	0	0	0
Plasma kallikrein;Plasma kallikrein heavy chain;Plasma kallikrein light chain	P26262	Klkb1	3	-0.211342	0		Discard	NaN	17.2856	NaN	17.3266	NaN	NaN	NaN	NaN	NaN	NaN	NaN	17.5175	NaN	NaN	17.3061	17.5175	0	0	0	0	0	0	1	0	0	0	0	0	0	0
Retinoid-inducible serine carboxypeptidase	Q920A5	Scpep1	5	0.379602	0.619416		Discard	17.9276	18.4835	17.6957	17.5897	NaN	17.7016	NaN	NaN	17.3224	NaN	17.6777	NaN	NaN	NaN	17.8796	17.5	0	0	0	0	0	0	1	0	0	0	0	0	0	0
Adenylosuccinate synthetase isozyme 1	P28650	Adssl1	5	-0.240812	1.47792		Discard	17.2299	17.3925	17.1364	NaN	17.1951	17.3152	17.1616	NaN	17.3074	17.6748	17.4556	NaN	NaN	NaN	17.2384	17.4793	0	1	0	0	0	0	0	0	0	0	0	0	0	0
Protein disulfide-isomerase A6	Q922R8	Pdia6	4	NaN	0		Discard	NaN	NaN	NaN	NaN	NaN	NaN	NaN	NaN	17.42	NaN	17.5357	NaN	NaN	NaN	#DIV/0!	17.4779	0	1	0	0	0	0	0	0	0	0	0	0	0	0
Glutathione S-transferase omega-1	O09131;Q8K2Q2	Gsto1	4	0.230433	0		Discard	17.741	17.6438	17.6966	17.6356	NaN	NaN	NaN	NaN	NaN	NaN	NaN	NaN	NaN	17.4488	17.6792	17.4488	0	1	0	0	0	0	0	0	0	0	0	0	0	0
Follistatin-related protein 1	Q62356	Fstl1	5	-0.126006	0.321277		Discard	17.5227	17.2759	17.2754	NaN	NaN	NaN	17.0697	NaN	NaN	NaN	17.2374	NaN	17.2965	17.7018	17.2859	17.4119	0	0	0	0	0	0	1	0	0	0	0	0	0	0
Receptor-type tyrosine-protein phosphatase gamma	Q05909	Ptprg	5	-0.335843	0		Keep	NaN	NaN	NaN	17.0253	17.109	NaN	NaN	NaN	NaN	NaN	NaN	17.403	NaN	NaN	17.0672	17.403	0	0	0	0	0	0	1	0	0	0	0	0	0	0
Aldehyde dehydrogenase, mitochondrial	P47738	Aldh2	7	0.414281	0.668837		Discard	17.844	18.2041	NaN	17.8261	NaN	17.3851	NaN	NaN	17.6052	NaN	17.1959	NaN	NaN	NaN	17.8148	17.4005	0	0	0	0	0	0	1	0	0	0	0	0	0	0
Integrin alpha-2	Q62469	Itga2	2	NaN	0		Keep	NaN	NaN	NaN	NaN	NaN	NaN	NaN	NaN	NaN	NaN	NaN	NaN	NaN	17.3952	#DIV/0!	17.3952	0	0	0	0	0	0	1	0	0	0	0	0	0	0
Ribonuclease T2	Q9CQ01	Rnaset2	5	0.616467	2.65264		Discard	18.2306	17.9325	18.2424	17.552	18.0449	17.9267	18.1152	17.6599	17.4584	17.2072	16.9747	17.8402	NaN	17.1988	18.0063	17.3899	0	1	1	0	0	0	0	0	0	0	0	0	0	0
Eukaryotic translation initiation factor 3 subunit F	Q9DCH4	Eif3f	2	0.297962	1.04959		Discard	NaN	17.7151	NaN	17.4834	NaN	17.7343	17.7753	NaN	NaN	17.2325	17.5257	NaN	NaN	NaN	17.677	17.3791	0	0	0	0	0	0	1	0	0	0	0	0	0	0
V-type proton ATPase subunit H	Q8BVE3	Atp6v1h	6	0.282181	0		Discard	17.3904	NaN	17.4838	17.526	17.8889	17.8861	NaN	NaN	NaN	NaN	17.3529	NaN	NaN	NaN	17.635	17.3529	0	0	0	1	0	0	0	1	0	0	0	0	0	0
Glucosidase 2 subunit beta	O08795	Prkcsh	5	0.604863	0		Discard	18.1243	NaN	18.078	17.8268	NaN	NaN	17.7862	NaN	NaN	NaN	17.349	NaN	NaN	NaN	17.9538	17.349	0	0	1	0	0	0	0	0	0	0	0	0	0	0
Brain acid soluble protein 1	Q91XV3	Basp1	5	0.899734	1.00401		Discard	19.1502	19.4014	17.1272	18.7089	17.7006	NaN	17.3924	17.6185	18.1883	18.6336	17.1103	16.467	16.4498	16.9616	18.2468	17.347	0	0	0	0	0	0	1	0	0	0	0	0	0	0
Xylosyltransferase 1	Q811B1	Xylt1	3	0.150548	0.519395		Keep	17.5508	17.6191	17.4575	17.1515	17.6921	NaN	NaN	17.2458	17.3244	17.4607	NaN	NaN	NaN	NaN	17.4942	17.3436	0	1	0	1	0	0	0	0	0	0	0	0	0	1
SUMO-activating enzyme subunit 1;SUMO-activating enzyme subunit 1, N-terminally processed	Q9R1T2	Sae1	4	NaN	0		Discard	NaN	NaN	NaN	NaN	NaN	NaN	NaN	16.9449	NaN	17.724	NaN	NaN	NaN	NaN	#DIV/0!	17.3345	1	0	0	0	0	1	0	0	0	0	0	0	0	0
Arginine--tRNA ligase, cytoplasmic	Q9D0I9	Rars	7	0.505122	1.62462		Discard	17.8178	18.1959	17.5925	17.949	17.6857	17.7369	17.8025	NaN	17.3769	17.5121	17.9412	NaN	16.8089	16.9641	17.8258	17.3206	0	1	0	0	0	0	0	0	0	0	0	0	0	0
Tripeptidyl-peptidase 2	Q64514	Tpp2	6	-0.0476928	0		Discard	17.0515	17.9789	NaN	17.0967	16.9302	NaN	NaN	NaN	NaN	NaN	17.312	NaN	NaN	NaN	17.2643	17.312	0	0	0	0	0	0	1	0	0	0	0	0	0	0
Amyloid-like protein 2	Q06335	Aplp2	3	0.380394	1.57162		Keep	17.7517	NaN	NaN	NaN	NaN	17.6293	17.6857	NaN	17.1815	17.2261	NaN	NaN	17.5179	NaN	17.6889	17.3085	1	0	0	0	0	1	0	0	0	0	0	0	0	0
60S ribosomal protein L19	P84099	Rpl19	4	0.900527	0.896624		Discard	19.0597	19.1576	17.1595	18.4735	17.7396	18.6236	17.0689	17.4179	NaN	19.0257	18.0308	16.1202	16.7018	16.3996	18.1832	17.2827	0	1	0	0	0	0	0	0	0	0	0	0	0	0
DNA damage-binding protein 1	Q3U1J4	Ddb1	6	0.176575	0.197935		Discard	17.1371	17.7626	NaN	NaN	NaN	NaN	NaN	17.3276	NaN	17.2189	NaN	NaN	NaN	NaN	17.4499	17.2733	0	0	0	0	1	0	0	0	0	0	0	0	0	0
Palmitoyl-protein thioesterase 1	O88531	Ppt1	3	NaN	0		Discard	NaN	NaN	NaN	NaN	NaN	NaN	NaN	NaN	NaN	NaN	NaN	17.2648	NaN	NaN	#DIV/0!	17.2648	1	0	0	0	0	1	0	0	0	0	0	0	0	0
Bridging integrator 2	D3Z6Q9;O08539;Q7TQF7	Bin2	4	0.314075	0		Discard	NaN	17.5434	NaN	NaN	NaN	NaN	NaN	NaN	NaN	NaN	17.2293	NaN	NaN	NaN	17.5434	17.2293	0	1	0	0	0	0	0	0	0	0	0	0	0	0
Deoxyribonuclease-2-alpha	P56542	Dnase2	4	0.244153	0.294219		Discard	17.8966	17.3993	17.7871	17.6847	NaN	17.1358	16.6758	NaN	17.0952	17.2763	NaN	NaN	NaN	NaN	17.4299	17.1857	0	0	0	0	0	0	1	0	0	0	0	0	0	0
Neurogenic locus notch homolog protein 3;Notch 3 extracellular truncation;Notch 3 intracellular domain	Q61982	Notch3	3	-0.310277	0.473682		Keep	17.4844	17.2728	17.1012	17.111	16.6821	16.6818	15.792	17.1979	18.1245	17.4778	17.6357	16.7114	16.5601	16.5897	16.875	17.1853	0	0	0	0	0	0	1	0	0	0	0	0	0	0
Phosphoglucomutase-1	Q9D0F9	Pgm1	7	0.714765	2.0733		Discard	18.001	18.205	17.7716	18.0056	17.6246	18.1306	17.3642	17.2553	17.8968	17.2365	17.6088	16.3934	16.6379	17.0703	17.8718	17.157	0	1	0	0	1	0	0	0	0	0	0	0	0	0
Eukaryotic translation initiation factor 3 subunit H	Q91WK2	Eif3h	2	NaN	0		Discard	NaN	NaN	NaN	NaN	NaN	NaN	NaN	NaN	17.1446	NaN	NaN	NaN	NaN	NaN	#DIV/0!	17.1446	0	1	0	0	0	1	0	0	0	0	0	0	0	0
Sphingomyelin phosphodiesterase	Q04519	Smpd1	2	-0.17692	0.250681		Discard	16.9238	16.9465	NaN	NaN	16.8918	17.0351	NaN	NaN	17.5768	NaN	NaN	16.6756	NaN	NaN	16.9493	17.1262	0	0	0	0	0	1	0	0	0	0	0	0	0	0
Lysine--tRNA ligase	Q99MN1	Kars	2	0.337842	0		Discard	17.6549	17.4406	NaN	17.1619	NaN	NaN	NaN	NaN	17.0813	NaN	NaN	NaN	NaN	NaN	17.4191	17.0813	0	1	0	0	0	0	0	0	0	0	0	0	0	0
26S protease regulatory subunit 7	P46471	Psmc2	2	NaN	0		Discard	NaN	NaN	NaN	NaN	NaN	NaN	NaN	NaN	NaN	NaN	17.0765	NaN	NaN	NaN	#DIV/0!	17.0765	0	1	0	1	0	0	0	0	0	0	0	0	0	1
Farnesyl pyrophosphate synthase	Q920E5	Fdps	4	0.290806	0		Discard	17.2465	17.4539	17.3039	17.3459	17.3073	17.2984	17.6124	NaN	NaN	17.0761	NaN	NaN	NaN	NaN	17.3669	17.0761	0	1	0	0	0	0	0	0	0	0	0	0	0	0
Ester hydrolase C11orf54 homolog	Q91V76		5	0.146717	0.670579		Discard	17.4473	17.5498	17.0276	17.0845	17.0068	17.1851	NaN	17.1269	17.185	16.9977	16.9667	NaN	NaN	17.0744	17.2169	17.0701	0	0	0	1	1	0	0	0	0	0	0	0	0	1
Transgelin-2	Q9WVA4;Q9R1Q8	Tagln2	5	0.857082	0		Discard	NaN	18.2547	NaN	17.7994	NaN	NaN	17.6344	NaN	NaN	NaN	17.0391	NaN	NaN	NaN	17.8962	17.0391	1	0	0	0	0	1	0	0	0	0	0	0	0	0
Transcription elongation factor B polypeptide 1	P83940	Tceb1	2	NaN	0		Discard	NaN	NaN	NaN	NaN	NaN	NaN	NaN	NaN	NaN	17.0152	NaN	NaN	NaN	NaN	#DIV/0!	17.0152	0	0	0	0	0	0	1	0	0	0	0	0	0	0
Oligoribonuclease, mitochondrial	Q9D8S4	Rexo2	2	NaN	0		Discard	NaN	NaN	NaN	NaN	NaN	NaN	NaN	NaN	NaN	17.0093	NaN	NaN	NaN	NaN	#DIV/0!	17.0093	0	1	0	0	0	0	0	0	0	0	0	0	0	0
Septin-2	P42208	Sept2	3	0.0446988	0.0560319		Discard	17.0757	18.2408	16.6481	16.8641	17.0887	16.7377	16.6995	17.0831	17.0958	16.9168	16.9281	NaN	NaN	NaN	17.0506	17.0059	1	0	0	0	0	1	0	0	0	0	0	0	0	0
Sulfhydryl oxidase 1	Q8BND5	Qsox1	2	0.123322	0		Keep	17.0725	NaN	NaN	NaN	NaN	16.7128	17.5925	NaN	NaN	NaN	NaN	NaN	NaN	17.0026	17.1259	17.0026	0	1	1	0	0	1	0	0	0	0	0	0	0	0
High mobility group nucleosome-binding domain-containing protein 5	Q9JL35	Hmgn5	2	NaN	0		Discard	NaN	NaN	NaN	NaN	NaN	NaN	NaN	16.9657	NaN	NaN	NaN	NaN	NaN	NaN	#DIV/0!	16.9657	0	1	0	0	1	0	0	0	0	0	0	0	0	0
Transcobalamin-2	O88968	Tcn2	8	0.477918	2.08075		Discard	17.4686	17.2334	17.5962	17.1839	17.6662	17.4806	17.4552	NaN	NaN	NaN	16.9883	NaN	16.9371	NaN	17.4406	16.9627	0	1	0	0	0	0	0	0	0	0	0	0	0	0
Receptor-type tyrosine-protein phosphatase S	B0V2N1	Ptprs	3	NaN	0		Keep	NaN	NaN	NaN	NaN	NaN	NaN	NaN	NaN	NaN	16.918	NaN	NaN	NaN	NaN	#DIV/0!	16.918	0	1	0	1	0	0	0	0	0	0	0	0	0	1
Heterogeneous nuclear ribonucleoprotein A/B	Q99020	Hnrnpab	3	0.663635	1.36882		Discard	17.8085	18.2621	17.2874	17.5837	17.4339	17.8014	16.8823	16.9252	16.523	17.7511	17.0605	NaN	NaN	16.3214	17.5799	16.9162	0	0	0	0	0	1	0	0	0	0	0	0	0	0
Glutamate--cysteine ligase catalytic subunit	P97494	Gclc	3	0.13043	0		Discard	NaN	16.8495	NaN	16.9817	17.1676	NaN	NaN	NaN	16.8692	NaN	NaN	NaN	NaN	NaN	16.9996	16.8692	0	1	0	0	0	0	0	0	0	0	0	0	0	0
Adenine phosphoribosyltransferase	P08030	Aprt	2	0.411334	1.38619		Discard	17.2708	17.2738	17.2437	17.3038	NaN	NaN	16.983	NaN	NaN	16.5885	17.0189	NaN	NaN	NaN	17.215	16.8037	0	1	1	0	0	0	0	0	0	0	0	0	0	0
Thioredoxin-like protein 1	Q8CDN6	Txnl1	3	0.174398	0.212637		Discard	17.1319	17.0971	NaN	16.6311	NaN	NaN	NaN	NaN	16.4714	17.0866	NaN	NaN	NaN	NaN	16.9534	16.779	0	0	0	1	0	1	0	1	0	0	0	0	0	0
Prothymosin alpha;Prothymosin alpha, N-terminally processed;Thymosin alpha	P26350	Ptma	4	0.899055	1.3224		Discard	17.3095	18.1187	NaN	17.9791	17.2919	17.6698	NaN	NaN	17.0455	16.0089	NaN	NaN	17.2699	NaN	17.6738	16.7748	0	0	0	0	0	1	0	0	0	0	0	0	0	0
Cytoplasmic FMR1-interacting protein 1	Q7TMB8	Cyfip1	5	1.10773	0		Discard	NaN	17.8449	NaN	NaN	NaN	NaN	NaN	NaN	NaN	NaN	16.7371	NaN	NaN	NaN	17.8449	16.7371	0	0	0	0	0	1	0	0	0	0	0	0	0	0
Fructose-bisphosphate aldolase C	P05063	Aldoc	6	0.61596	0		Discard	17.229	17.5198	16.8862	NaN	17.4917	17.3473	17.1648	NaN	16.6572	NaN	NaN	NaN	NaN	NaN	17.2731	16.6572	0	0	0	0	0	1	0	0	0	0	0	0	0	0
Lambda-crystallin homolog	Q99KP3	Cryl1	2	NaN	0		Discard	NaN	NaN	NaN	NaN	NaN	NaN	NaN	NaN	16.6412	NaN	NaN	NaN	NaN	NaN	#DIV/0!	16.6412	0	1	1	0	0	0	0	0	0	0	0	0	0	0
Gem-associated protein 5	Q8BX17	Gemin5	2	0.0490589	0.169296		Discard	16.7534	16.527	16.7879	NaN	NaN	NaN	NaN	NaN	16.6615	NaN	16.6193	NaN	NaN	NaN	16.6894	16.6404	0	1	0	0	0	0	0	0	0	0	0	0	0	0
Histone H1.1	P43275	Hist1h1a	5	NaN	0		Discard	NaN	NaN	NaN	NaN	NaN	NaN	NaN	NaN	NaN	16.6374	NaN	NaN	NaN	NaN	#DIV/0!	16.6374	0	1	1	0	0	0	0	0	0	0	0	0	0	0
Transferrin receptor protein 1	Q62351	Tfrc	7	1.32447	2.02495		Keep	18.0837	18.0377	16.5863	17.7566	18.5805	18.4485	17.7623	16.8441	16.5019	17.1861	15.7445	NaN	NaN	NaN	17.8936	16.5692	0	1	0	1	0	0	0	0	0	0	0	0	0	1
26S proteasome non-ATPase regulatory subunit 3	P14685	Psmd3	3	0.160041	0		Discard	NaN	16.6526	16.824	NaN	NaN	NaN	16.6317	NaN	NaN	NaN	16.5427	NaN	NaN	NaN	16.7028	16.5427	0	0	0	0	0	0	1	0	0	0	0	0	0	0
Endoplasmic reticulum resident protein 29	P57759	Erp29	3	NaN	0		Discard	NaN	NaN	NaN	NaN	NaN	NaN	NaN	NaN	NaN	NaN	16.4443	NaN	NaN	NaN	#DIV/0!	16.4443	0	1	0	0	0	0	0	0	0	0	0	0	0	0
Ras GTPase-activating protein-binding protein 1	P97855	G3bp1	2	NaN	0		Discard	NaN	NaN	NaN	NaN	NaN	NaN	NaN	NaN	NaN	16.4292	NaN	NaN	NaN	NaN	#DIV/0!	16.4292	0	1	1	0	0	0	0	0	0	0	0	0	0	0
40S ribosomal protein S18	P62270	Rps18	3	NaN	0		Discard	NaN	NaN	NaN	NaN	NaN	NaN	NaN	NaN	NaN	16.3333	NaN	NaN	NaN	NaN	#DIV/0!	16.3333	0	0	0	0	1	0	0	0	0	0	0	0	0	0
Junction plakoglobin	Q02257;Q02248	Jup	13	1.60954	0		Discard	15.6598	NaN	NaN	20.1883	NaN	NaN	NaN	NaN	16.3145	NaN	NaN	NaN	NaN	NaN	17.9241	16.3145	0	1	0	0	0	0	0	0	0	0	0	0	0	0
Xaa-Pro aminopeptidase 1	Q6P1B1	Xpnpep1	2	0.715215	0		Discard	17.2372	17.2198	16.789	NaN	NaN	16.2285	17.2793	NaN	16.2355	NaN	NaN	NaN	NaN	NaN	16.9507	16.2355	0	1	1	0	0	0	0	0	0	0	0	0	0	0
60S ribosomal protein L15	Q9CZM2	Rpl15	2	0.601215	0.620986		Discard	17.3074	17.7059	16.1846	16.4501	16.3778	NaN	16.2737	NaN	16.5267	17.801	16.3699	15.3089	15.2557	15.4302	16.7166	16.1154	0	0	0	0	1	0	0	0	0	0	0	0	0	0
m7GpppX diphosphatase	Q9DAR7	Dcps	5	0.0800902	0.101053		Discard	17.1349	16.8397	15.7438	16.3154	15.7221	15.6726	15.7972	NaN	16.3769	16.8623	15.91	15.7115	15.8688	15.8406	16.1751	16.095	0	1	0	0	0	0	0	0	0	0	0	0	0	0
Carbonyl reductase [NADPH] 1	P48758	Cbr1	2	NaN	0		Discard	NaN	NaN	NaN	NaN	NaN	NaN	NaN	NaN	NaN	NaN	16.067	NaN	NaN	NaN	#DIV/0!	16.067	1	0	0	0	0	1	0	0	0	0	0	0	0	0
Protein dpy-30 homolog	Q99LT0	Dpy30	2	0.190313	1.79991		Discard	16.1399	16.2183	16.1908	NaN	16.2845	NaN	16.354	NaN	15.9827	16.0426	16.1162	NaN	NaN	NaN	16.2375	16.0472	0	0	1	0	0	0	0	0	0	0	0	0	0	0
Barrier-to-autointegration factor;Barrier-to-autointegration factor, N-terminally processed	O54962	Banf1	2	1.19281	0		Discard	17.5718	17.1231	NaN	16.8721	16.8016	16.4369	17.1101	NaN	NaN	15.7931	NaN	NaN	NaN	NaN	16.9859	15.7931	0	1	0	1	0	0	0	0	0	0	0	0	0	1
Nuclease-sensitive element-binding protein 1	P62960	Ybx1	7	0.089801	0.101917		Discard	16.2011	16.0653	15.6505	16.0515	15.1087	15.1076	14.8309	15.7644	16.1613	NaN	15.6625	14.6935	NaN	15.1375	15.5737	15.4839	0	0	0	0	0	0	1	0	0	0	0	0	0	0
Pyrroline-5-carboxylate reductase 3	Q9DCC4	Pycrl	2	NaN	0		Discard	NaN	NaN	NaN	NaN	NaN	NaN	NaN	NaN	15.4801	NaN	NaN	NaN	NaN	NaN	#DIV/0!	15.4801	0	0	0	0	0	0	1	0	0	0	0	0	0	0
Probable aminopeptidase NPEPL1	Q6NSR8	Npepl1	2	NaN	0		Discard	NaN	NaN	NaN	NaN	NaN	NaN	NaN	15.4754	NaN	NaN	NaN	NaN	NaN	NaN	#DIV/0!	15.4754	0	0	0	0	0	0	1	0	0	0	0	0	0	0
Inorganic pyrophosphatase	Q9D819	Ppa1	2	NaN	0		Discard	NaN	NaN	NaN	NaN	NaN	NaN	NaN	15.4651	NaN	NaN	NaN	NaN	NaN	NaN	#DIV/0!	15.4651	0	1	0	0	0	0	0	0	0	0	0	0	0	0
Eukaryotic translation initiation factor 3 subunit E	P60229	Eif3e	2	NaN	0		Discard	NaN	NaN	NaN	NaN	NaN	NaN	NaN	NaN	NaN	NaN	14.5108	NaN	NaN	NaN	#DIV/0!	14.5108	0	0	0	0	0	1	0	0	0	0	0	0	0	0

## Sheet: (4) IR2KOVSWT_LONG_STIMULATION
Quantified proteins of the secretome of LPS stimulated for 6 hours mouse BMDMs data set filtered according the following criteria: -no contaminant according the contaminants file in Andromeda			Number of identified unique peptides per protein group	Difference between the mean of LFQ values of 6 hours LPS stimulated iR2KO and WT BMDMs of all biological replicates (see column I-R)	Minus log10 transformed p-value of two-sample T-test on log2 LFQ values between 6 hours LPS stimulated iR2KO and WT BMDMs	Transmembrane proteins reduced in iRhom2 KO macrophages (p-value <0.05; difference < - 0.3)	"Transmembrane" proteins according to Uniprot Keyword	Log2 transformed LFQ intensity values of stimulated for 6 hours with LPS iR2KO BMDMs (biological replicate 1: KO_6h_1)	Log2 transformed LFQ intensity values of stimulated for 6 hours with LPS iR2KO BMDMs (biological replicate 2: KO_6h_2)	Log2 transformed LFQ intensity values of stimulated for 6 hours with LPS iR2KO BMDMs (biological replicate 3: KO_6h_3)	Log2 transformed LFQ intensity values of stimulated for 6 hours with LPS iR2KO BMDMs (biological replicate 4: KO_6h_4)	Log2 transformed LFQ intensity values of stimulated for 6 hours with LPS iR2KO BMDMs (biological replicate 5: KO_6h_5)	Log2 transformed LFQ intensity values of stimulated for 6 hours with LPS iR2KO BMDMs (biological replicate 6: KO_6h_6)	Log2 transformed LFQ intensity values of stimulated for 6 hours with LPS WT BMDMs (biological replicate 1: WT_6h_1)	Log2 transformed LFQ intensity values of stimulated for 6 hours with LPS WT BMDMs (biological replicate 2: WT_6h_2)	Log2 transformed LFQ intensity values of stimulated for 6 hours with LPS WT BMDMs (biological replicate 3: WT_6h_3)	Log2 transformed LFQ intensity values of stimulated for 6 hours with LPS WT BMDMs (biological replicate 4: WT_6h_4)
Protein names	Protein Ids	Gene names	Peptides	Log LFQ difference	-Log(P-value)	Significant	Filter	LFQ intensity KO_6h_A	LFQ intensity KO_6h_B	LFQ intensity KO_6h_C	LFQ intensity KO_6h_D	LFQ intensity KO_6h_E	LFQ intensity KO_6h_F	LFQ intensity WT_6h_A	LFQ intensity WT_6h_B	LFQ intensity WT_6h_C	LFQ intensity WT_6h_D	Average LFQ Intensity CT	Average LFQ Intensity LPS	ECM	Cytoplasm	Nucleus	Membrane	Mitochondrion	Secreted	Unknown	GPI	TM1	TM2	TM3	TM4	Multi	Other Membrane
H-2 class I histocompatibility antigen, D-B alpha chain	P01899;P01897;P01898;P01900;P01895;P01896;P14427	H2-D1	14	-1.46313	2.59887	+	Keep	27.9641	28.5358	28.6047	28.0729	28.0723	28.2369	28.6831	29.782	30.591	29.7875	28.2478	29.7109	0	0	0	1	0	0	0	0	1	0	0	0	0	0
H-2 class I histocompatibility antigen, K-B alpha chain	P01901;P04223;P14428;P03991	H2-K1	11	-0.884744	1.83635	+	Keep	25.2689	25.9199	25.7111	25.597	25.227	26.0972	25.9429	26.5268	26.3299	27.2868	25.6369	26.5216	0	0	0	1	0	0	0	0	1	0	0	0	0	0
Macrophage colony-stimulating factor 1 receptor	P09581	Csf1r	11	-1.85022	4.06478	+	Keep	28.7248	29.1198	28.7637	29.1715	28.9375	28.7648	29.9676	31.1084	31.3045	30.6752	28.9137	30.7639	0	0	0	1	0	0	0	0	1	0	0	0	0	0
Stabilin-1	Q8R4Y4	Stab1	10	-0.612036	1.31383	+	Keep	25.789	25.6996	25.9388	26.047	25.6364	26.5114	25.8997	26.5559	27.18	26.5608	25.937	26.5491	0	0	0	1	0	0	0	0	1	0	0	0	0	0
Tumor necrosis factor;Tumor necrosis factor, membrane form;Intracellular domain 1;Intracellular domain 2;C-domain 1;C-domain 2;Tumor necrosis factor, soluble form	P06804	Tnf	6	-1.23535	1.97424	+	Keep	28.6095	28.5335	28.8081	28.5582	28.0802	28.4529	29.1194	29.8884	30.9434	29.0184	28.5071	29.7424	0	0	0	1	0	1	0	0	0	1	0	0	0	0
Filamin-A	Q8BTM8;Q8VHX6;Q80X90	Flna	54	-0.0258621	0.0997844		Discard	29.8736	29.9916	29.8866	30.0251	29.9116	29.9713	29.8684	29.9344	30.2996	29.7743	29.9433	29.9692	0	0	0	0	0	1	0	0	0	0	0	0	0	0
Prolow-density lipoprotein receptor-related protein 1;Low-density lipoprotein receptor-related protein 1 85 kDa subunit;Low-density lipoprotein receptor-related protein 1 515 kDa subunit;Low-density lipoprotein receptor-related protein 1 intracellular domain	Q91ZX7;Q9JI18	Lrp1	54	0.0231139	0.0651471		Keep	29.9255	30.173	29.8689	29.909	30.1266	29.7216	29.6628	29.9068	30.2434	29.9109	29.9541	29.931	1	0	0	0	0	1	0	0	0	0	0	0	0	0
Complement C3;Complement C3 beta chain;C3-beta-c;Complement C3 alpha chain;C3a anaphylatoxin;Acylation stimulating protein;Complement C3b alpha chain;Complement C3c alpha chain fragment 1;Complement C3dg fragment;Complement C3g fragment;Complement C3d fragment;Complement C3f fragment;Complement C3c alpha chain fragment 2	P01027	C3	52	0.592165	1.20148		Discard	29.9303	30.4611	30.0895	30.0454	30.1721	30.1268	28.5839	29.864	30.0282	29.7055	30.1376	29.5454	0	1	0	1	0	0	0	0	0	0	0	0	0	1
Talin-1	P26039;Q71LX4	Tln1	51	-0.0368896	0.171891		Discard	29.9368	29.9126	29.8517	29.9177	29.8542	30.1077	29.8525	29.9218	30.2264	29.8673	29.9301	29.967	0	1	0	0	0	0	0	0	0	0	0	0	0	0
Plastin-2	Q61233;Q99K51;Q3V0K9	Lcp1	42	0.123691	0.35338		Discard	32.6315	32.6208	32.5182	32.6817	32.6024	32.6503	32.2866	32.3734	33.0606	32.2544	32.6175	32.4938	0	1	0	0	0	0	0	0	0	0	0	0	0	0
Macrophage mannose receptor 1	Q61830	Mrc1	37	-0.0510567	0.121307		Keep	30.7177	30.8862	30.6824	30.7191	30.679	30.6291	30.5476	30.7586	31.3166	30.4572	30.7189	30.77	0	0	0	0	0	0	1	0	0	0	0	0	0	0
Vimentin	P20152;P31001;P15331;P46660;P08553;CON__H-INV:HIT000292931;CON__Q9DCV7;CON__Q3KNV1;CON__P08729;CON__Q61726;CON__P05787;CON__O43790;CON__Q6NT21;CON__P78385;CON__Q14533;CON__P78386;CON__Q8N1N4-2;CON__Q7RTT2;CON__P07744;CON__Q9NSB2;CON__Q6ISB0;CON__P12035;CON__Q01546;P03995;Q9DCV7;Q9ERE2;P97861;P11679;Q6IMF0;Q9Z2T6;P07744;P08551;Q3UV17;Q99M73;P19246	Vim	37	-0.0684438	0.193838		Discard	31.7466	31.5782	31.7601	31.7786	31.7933	31.7662	31.6258	31.7037	32.3117	31.5813	31.7372	31.8056	0	0	0	0	0	1	0	0	0	0	0	0	0	0
Elongation factor 2	P58252	Eef2	36	-0.0214987	0.0593605		Discard	30.7169	30.8012	30.8175	30.8551	30.7269	30.7758	30.621	30.6772	31.2827	30.634	30.7822	30.8037	0	1	1	0	0	0	0	0	0	0	0	0	0	0
Ras GTPase-activating-like protein IQGAP1	Q9JKF1;Q3UQ44	Iqgap1	34	-0.0203574	0.0423003		Discard	29.1251	29.3806	29.223	29.3557	28.9392	29.1689	28.9763	29.1063	29.7729	29.0209	29.1988	29.2191	0	0	0	0	0	0	1	0	0	0	0	0	0	0
Pyruvate kinase PKM	P52480;P53657	Pkm	32	0.0708642	0.217966		Discard	31.4864	31.7846	31.6684	31.8985	31.8789	31.8111	31.3608	31.6739	32.0145	31.6859	31.7546	31.6838	0	1	0	0	0	0	0	0	0	0	0	0	0	0
Serotransferrin	Q921I1	Tf	31	-0.022418	0.0587713		Discard	30.1288	30.1216	30.1559	29.9688	29.964	29.9212	29.9791	30.002	30.5159	29.7664	30.0434	30.0658	0	1	1	0	0	0	0	0	0	0	0	0	0	0
Heat shock protein HSP 90-beta	P11499	Hsp90ab1	31	0.0808099	0.270862		Discard	30.2743	30.2835	30.0634	30.0818	30.3366	30.1156	29.8953	30.0024	30.5169	30.0324	30.1925	30.1117	0	0	0	1	0	0	0	0	0	0	0	0	0	1
Heat shock cognate 71 kDa protein	P63017;Q61696;P17879	Hspa8	30	0.102333	0.363354		Discard	30.3562	30.627	30.6123	30.6652	30.4642	30.6075	30.2472	30.5619	30.7889	30.2142	30.5554	30.4531	0	1	0	0	0	0	0	0	0	0	0	0	0	0
Collagenase 3	P33435	Mmp13	30	0.646028	1.51126		Discard	31.449	31.7867	31.5503	31.8407	31.9117	31.8173	30.313	31.2286	31.7067	31.0714	31.726	31.0799	0	1	0	0	0	1	0	0	0	0	0	0	0	0
Moesin	P26041;P26043	Msn	29	0.0533406	0.406004		Discard	29.9414	30.0333	29.9981	30.0793	30.0113	29.8904	29.8401	30.1062	29.8589	29.9506	29.9923	29.939	0	1	1	0	0	0	0	0	0	0	0	0	0	0
Gelsolin	P13020	Gsn	28	0.260673	0.62304		Discard	27.731	27.47	27.6907	27.9749	27.5104	27.912	27.0268	27.2461	28.06	27.4837	27.7148	27.4541	0	0	0	0	0	0	1	0	0	0	0	0	0	0
Heat shock protein HSP 90-alpha	P07901	Hsp90aa1	28	0.175221	0.541327		Discard	29.0679	28.8499	29.4413	29.0741	29.2527	29.0942	28.5621	28.9719	29.2659	29.0193	29.13	28.9548	0	1	1	1	0	0	0	0	0	0	0	0	0	1
Apolipoprotein E	P08226;Q8VHG0	Apoe	28	-0.283291	1.1678		Keep	33.2851	33.1069	33.3521	33.1582	32.8055	33.2522	33.3164	33.554	33.7047	33.1981	33.16	33.4433	0	0	0	0	0	0	1	0	0	0	0	0	0	0
Sulfated glycoprotein 1	Q61207	Psap	28	0.164802	0.563261		Discard	34.2108	34.6122	34.3468	34.2354	34.2076	34.27	33.8818	34.2014	34.539	33.9739	34.3138	34.149	0	1	1	0	0	0	0	0	0	0	0	0	0	0
Vinculin	Q64727	Vcl	27	-0.175467	1.52526		Discard	29.5468	29.6791	29.5278	29.4861	29.7279	29.4525	29.8219	29.6626	29.8271	29.6704	29.57	29.7455	0	0	0	0	0	0	1	0	0	0	0	0	0	0
Transketolase	P40142	Tkt	27	0.0732473	0.231988		Discard	30.4864	30.3964	30.5541	30.4773	30.3245	30.5289	30.295	30.302	30.8319	30.1231	30.4613	30.388	0	1	0	0	0	0	0	0	0	0	0	0	0	0
Clathrin heavy chain 1	Q68FD5	Cltc	26	0.00429583	0.00814661		Discard	28.8263	28.615	28.7161	28.7813	28.5029	28.7819	28.6002	28.5	29.3201	28.3782	28.7039	28.6996	0	1	1	1	0	0	0	0	0	0	0	0	0	1
Granulins;Acrogranin;Granulin-1;Granulin-2;Granulin-3;Granulin-4;Granulin-5;Granulin-6;Granulin-7	P28798	Grn	25	0.258161	1.17869		Discard	32.1864	32.5948	32.0079	32.3119	32.4154	32.3263	31.833	32.0403	32.24	32.0826	32.3071	32.049	0	0	0	0	0	1	0	0	0	0	0	0	0	0
Alpha-actinin-4	P57780;Q9JI91;O88990	Actn4	24	0.416281	1.41973		Discard	27.9099	27.7552	27.8529	27.7161	27.5748	27.3994	26.8569	27.3244	27.2526	27.7066	27.7014	27.2851	0	0	0	0	0	1	0	0	0	0	0	0	0	0
Transitional endoplasmic reticulum ATPase	Q01853	Vcp	24	0.123197	0.370129		Discard	29.2948	29.1063	29.2131	29.1643	29.0199	29.0627	28.7064	28.9458	29.5181	28.911	29.1435	29.0203	0	0	0	0	0	0	1	0	0	0	0	0	0	0
78 kDa glucose-regulated protein	P20029	Hspa5	23	0.147155	0.178502		Discard	28.6574	29.4672	29.0282	28.7859	29.3354	28.864	27.8294	29.0237	29.3093	29.341	29.023	28.8759	0	0	0	0	0	0	1	0	0	0	0	0	0	0
Alpha-enolase	P17182;P21550;P17183	Eno1	23	0.0628133	0.145981		Discard	30.3137	30.3649	30.2742	30.3778	30.0974	30.2834	29.9382	30.2062	30.7909	29.9544	30.2852	30.2224	0	1	0	0	0	0	0	0	0	0	0	0	0	0
Fructose-bisphosphate aldolase A	P05064	Aldoa	23	0.0806913	0.561822		Discard	30.5665	30.7062	30.4888	30.6672	30.5991	30.4932	30.3208	30.5999	30.5953	30.5086	30.5868	30.5062	0	0	0	0	0	1	0	0	0	0	0	0	0	0
Cathepsin D	P18242	Ctsd	22	0.458926	1.53256		Discard	33.4168	33.7759	33.5064	33.5248	33.3599	33.4453	32.622	33.0069	33.5791	32.9756	33.5049	33.0459	0	1	0	0	0	1	0	0	0	0	0	0	0	0
Cathepsin B;Cathepsin B light chain;Cathepsin B heavy chain	P10605	Ctsb	22	0.157418	0.527474		Discard	34.6541	35.2105	34.7332	34.692	34.8657	34.8171	34.4427	34.5502	35.0018	34.6907	34.8288	34.6713	0	0	1	0	0	0	0	0	0	0	0	0	0	0
Lysosomal alpha-mannosidase	O09159	Man2b1	21	0.0665646	0.199406		Discard	28.8226	29.2093	28.7638	28.9123	29.1604	28.8384	28.6498	28.9158	29.1983	28.7743	28.9511	28.8846	0	0	0	0	0	0	1	0	0	0	0	0	0	0
Fibronectin;Anastellin	P11276	Fn1	21	-0.0500836	0.260127		Discard	31.0093	30.7169	30.7774	30.6952	30.5968	30.8009	30.8056	30.7229	30.9472	30.7889	30.7661	30.8161	0	0	0	1	0	0	0	0	1	0	0	0	0	0
Phosphoglycerate kinase 1	P09411;P09041	Pgk1	21	0.194632	0.476753		Discard	31.1375	31.0212	31.163	31.2181	30.7417	31.0353	30.6102	30.7616	31.4844	30.5765	31.0528	30.8582	0	0	0	1	0	0	0	0	1	0	0	0	0	0
6-phosphogluconate dehydrogenase, decarboxylating	Q9DCD0	Pgd	20	0.074323	0.159857		Discard	30.1463	30.2434	30.3156	30.443	30.3422	30.4662	30.0465	30.2382	30.856	29.8665	30.3261	30.2518	0	1	0	0	0	0	0	0	0	0	0	0	0	0
Tubulin beta-4B chain;Tubulin beta-4A chain	P68372;Q9D6F9	Tubb4b;Tubb4a	19	0.209922	0.631064		Discard	26.5539	26.6699	26.5823	26.7451	26.3311	26.8582	26.2712	26.5173	26.8293	26.0363	26.6234	26.4135	0	1	0	0	0	0	0	0	0	0	0	0	0	0
Plectin	Q9QXS1	Plec	19	0.179409	0.582922		Discard	27.1776	26.9409	27.0896	27.0001	27.1362	26.9928	26.3748	26.9142	27.2064	27.0118	27.0562	26.8768	0	0	0	1	0	0	0	0	1	0	0	0	0	0
Myosin-9	Q8VDD5;Q61879	Myh9	19	0.390941	0.90684		Discard	27.6778	27.692	27.761	27.5639	27.4648	27.6824	26.6061	27.6031	27.8156	26.9728	27.6403	27.2494	0	0	0	0	0	0	1	0	0	0	0	0	0	0
Ribonuclease inhibitor	Q91VI7	Rnh1	19	0.0128853	0.0205138		Discard	28.2404	28.2021	28.0738	28.4364	28.6287	28.3325	27.7771	28.3787	28.9315	28.1371	28.319	28.3061	0	0	1	1	0	0	0	0	0	0	0	0	0	1
WD repeat-containing protein 1	O88342	Wdr1	19	0.0445546	0.10493		Discard	29.5176	29.4605	29.3537	29.5469	29.1892	29.3718	29.1952	29.3193	29.8808	29.053	29.4066	29.3621	0	0	0	0	0	1	0	0	0	0	0	0	0	0
Cytosolic non-specific dipeptidase	Q9D1A2	Cndp2	19	-0.161788	0.554823		Discard	30.0696	29.9622	30.0215	30.0656	30.1327	30.0156	30.0687	30.1244	30.7069	29.9254	30.0445	30.2063	0	0	0	0	0	0	1	0	0	0	0	0	0	0
Tubulin alpha-4A chain	P68368	Tuba4a	18	-0.0920122	0.209435		Discard	NaN	25.4431	25.6795	25.4915	26.1441	25.7402	25.8291	25.4413	25.9609	25.9355	25.6997	25.7917	0	0	0	1	0	0	0	0	1	0	0	0	0	0
Tubulin beta-5 chain	P99024	Tubb5	18	0.0340964	0.0594773		Discard	27.7653	27.5868	27.6587	27.8539	27.6398	28.0192	27.27	27.7945	28.3535	27.4615	27.754	27.7199	0	1	1	0	0	0	0	0	0	0	0	0	0	0
Glucose-6-phosphate isomerase	P06745	Gpi	18	0.0452698	0.112743		Discard	28.8703	28.7722	28.672	28.8595	28.794	28.832	28.533	28.7607	29.2726	28.4527	28.8	28.7547	0	1	1	0	0	0	0	0	0	0	0	0	0	0
Galectin-3-binding protein	Q07797	Lgals3bp	18	0.476929	1.09706		Discard	29.5988	30.3733	29.7644	29.9418	30.0601	29.7803	29.1154	29.3126	30.1645	29.1789	29.9198	29.4428	0	1	1	0	0	0	0	0	0	0	0	0	0	0
L-lactate dehydrogenase A chain	P06151;P00342	Ldha	18	0.15189	0.422524		Discard	30.4895	30.5358	30.5084	30.556	30.3831	30.5168	30.1158	30.158	30.9519	30.1599	30.4983	30.3464	0	0	0	0	0	0	1	0	0	0	0	0	0	0
Macrophage metalloelastase	P34960	Mmp12	18	3.22593	5.21132		Discard	31.1806	30.3431	31.1795	30.442	30.4463	30.5056	28.0584	26.6264	27.58	27.5628	30.6829	27.4569	1	0	0	0	0	1	0	0	0	0	0	0	0	0
Rab GDP dissociation inhibitor beta	Q61598	Gdi2	17	-0.158923	0.446562		Discard	29.2389	28.8504	28.8755	29.224	29.2056	29.1282	29.1138	29.3113	29.6837	28.8754	29.0871	29.246	0	1	1	0	0	1	0	0	0	0	0	0	0	0
Plasminogen activator inhibitor 1	P22777	Serpine1	17	0.343752	0.404381		Discard	28.6146	29.5997	28.9799	29.4933	29.7825	29.5994	27.8605	29.3623	29.5525	29.2294	29.3449	29.0012	0	1	0	1	0	0	0	0	0	0	0	0	0	1
Lysosomal protective protein;Lysosomal protective protein 32 kDa chain;Lysosomal protective protein 20 kDa chain	P16675	Ctsa	17	0.402791	0.963584		Discard	29.8542	29.7414	29.467	29.5578	29.6182	29.4335	28.4916	29.3067	29.752	29.2867	29.612	29.2093	0	1	1	0	0	1	0	0	0	0	0	0	0	0
Adenylyl cyclase-associated protein 1	P40124	Cap1	17	-0.0648273	0.120795		Discard	29.8871	29.8887	29.9675	30.4804	30.0607	30.0851	29.8592	30.196	30.6981	29.7524	30.0616	30.1264	0	0	0	0	0	0	1	0	0	0	0	0	0	0
Actin-related protein 3	Q99JY9;Q641P0	Actr3	17	0.0334605	0.0854235		Discard	30.3293	30.1298	30.2676	30.3139	30.187	30.2997	30.145	30.1737	30.7	29.8657	30.2546	30.2211	0	1	1	0	0	0	0	0	0	0	0	0	0	0
Actin, alpha skeletal muscle;Actin, alpha cardiac muscle 1;Actin, gamma-enteric smooth muscle;Actin, aortic smooth muscle	P68134;P68033;P63268;P62737	Acta1;Actc1;Actg2;Acta2	17	0.00301441	0.00528166		Discard	31.324	32.003	32.1203	32.0808	31.8448	32.2622	31.734	32.0143	32.2336	31.7628	31.9392	31.9362	0	0	0	0	0	0	1	0	0	0	0	0	0	0
Lactotransferrin	P08071	Ltf	16	0.149499	0.404065		Discard	27.3733	27.4645	27.5479	27.0887	26.9413	26.8937	27.2596	27.1793	27.0655	26.7705	27.2182	27.0687	0	0	1	0	0	0	0	0	0	0	0	0	0	0
Alpha-actinin-1	Q7TPR4	Actn1	16	0.268255	0.582612		Discard	27.121	27.4633	27.6697	27.8548	27.8008	27.8274	27.2687	NaN	NaN	27.4404	27.6228	27.3546	0	0	0	0	0	1	0	0	0	0	0	0	0	0
Prelamin-A/C;Lamin-A/C	P48678	Lmna	16	0.020319	0.0708073		Discard	28.1299	28.1482	27.828	28.1571	28.2104	27.893	27.8462	28.1269	28.2153	27.9747	28.0611	28.0408	0	0	0	0	0	0	1	0	0	0	0	0	0	0
Protein disulfide-isomerase A3	P27773	Pdia3	16	0.109834	0.132481		Discard	27.721	28.5731	27.6376	28.1848	28.7123	27.64	27.2465	28.1123	28.123	28.3913	28.0781	27.9683	0	1	1	1	0	1	0	0	1	0	0	0	0	0
Transforming growth factor-beta-induced protein ig-h3	P82198	Tgfbi	16	-0.113278	0.409361		Discard	28.3766	28.7061	28.5865	28.4628	28.511	28.7877	28.3287	28.8622	28.8239	28.7254	28.5718	28.685	0	1	0	0	0	0	0	0	0	0	0	0	0	0
Isocitrate dehydrogenase [NADP] cytoplasmic	O88844;P54071	Idh1	16	-0.290941	0.84234		Discard	28.8724	28.6285	28.7552	29.008	28.6809	28.9092	29.1068	29.0242	29.637	28.6319	28.809	29.1	0	0	0	0	0	0	1	0	0	0	0	0	0	0
Purine nucleoside phosphorylase	P23492;Q8QZW3	Pnp	16	0.138405	0.370783		Keep	29.28	29.0747	29.0548	29.4333	29.164	29.294	28.8482	29.2366	29.5242	28.7046	29.2168	29.0784	0	1	0	1	0	0	0	0	0	0	0	0	0	1
Nucleobindin-1	Q02819	Nucb1	16	0.366367	1.44694		Discard	29.515	29.8669	29.7265	29.6522	29.9862	29.4766	28.9799	29.3167	29.5925	29.4611	29.7039	29.3375	0	1	0	1	0	0	0	0	0	0	0	0	0	1
Lipoprotein lipase	P11152	Lpl	16	0.693204	1.81734		Discard	30.8672	31.1631	31.2638	30.6891	30.5173	30.9548	30.0431	29.8483	30.8526	30.1202	30.9092	30.216	0	1	1	1	0	1	0	0	0	0	0	0	0	1
Peroxiredoxin-1	P35700	Prdx1	16	0.149056	0.419224		Discard	31.4253	31.6301	31.645	31.5375	31.2741	31.5913	31.2043	31.3569	31.8747	31.0366	31.5172	31.3682	0	1	0	0	0	0	0	0	0	0	0	0	0	0
Triosephosphate isomerase	P17751	Tpi1	15	-0.0137793	0.0292372		Discard	29.1813	28.8603	28.7743	29.046	28.9762	29.2931	28.8359	28.9736	29.5173	28.8158	29.0219	29.0357	0	1	1	0	0	0	0	0	0	0	0	0	0	0
Elongation factor 1-alpha 1	P10126;P62631	Eef1a1	15	-0.242668	0.736263		Discard	29.3868	29.7049	29.5062	29.8591	29.1245	29.6829	29.5102	29.9595	30.0325	29.6448	29.5441	29.7867	0	1	0	0	0	0	0	0	0	0	0	0	0	0
Alcohol dehydrogenase [NADP(+)]	Q9JII6	Akr1a1	15	-0.0160483	0.0316823		Discard	29.9809	29.8716	30.0042	29.8839	29.7997	29.9088	29.7615	29.8493	30.5466	29.5395	29.9082	29.9242	0	0	0	1	0	0	0	0	1	0	0	0	0	0
14-3-3 protein zeta/delta	P63101	Ywhaz	15	0.0722233	0.227916		Discard	31.1797	31.1794	31.1849	31.3226	31.1306	31.26	31.0135	31.0871	31.5876	30.861	31.2095	31.1373	0	1	1	1	0	0	0	0	0	0	0	0	0	1
Cathepsin S	O70370	Ctss	15	0.586064	2.00808		Discard	31.6077	31.8975	31.4997	31.6063	31.5607	31.4251	30.5945	31.0798	31.5126	30.8668	31.5995	31.0134	1	0	0	1	0	1	0	0	0	0	0	0	0	1
Procollagen-lysine,2-oxoglutarate 5-dioxygenase 1	Q9R0E2	Plod1	14	-0.22103	0.43098		Discard	27.2634	27.507	27.1905	27.2497	27.6023	27.8224	NaN	27.4833	28.1925	27.3049	27.4392	27.6602	0	1	1	0	0	0	0	0	0	0	0	0	0	0
Ubiquitin-like modifier-activating enzyme 1	Q02053;P31254	Uba1	14	-0.0158594	0.0293384		Discard	27.4885	27.5298	27.2815	27.632	27.324	27.5813	27.3312	27.2069	28.1414	27.2752	27.4728	27.4887	0	0	1	0	0	0	0	0	0	0	0	0	0	0
Coronin-1A	O89053	Coro1a	14	0.0742919	0.348475		Discard	28.9653	29.0611	29.1518	29.1293	28.9588	29.2439	28.8324	29.0848	29.2382	28.8876	29.085	29.0107	0	0	0	0	0	1	0	0	0	0	0	0	0	0
Legumain	O89017	Lgmn	14	0.236782	0.35316		Discard	30.0483	30.9025	30.3029	30.1905	30.687	30.3503	29.3272	30.2387	30.8022	30.3392	30.4136	30.1768	1	0	0	0	0	1	0	0	0	0	0	0	0	0
Phospholipid transfer protein	P55065	Pltp	14	0.131047	0.302362		Discard	30.5722	30.9826	30.6949	30.5857	30.819	30.6566	30.2665	30.4474	31.2077	30.4282	30.7185	30.5874	0	1	0	1	0	0	0	0	0	0	0	0	0	1
Heat shock 70 kDa protein 4	Q61316;P48722	Hspa4	13	-0.0934219	0.101314		Discard	NaN	26.4695	NaN	NaN	26.1967	26.1175	25.8444	26.2937	26.9258	NaN	26.2612	26.3546	0	1	0	1	1	0	0	0	0	0	0	0	0	1
UDP-N-acetylhexosamine pyrophosphorylase-like protein 1	Q3TW96;Q91YN5;Q6P549	Uap1l1	13	-0.335508	0.812469		Discard	27.9566	27.4936	27.4289	27.7652	27.5856	27.5452	27.8731	27.9171	28.608	27.4606	27.6292	27.9647	0	1	0	0	0	0	0	0	0	0	0	0	0	0
Beta-hexosaminidase subunit beta	P20060	Hexb	13	0.216677	1.33736		Discard	27.7084	27.7573	27.5938	27.6068	27.6572	27.4601	27.2632	27.3531	27.6919	27.3475	27.6306	27.4139	0	0	0	1	0	0	0	0	0	0	0	0	0	1
Transcobalamin-2	O88968	Tcn2	13	-0.16836	0.429441		Discard	28.0746	28.41	28.107	27.8535	28.2925	27.972	27.8599	28.2838	28.7516	28.2512	28.1183	28.2866	0	1	0	0	0	1	0	0	0	0	0	0	0	0
Dihydropyrimidinase-related protein 2	O08553	Dpysl2	13	0.0203721	0.0342281		Discard	28.1541	27.9623	28.103	28.3534	28.0737	28.158	27.8913	28.2049	28.7613	27.5974	28.1341	28.1137	0	0	0	0	0	0	1	0	0	0	0	0	0	0
14-3-3 protein eta	P68510	Ywhah	13	-0.0330784	0.0949665		Discard	28.0996	28.1707	28.3402	28.1923	28.0569	28.1975	27.8789	28.2901	28.5823	28.0858	28.1762	28.2093	0	0	0	1	0	0	0	0	0	0	0	0	0	1
Transgelin-2	Q9WVA4;Q9R1Q8	Tagln2	13	-0.156821	0.358438		Discard	28.2088	28.4436	28.648	28.4655	28.0621	28.5041	28.2077	28.2985	29.0972	28.5786	28.3887	28.5455	0	1	0	1	0	0	0	0	0	0	0	0	0	1
CD5 antigen-like	Q9QWK4	Cd5l	13	0.477171	1.61207		Discard	28.6193	28.9561	28.7878	28.3477	28.6482	28.3518	27.7331	28.1379	28.2208	28.4734	28.6185	28.1413	0	0	0	1	0	0	0	0	1	0	0	0	0	0
Actin-related protein 2/3 complex subunit 2	Q9CVB6	Arpc2	13	0.137757	0.211571		Discard	28.4806	28.4949	28.6523	28.9629	28.4882	28.8386	28.037	28.481	29.3848	28.1578	28.6529	28.5152	0	1	1	0	0	0	0	0	0	0	0	0	0	0
Actin-related protein 2/3 complex subunit 1B	Q9WV32;Q9R0Q6	Arpc1b	13	0.275912	0.89505		Discard	28.776	28.5599	28.7498	28.588	28.5479	28.8821	28.0119	28.6237	28.8066	28.1899	28.6839	28.408	0	1	1	0	0	0	0	0	0	0	0	0	0	0
Serpin B6	Q60854	Serpinb6	13	-0.1332	0.240392		Discard	29.0187	29.0247	29.13	29.425	28.9806	29.2471	29.0385	29.2465	30.0169	28.7816	29.1377	29.2709	0	1	1	0	0	1	0	0	0	0	0	0	0	0
Actin-related protein 2	P61161	Actr2	13	0.16765	0.431406		Discard	29.1368	29.2202	29.005	28.9973	29.2455	29.2562	28.6026	28.7227	29.5438	29.0342	29.1435	28.9758	0	1	0	1	0	0	0	0	0	0	0	0	0	1
Glyceraldehyde-3-phosphate dehydrogenase	P16858	Gapdh	13	-0.234867	0.993297		Discard	29.4666	29.4595	29.6188	29.5709	28.9967	29.341	29.6939	29.5606	29.8167	29.5039	29.4089	29.6438	0	1	0	1	0	0	0	0	0	0	0	0	0	1
Cathepsin Z	Q9WUU7	Ctsz	13	0.336674	1.41601		Discard	29.6555	29.905	29.37	29.5508	29.7606	29.5222	28.9934	29.4327	29.5353	29.2013	29.6274	29.2907	0	0	0	0	0	1	0	0	0	0	0	0	0	0
Antithrombin-III	P32261	Serpinc1	13	-0.229122	1.21027		Discard	29.4766	29.6985	29.7053	29.8371	29.9705	29.5882	29.9814	30.0501	30.002	29.7338	29.7127	29.9418	0	1	0	0	0	0	0	0	0	0	0	0	0	0
Creatine kinase B-type	Q04447	Ckb	13	0.276935	0.73888		Discard	29.5583	29.6844	29.5098	29.8525	29.8167	30.0079	29.0954	29.511	30.0226	29.2162	29.7382	29.4613	0	0	0	0	0	1	0	0	0	0	0	0	0	0
14-3-3 protein gamma;14-3-3 protein gamma, N-terminally processed	P61982	Ywhag	13	-0.103937	0.220221		Discard	29.6196	29.8067	29.9745	29.8523	29.748	29.7919	29.5063	29.7522	30.5679	29.7846	29.7988	29.9028	0	1	1	1	0	0	0	0	0	0	0	0	0	1
14-3-3 protein epsilon	P62259	Ywhae	13	0.212304	0.696163		Discard	30.1953	30.3142	30.2665	30.3531	30.2683	30.2125	29.8995	29.8649	30.6217	29.8379	30.2683	30.056	0	1	0	1	0	0	0	0	0	0	0	0	0	1
Phosphoglycerate mutase 1	Q9DBJ1	Pgam1	13	0.201431	0.931587		Discard	31.344	31.1793	31.2126	31.3516	31.0937	31.314	30.8625	30.8885	31.4193	31.0208	31.2492	31.0478	0	1	1	0	0	0	0	0	0	0	0	0	0	0
V-type proton ATPase catalytic subunit A	P50516	Atp6v1a	12	-0.228339	0.576584		Discard	27.494	27.7201	27.8693	28.074	27.9455	27.8764	27.7918	27.9815	28.654	27.8056	27.8299	28.0582	0	0	0	1	0	0	0	0	0	0	0	0	0	1
Chitinase-like protein 3	O35744;Q91Z98	Chil3	12	0.256443	0.49262		Discard	28.4027	28.1958	28.4879	27.5866	27.4401	27.7574	27.6785	27.5165	28.0431	27.6497	27.9784	27.722	0	0	0	0	0	0	1	0	0	0	0	0	0	0
Cathepsin L1;Cathepsin L1 heavy chain;Cathepsin L1 light chain	P06797	Ctsl	12	0.42431	1.3319		Discard	30.4154	30.2002	30.2194	30.0817	30.0651	30.0073	29.2951	29.8063	30.278	29.5829	30.1649	29.7405	0	1	1	0	0	0	0	0	0	0	0	0	0	0
Histone H4	P62806	Hist1h4a	12	0.332043	1.20793		Discard	31.4962	31.6198	31.0785	31.5937	31.4216	31.2692	30.7662	31.0617	31.4479	31.0487	31.4132	31.0811	0	1	0	1	0	1	0	0	0	0	0	0	0	1
Complement factor B;Complement factor B Ba fragment;Complement factor B Bb fragment	P04186	Cfb	11	-0.399853	0.763435		Discard	NaN	26.1876	26.043	26.035	26.3286	26.5352	NaN	26.1984	27.2256	26.4532	26.2259	26.6257	0	0	0	0	0	1	0	0	0	0	0	0	0	0
Cartilage oligomeric matrix protein	Q9R0G6	Comp	11	0.72069	1.2253		Discard	NaN	26.4226	26.6108	26.9981	26.4579	27.005	26.6014	25.8819	25.1067	26.3227	26.6989	25.9782	0	1	0	1	0	0	0	0	0	0	0	0	0	1
Hexokinase-3	Q3TRM8	Hk3	11	-0.121506	0.308203		Discard	26.9596	26.8676	26.4649	26.9922	27.2027	26.9215	26.7962	27.0955	27.4027	26.7972	26.9014	27.0229	0	1	1	0	0	0	0	0	0	0	0	0	0	0
Profilin-1	P62962	Pfn1	11	-0.0937147	0.150344		Discard	27.1848	27.5635	27.5879	27.4146	27.1973	27.015	27.1945	27.1234	28.2172	27.1485	27.3272	27.4209	0	0	0	1	0	0	0	1	0	0	0	0	0	0
Growth arrest-specific protein 6	Q61592	Gas6	11	-0.0048426	0.00636246		Discard	26.8979	27.7943	27.4443	27.6092	27.7871	27.3733	26.8114	27.4822	27.9264	27.7369	27.4844	27.4892	0	1	0	0	0	1	0	0	0	0	0	0	0	0
Cofilin-1	P18760	Cfl1	11	-0.0250996	0.0458978		Discard	29.4401	29.6397	29.7117	29.8308	29.2184	29.6586	29.4996	29.6567	30.1173	29.1597	29.5832	29.6083	0	0	0	1	0	0	0	0	1	0	0	0	0	0
Aminopeptidase B	Q8VCT3	Rnpep	10	-0.193424	0.228283		Discard	26.4995	25.7063	26.304	26.4772	25.9994	26.3886	26.4771	26.2236	27.4304	25.5594	26.2292	26.4226	0	1	0	0	0	0	0	0	0	0	0	0	0	0
Protein disulfide-isomerase	P09103	P4hb	10	0.118991	0.146246		Discard	NaN	26.8254	26.0928	26.3596	27.0694	26.6786	26.0649	27.0291	26.3645	NaN	26.6051	26.4862	0	1	1	0	0	0	0	0	0	0	0	0	0	0
von Willebrand factor A domain-containing protein 5A	Q99KC8	Vwa5a	10	0.139849	0.522444		Discard	27.0297	26.7821	26.795	26.9688	26.6982	26.5382	26.84	26.8083	26.6418	26.3584	26.802	26.6621	0	1	0	0	0	0	0	0	0	0	0	0	0	0
Vacuolar protein sorting-associated protein 35	Q9EQH3	Vps35	10	0.166097	0.678662		Discard	26.8218	26.7767	26.7149	26.7756	27.0811	26.8305	26.5432	26.4961	27.0538	26.5761	26.8334	26.6673	0	1	0	1	0	1	0	0	0	0	0	0	0	1
Annexin A3	O35639	Anxa3	10	-0.17869	0.500729		Discard	27.5095	27.2279	27.1381	27.4968	27.3967	27.5557	27.246	27.4972	28.0842	27.4371	27.3875	27.5661	0	1	0	0	0	0	0	0	0	0	0	0	0	0
Tyrosine-protein phosphatase non-receptor type 6	P29351	Ptpn6	10	0.0978476	0.157933		Discard	27.3034	27.5387	27.4205	27.3261	27.3271	27.5416	26.7036	27.7045	27.9227	26.916	27.4096	27.3117	0	0	0	0	0	1	0	0	0	0	0	0	0	0
Urokinase-type plasminogen activator;Urokinase-type plasminogen activator long chain A;Urokinase-type plasminogen activator short chain A;Urokinase-type plasminogen activator chain B	P06869	Plau	10	1.32991	3.21113		Discard	27.7347	27.9416	27.738	27.7358	26.9275	27.7162	26.0938	NaN	26.3057	26.5077	27.6323	26.3024	0	0	0	0	0	1	0	0	0	0	0	0	0	0
Chloride intracellular channel protein 1	Q9Z1Q5	Clic1	10	0.0820131	0.28498		Keep	28.1628	27.921	28.1923	28.2052	27.9228	28.1953	27.936	27.9205	28.3862	27.829	28.0999	28.0179	0	1	0	0	0	0	0	0	0	0	0	0	0	0
Adenosylhomocysteinase	P50247	Ahcy	10	0.129094	0.555339		Discard	28.4624	28.3417	28.5598	28.1283	28.2034	28.55	28.2264	28.1656	28.4694	28.1194	28.3743	28.2452	0	0	0	0	0	0	1	0	0	0	0	0	0	0
Synaptic vesicle membrane protein VAT-1 homolog	Q62465	Vat1	10	-0.2156	0.493161		Discard	28.2785	28.6571	28.3833	28.548	28.1095	28.5761	28.3131	28.7867	29.2004	28.264	28.4254	28.641	0	1	0	1	0	0	0	0	0	0	0	0	0	1
F-actin-capping protein subunit beta	P47757	Capzb	10	-0.0508122	0.109768		Discard	28.8358	28.778	28.8627	29.0458	28.8554	28.8337	28.53	28.9079	29.5081	28.7316	28.8686	28.9194	0	0	0	0	0	1	0	0	0	0	0	0	0	0
Annexin A5	P48036	Anxa5	10	-0.0691476	0.1758		Discard	28.943	28.8644	29.019	29.1479	28.9252	28.9629	29.0431	28.9327	29.5479	28.6611	28.9771	29.0462	0	1	0	0	0	0	0	0	0	0	0	0	0	0
Monocyte differentiation antigen CD14	P10810	Cd14	10	0.628079	1.18573		Discard	29.1584	29.818	29.2231	29.2156	29.5491	29.2668	28.0369	28.7246	29.6374	28.5761	29.3718	28.7438	0	0	0	0	0	0	1	0	0	0	0	0	0	0
Macrophage-capping protein	P24452	Capg	10	-0.153424	0.524405		Discard	29.3081	29.4162	29.3869	29.6192	29.4921	29.7188	29.6086	29.617	30.0239	29.3249	29.4902	29.6436	0	1	1	0	0	0	0	0	0	0	0	0	0	0
Properdin	P11680	Cfp	10	0.684608	1.81582		Discard	29.5444	29.8625	29.6121	29.0526	29.5213	29.5808	28.8586	28.9773	28.234	29.3075	29.529	28.8444	0	0	0	0	0	1	0	0	0	0	0	0	0	0
Peptidyl-prolyl cis-trans isomerase A;Peptidyl-prolyl cis-trans isomerase A, N-terminally processed	P17742	Ppia	10	-0.284382	0.87134		Discard	30.6333	31.0918	30.7278	31.1333	30.9319	30.8246	31.059	30.9173	31.6875	31.0354	30.8904	31.1748	0	1	0	0	0	0	0	0	0	0	0	0	0	0
Glucose-6-phosphate 1-dehydrogenase X	Q00612;P97324;REV__Q9D5Q8	G6pdx	9	0.314005	0.670714		Discard	26.6512	26.3229	NaN	26.4204	26.55	26.4578	25.6013	26.1169	26.824	26.1236	26.4805	26.1665	0	0	0	0	0	1	0	0	0	0	0	0	0	0
Acid ceramidase;Acid ceramidase subunit alpha;Acid ceramidase subunit beta	Q9WV54	Asah1	9	0.121027	0.208457		Discard	26.3977	26.6481	26.3938	26.4959	26.5721	26.5423	25.7406	26.2636	27.1396	26.4054	26.5083	26.3873	0	1	0	0	0	0	0	0	0	0	0	0	0	0
Endoplasmin	P08113	Hsp90b1	9	0.214846	0.646607		Discard	26.7843	27.1218	26.7082	26.811	26.942	NaN	26.1937	26.9021	26.7944	26.7443	26.8735	26.6586	0	1	0	0	0	0	0	0	0	0	0	0	0	0
Sorting nexin-5	Q9D8U8;Q9WUA2	Snx5	9	-0.156224	0.654428		Discard	26.8437	27.1451	27.1055	27.044	26.8175	27.0246	27.25	27.2164	27.3448	26.8007	26.9967	27.153	0	0	0	0	0	0	1	0	0	0	0	0	0	0
Proteasome subunit alpha type-4	Q9R1P0	Psma4	9	-0.202767	0.498776		Discard	27.097	27.128	26.9102	27.2493	26.7299	26.9535	27.1847	27.1646	27.7617	26.7452	27.0113	27.2141	0	0	0	0	0	1	0	0	0	0	0	0	0	0
Hypoxanthine-guanine phosphoribosyltransferase	P00493	Hprt1	9	0.00879176	0.0134873		Discard	27.2357	26.747	27.5548	27.2115	27.2375	27.3451	27.3393	26.8963	27.7892	26.8277	27.2219	27.2132	0	0	0	0	0	1	0	0	0	0	0	0	0	0
Thrombospondin-4	Q9Z1T2	Thbs4	9	-0.4763	0.694498		Discard	NaN	27.1158	26.8465	27.4506	28.3757	27.3939	28.1742	28.1531	27.3504	27.9735	27.4365	27.9128	0	0	0	0	0	1	0	0	0	0	0	0	0	0
Contactin-1	P12960	Cntn1	9	-0.247311	0.929703		Discard	28.0129	27.4201	27.8867	27.5673	27.8258	27.6894	28.1247	27.7842	28.2115	27.8037	27.7337	27.981	0	0	0	0	0	0	1	0	0	0	0	0	0	0
Proteasome subunit alpha type-1	Q9R1P4	Psma1	9	-0.0436986	0.0886754		Discard	27.7176	27.8255	27.8737	27.8455	27.7204	27.532	27.4587	27.7848	28.4034	27.5378	27.7525	27.7962	0	0	0	0	0	1	0	0	0	0	0	0	0	0
Annexin A1	P10107	Anxa1	9	0.641084	1.41546		Discard	27.8129	27.9828	27.8461	28.0104	27.5755	27.9229	NaN	NaN	27.6672	26.7675	27.8584	27.2174	0	1	0	1	0	0	0	0	1	0	0	0	0	0
Nucleolin	P09405	Ncl	9	0.0612562	0.140228		Discard	28.2991	28.4155	28.2522	28.2294	28.2492	28.4378	27.7679	28.1934	28.7604	28.2887	28.3139	28.2526	0	0	0	0	0	0	1	0	0	0	0	0	0	0
Tropomyosin alpha-3 chain;Tropomyosin beta chain;Tropomyosin alpha-1 chain	P21107;CON__Q3SX28;P58774;P58771	Tpm3;Tpm2;Tpm1	9	0.0918231	0.226448		Discard	28.5443	28.8242	28.6802	28.773	28.5764	28.5746	28.391	28.7677	29.0002	28.1223	28.6621	28.5703	0	0	0	1	0	1	0	0	0	1	0	0	0	0
Beta-hexosaminidase subunit alpha	P29416	Hexa	9	0.222506	0.593542		Discard	28.6049	28.7768	28.7584	28.7839	28.5934	28.6251	28.1736	28.2369	29.1258	28.3354	28.6904	28.4679	0	0	0	0	0	0	1	0	0	0	0	0	0	0
14-3-3 protein theta	P68254	Ywhaq	9	0.151224	0.267834		Discard	28.8788	28.5219	28.8498	28.9588	28.4973	28.8041	28.6916	27.986	29.2855	28.4392	28.7518	28.6006	1	0	0	0	0	1	0	0	0	0	0	0	0	0
Dipeptidyl peptidase 1;Dipeptidyl peptidase 1 exclusion domain chain;Dipeptidyl peptidase 1 heavy chain;Dipeptidyl peptidase 1 light chain	P97821	Ctsc	9	-0.000583967	0.00117531		Discard	29.0067	29.2527	28.97	29.0752	29.2171	28.851	28.6847	29.1288	29.553	28.8843	29.0621	29.0627	0	0	0	0	0	0	1	0	0	0	0	0	0	0
14-3-3 protein beta/alpha;14-3-3 protein beta/alpha, N-terminally processed	Q9CQV8	Ywhab	9	0.180364	0.409227		Discard	29.0773	29.1567	29.2954	29.5193	29.4864	29.5017	29.0202	28.7544	29.7775	29.0843	29.3395	29.1591	0	1	1	1	0	1	0	0	0	0	0	0	0	1
Serine/threonine-protein phosphatase 2A 65 kDa regulatory subunit A alpha isoform	Q76MZ3;Q7TNP2	Ppp2r1a	8	-0.0744087	0.221577		Discard	25.6497	25.6804	25.6303	25.9103	25.9189	25.594	26.1179	25.4655	25.9569	25.6798	25.7306	25.805	0	1	1	0	0	0	0	0	0	0	0	0	0	0
Glutathione S-transferase Mu 1	P10649;P19639;Q80W21;P15626;O35660	Gstm1	8	0.0152836	0.0143104		Discard	26.1388	26.1895	25.9448	25.2319	26.6561	25.8312	25.8038	NaN	26.1631	NaN	25.9987	25.9834	0	0	0	1	0	0	0	0	0	0	0	0	0	1
Guanine nucleotide-binding protein subunit beta-2-like 1;Guanine nucleotide-binding protein subunit beta-2-like 1, N-terminally processed	P68040	Gnb2l1	8	-0.085049	0.230401		Discard	26.0918	25.8961	26.0482	26.6053	26.0253	26.2796	26.0459	26.4047	26.4241	26.0963	26.1577	26.2428	0	0	0	0	0	1	0	0	0	0	0	0	0	0
Glucosamine-6-phosphate isomerase 1	O88958;Q9CRC9	Gnpda1	8	-0.0726638	0.130031		Discard	26.8711	26.5098	NaN	26.5157	26.7568	NaN	26.5162	26.5818	27.3041	26.5421	26.6634	26.736	0	0	0	0	0	1	0	0	0	0	0	0	0	0
Sorting nexin-2	Q9CWK8;Q9WV80	Snx2	8	-0.397215	0.983736		Discard	NaN	26.7235	26.6486	27.0627	26.7217	26.2292	27.2231	27.0663	27.4016	26.6064	26.6771	27.0743	0	1	0	0	0	1	0	0	0	0	0	0	0	0
Proteasome subunit alpha type-7;Proteasome subunit alpha type-7-like	Q9Z2U0;Q9CWH6	Psma7;Psma8	8	0.158035	0.394537		Discard	27.3854	26.9	26.7081	26.795	26.8647	26.3768	26.4438	26.7089	26.8105	26.758	26.8383	26.6803	0	0	0	0	0	1	0	0	0	0	0	0	0	0
Coronin-1C	Q9WUM4;Q920M5	Coro1c	8	-0.0200195	0.0593637		Discard	26.9258	26.8072	26.9162	27.1734	26.8423	26.9844	27.1137	26.8701	27.2153	26.6472	26.9415	26.9616	0	0	1	0	0	0	0	0	0	0	0	0	0	0
Rho GDP-dissociation inhibitor 2	Q61599	Arhgdib	8	-0.126623	0.751553		Discard	27.0754	27.098	27.0259	26.8304	26.8836	27.0929	27.0017	27.0935	27.3557	27.0596	27.001	27.1276	0	0	0	1	0	0	0	0	1	0	0	0	0	0
Tropomyosin alpha-4 chain	Q6IRU2	Tpm4	8	-0.00797065	0.0139742		Discard	26.9528	27.0774	27.1371	27.1327	27.2935	27.2109	26.7537	26.7996	27.7571	27.2579	27.1341	27.1421	0	0	0	0	0	1	0	0	0	0	0	0	0	0
EF-hand domain-containing protein D2	Q9D8Y0;Q9D4J1	Efhd2	8	-0.0949346	0.19576		Discard	27.3879	27.3694	27.2447	27.3186	27.1693	27.1811	27.5588	27.1702	27.93	26.8347	27.2785	27.3734	0	1	1	0	0	0	0	0	0	0	0	0	0	0
Calreticulin	P14211	Calr	8	-0.106155	0.197025		Discard	27.2604	27.5609	27.4253	27.0538	27.3546	27.4558	NaN	27.151	28.026	27.1969	27.3518	27.4579	0	0	0	1	0	0	0	0	1	0	0	0	0	0
Intercellular adhesion molecule 1	P13597	Icam1	8	0.185248	0.643387		Keep	27.4882	27.7536	27.6444	27.2779	27.3899	27.5644	NaN	27.1076	27.6038	27.2921	27.5197	27.3345	1	0	0	0	0	1	0	0	0	0	0	0	0	0
GTP-binding nuclear protein Ran	P62827;Q61820	Ran	8	-0.272879	1.04102		Discard	27.4906	27.9172	28.06	28.1622	27.6887	27.73	27.9662	28.0701	28.3327	28.0883	27.8415	28.1143	0	1	1	0	0	0	0	0	0	0	0	0	0	0
Nucleophosmin	Q61937	Npm1	8	0.0677214	0.115988		Discard	27.8555	27.9311	27.8622	27.6822	27.9475	27.8731	27.334	27.6323	28.577	27.6202	27.8586	27.7909	0	0	0	0	0	1	0	0	0	0	0	0	0	0
Interleukin-12 subunit beta	P43432	Il12b	8	0.315497	0.669148		Discard	28.1355	28.742	28.0316	27.8674	27.902	27.6024	27.5725	27.7352	28.1766	27.4409	28.0468	27.7313	0	0	0	0	0	1	0	0	0	0	0	0	0	0
Transaldolase	Q93092	Taldo1	8	0.145947	0.418881		Discard	28.8068	28.2835	28.19	28.4237	28.1719	28.2876	28.0368	28.4292	28.44	27.9525	28.3606	28.2146	0	1	0	1	1	0	0	0	1	0	0	0	0	0
[truncated: 181 more rows]

## Sheet: (5) IR2KOvsWT_LPShighdose
Quantified proteins of the secretome of LPS stimulated with high dose mouse BMDMs data set filtered according the following criteria: -no contaminant according the contaminants file in Andromeda			Number of identified unique peptides per protein group	Difference between the mean of LFQ values of 1ug/mL LPS stimulated iR2KO and WT BMDMs of all biological replicates (see column I-S)	Minus log10 transformed p-value of two-sample T-test on log2 LFQ values between high dose LPS stimulated iR2KO and WT BMDMs	Transmembrane proteins reduced in iRhom2 KO macrophages (p-value <0.05; difference < - 0.3)	"Transmembrane" proteins according to Uniprot Keyword	Log2 transformed LFQ intensity values of stimulated with high dose LPS iR2KO BMDMs (biological replicate 1: KO_highLPS_1)	Log2 transformed LFQ intensity values of stimulated with high dose LPS iR2KO BMDMs (biological replicate 2: KO_highLPS_2)	Log2 transformed LFQ intensity values of stimulated with high dose LPS iR2KO BMDMs (biological replicate 3: KO_highLPS_3)	Log2 transformed LFQ intensity values of stimulated with high dose LPS iR2KO BMDMs (biological replicate 4: KO_highLPS_4)	Log2 transformed LFQ intensity values of stimulated with high dose LPS iR2KO BMDMs (biological replicate 5: KO_highLPS_5)	Log2 transformed LFQ intensity values of stimulated with high dose LPS iR2KO BMDMs (biological replicate 6: KO_highLPS_6)	Log2 transformed LFQ intensity values of stimulated with high dose LPS WT BMDMs (biological replicate 1: WT_highLPS_1)	Log2 transformed LFQ intensity values of stimulated with high dose LPS WT BMDMs (biological replicate 2: WT_highLPS_2)	Log2 transformed LFQ intensity values of stimulated with high dose LPS WT BMDMs (biological replicate 3: WT_highLPS_3)	Log2 transformed LFQ intensity values of stimulated with high dose LPS WT BMDMs (biological replicate 4: WT_highLPS_4)	Log2 transformed LFQ intensity values of stimulated with high dose LPS WT BMDMs (biological replicate 5: WT_highLPS_5)
[truncated: 1,070 more rows]

[truncated: 2 more sheets: (6) iR2KOvsWT_CONSTITUTIVE, (7) Subcellular Location]
